# Supplementary material for: A general design of caging-group-free photoactivatable fluorophores for live-cell nanoscopy
Source: Nat Chem. 2022 Jul 21;14(9):1013–20. doi: 10.1038/s41557-022-00995-0 (PMC9417988; doi:10.1038/s41557-022-00995-0)
Supplement: Supplementary file 5 — Description of custom 405-nm LED light source [file 41557_2022_995_MOESM5_ESM.zip]

Archive with 11 entries (9 files):
- custom 405 LED source/3D models/
- custom 405 LED source/3D models/Assembly.f3z
- custom 405 LED source/3D models/Holder flat NS14 with septum.obj
- custom 405 LED source/3D models/Holder flat NS14.obj
- custom 405 LED source/3D models/LED unit cover.obj
- custom 405 LED source/3D models/LED unit.obj
- custom 405 LED source/electronics/
- custom 405 LED source/electronics/BOM.xlsx
- custom 405 LED source/electronics/production_files_pwm_ledarray_v1.zip
- custom 405 LED source/electronics/pwm_ledarray_v1_board.pdf
- custom 405 LED source/electronics/pwm_ledarray_v1_schematic.pdf
