# Supplementary material for: A general design of caging-group-free photoactivatable fluorophores for live-cell nanoscopy
Source: Nat Chem. 2022 Jul 21;14(9):1013–20. doi: 10.1038/s41557-022-00995-0 (PMC9417988; doi:10.1038/s41557-022-00995-0)
Supplement: Supplementary file 5 — Description of custom 405-nm LED light source [file 41557_2022_995_MOESM5_ESM.zip › custom 405 LED source/electronics/BOM.xlsx]

## Sheet: Sheet1
	Name:	Manufacturer	Mfr. No:	Description:
	U1	MEAN WELL	LDD-1500H	LED Power Supply
	U2	Bourns	CDSOT23-T05	TVS Diodes
	J1-6	Pomona Electronics	4513	Test Plugs
	R1	Bourns	CRS1206-FX-4701ELF	Resistor 4.7 kOhms
	-	LED Engin	LZC-C0UB00-00U7	High Power LED
	-	Ohmite	SA-LED-113E	LED HEATSINK
