# Supplementary material for: A general design of caging-group-free photoactivatable fluorophores for live-cell nanoscopy
Source: Nat Chem. 2022 Jul 21;14(9):1013–20. doi: 10.1038/s41557-022-00995-0 (PMC9417988; doi:10.1038/s41557-022-00995-0)
Supplement: Source Data Fig. 1 — Statistical source data [file 41557_2022_995_MOESM6_ESM.xls]

## Sheet: Fig1d_Abs
lambda [nm]/time [s]	0	5.30095	10.6351	15.9692	21.2701	26.5869	31.9151	37.2361	42.5467	47.8516	53.1818	58.4947	63.8126	69.1077	74.3958	79.7178	85.0226	90.3334	95.6525	100.963	106.29	111.584	116.925	122.258	127.578	132.899	138.197	143.516	148.803
244.642	0.08916	0.08292	0.08089	0.07689	0.0758	0.07386	0.07145	0.06981	0.06859	0.06824	0.06672	0.06546	0.06537	0.06473	0.06418	0.06348	0.06456	0.06356	0.06232	0.06178	0.06256	0.06267	0.06332	0.06177	0.06149	0.0624	0.06098	0.06145	0.06243
245.017	0.08914	0.08319	0.08097	0.07744	0.07598	0.07408	0.07156	0.06966	0.06902	0.06777	0.06712	0.06529	0.06564	0.06428	0.06425	0.06412	0.06449	0.06417	0.06232	0.06247	0.06328	0.06294	0.06298	0.06147	0.06239	0.0627	0.06114	0.06214	0.06202
245.392	0.08831	0.08307	0.08031	0.07712	0.07496	0.07313	0.07089	0.06908	0.06832	0.06672	0.06656	0.06493	0.06477	0.064	0.06373	0.06311	0.06372	0.06282	0.06145	0.06178	0.06213	0.06189	0.06131	0.06093	0.06165	0.06207	0.06057	0.06145	0.06174
245.767	0.08858	0.08299	0.07932	0.07692	0.07437	0.07236	0.07012	0.06931	0.06789	0.06587	0.06615	0.06462	0.06407	0.06379	0.0634	0.06272	0.0628	0.06301	0.06158	0.06179	0.06162	0.06132	0.06035	0.06028	0.06155	0.06223	0.06049	0.06106	0.06153
246.142	0.08827	0.08305	0.07917	0.07646	0.07311	0.07212	0.06929	0.06893	0.06773	0.06572	0.06541	0.06418	0.0635	0.06403	0.06269	0.06226	0.06203	0.06277	0.06101	0.06152	0.06057	0.06091	0.06023	0.05983	0.06073	0.06202	0.06009	0.06032	0.06128
246.516	0.08853	0.08346	0.07886	0.07697	0.07322	0.07271	0.06972	0.06951	0.06806	0.06644	0.06559	0.06429	0.06364	0.06398	0.06247	0.06234	0.06178	0.06322	0.06185	0.06192	0.06063	0.06141	0.06055	0.05997	0.06036	0.06219	0.06076	0.06036	0.06079
246.891	0.0879	0.08328	0.07896	0.07693	0.0735	0.07281	0.06969	0.06981	0.06769	0.06629	0.06515	0.06416	0.06346	0.06373	0.0621	0.06189	0.06236	0.06225	0.0615	0.06149	0.06046	0.06126	0.06077	0.06064	0.06014	0.06142	0.06098	0.06056	0.06039
247.266	0.08717	0.0824	0.07837	0.07594	0.07386	0.07197	0.06949	0.0696	0.06668	0.06607	0.06503	0.06374	0.06321	0.06292	0.06171	0.06159	0.06245	0.06192	0.06135	0.06071	0.06019	0.06064	0.06007	0.06005	0.05966	0.06115	0.06053	0.0604	0.05991
247.641	0.08705	0.08228	0.07834	0.07527	0.07385	0.07155	0.06917	0.06848	0.06648	0.06557	0.06462	0.06338	0.06323	0.06288	0.06163	0.06142	0.06261	0.06206	0.06049	0.06025	0.06004	0.06051	0.05996	0.0599	0.05952	0.06063	0.05978	0.06065	0.06
248.015	0.08655	0.08108	0.07746	0.07458	0.0727	0.07073	0.0681	0.0669	0.06582	0.06511	0.06342	0.06235	0.062	0.06217	0.0608	0.06067	0.0611	0.06174	0.05967	0.05948	0.05951	0.05982	0.05892	0.05824	0.05877	0.06012	0.0583	0.05985	0.05921
248.39	0.0863	0.08071	0.07703	0.07403	0.07222	0.07047	0.06675	0.0656	0.06534	0.06435	0.06251	0.06161	0.06103	0.06157	0.06043	0.0595	0.05981	0.06083	0.059	0.05876	0.05885	0.05908	0.05856	0.05809	0.05795	0.05885	0.0572	0.05863	0.05835
248.765	0.08574	0.07938	0.07592	0.07448	0.07174	0.06943	0.06596	0.06518	0.06423	0.06353	0.06198	0.06093	0.06005	0.0603	0.05972	0.0589	0.05931	0.0597	0.05853	0.0577	0.05841	0.05774	0.058	0.05712	0.05748	0.05796	0.05589	0.05765	0.05766
249.139	0.08591	0.07949	0.0762	0.07423	0.07183	0.06947	0.06631	0.06543	0.06434	0.06305	0.06209	0.06148	0.06095	0.06006	0.05978	0.05922	0.05955	0.05974	0.05855	0.05741	0.05841	0.05762	0.0578	0.05749	0.05736	0.05797	0.05595	0.05752	0.0573
249.514	0.08614	0.07865	0.07571	0.07432	0.07112	0.06908	0.06644	0.06602	0.06459	0.06329	0.06187	0.06136	0.06116	0.05956	0.05943	0.05941	0.0599	0.05926	0.05814	0.05743	0.05833	0.05735	0.05772	0.05753	0.05683	0.05768	0.05631	0.05733	0.05734
249.888	0.08591	0.07785	0.076	0.07311	0.07047	0.06892	0.06574	0.06542	0.0642	0.06329	0.06133	0.0612	0.06035	0.05949	0.05894	0.05912	0.05951	0.05853	0.05768	0.05781	0.0579	0.0568	0.05687	0.05741	0.05604	0.05758	0.05655	0.05696	0.05621
250.263	0.08597	0.07758	0.07493	0.07296	0.06973	0.06821	0.06526	0.0646	0.06302	0.06294	0.06142	0.06033	0.05956	0.05884	0.05804	0.0584	0.05901	0.05761	0.05707	0.05741	0.0569	0.05593	0.05614	0.05687	0.05534	0.05701	0.05577	0.05624	0.0559
250.637	0.08619	0.07852	0.07565	0.07288	0.06935	0.06835	0.0653	0.06418	0.06242	0.06248	0.06149	0.06064	0.05936	0.05864	0.05813	0.05795	0.05839	0.05763	0.05678	0.05668	0.05643	0.05583	0.05583	0.05654	0.05568	0.05672	0.05558	0.05641	0.05499
251.012	0.08606	0.07893	0.07527	0.07307	0.06892	0.06847	0.06547	0.06368	0.06215	0.0622	0.06109	0.06067	0.05932	0.05844	0.05813	0.05745	0.05766	0.05779	0.05623	0.05627	0.05601	0.05598	0.05597	0.0559	0.05559	0.05605	0.05513	0.056	0.05527
251.386	0.08559	0.07876	0.07581	0.07225	0.06909	0.06811	0.0648	0.06382	0.06222	0.06141	0.06028	0.06023	0.05912	0.05832	0.05808	0.05751	0.05669	0.05772	0.05613	0.05526	0.05626	0.05617	0.05632	0.0552	0.05557	0.05574	0.05498	0.05548	0.05445
251.76	0.08515	0.07822	0.07537	0.07183	0.06913	0.06745	0.06452	0.06283	0.06171	0.06069	0.05963	0.05934	0.05873	0.05845	0.05709	0.05698	0.05621	0.0565	0.05585	0.05504	0.05583	0.05558	0.05511	0.05458	0.05515	0.05518	0.05458	0.05502	0.05506
252.135	0.08548	0.07808	0.0745	0.07125	0.06848	0.06696	0.06398	0.06256	0.06143	0.06005	0.0594	0.0587	0.05847	0.05802	0.05672	0.05671	0.05595	0.05594	0.05547	0.05467	0.05499	0.05525	0.05453	0.05449	0.05477	0.05484	0.05436	0.05473	0.05413
252.509	0.08549	0.07795	0.0742	0.07178	0.06765	0.06688	0.06416	0.06207	0.06101	0.06013	0.05886	0.05824	0.05823	0.05774	0.05622	0.05626	0.05608	0.05556	0.05479	0.05429	0.05439	0.05488	0.05397	0.05493	0.05431	0.05408	0.05385	0.05467	0.05449
252.883	0.08521	0.07718	0.07378	0.07107	0.06691	0.06618	0.06334	0.06216	0.061	0.05952	0.05847	0.05821	0.05793	0.05646	0.05618	0.05556	0.05541	0.05543	0.0542	0.05344	0.05384	0.0545	0.05428	0.05454	0.05335	0.05393	0.0535	0.05365	0.05349
253.257	0.08451	0.07662	0.07368	0.07054	0.06712	0.06647	0.06309	0.06165	0.0603	0.05895	0.05802	0.05786	0.05717	0.05547	0.05537	0.055	0.05462	0.05479	0.05359	0.05255	0.05339	0.05422	0.05345	0.05373	0.0529	0.05365	0.05293	0.05291	0.05335
253.632	0.08387	0.07627	0.07316	0.06922	0.06705	0.06554	0.06177	0.06119	0.05996	0.05877	0.05744	0.05698	0.05578	0.05465	0.05454	0.05346	0.05406	0.05426	0.05274	0.05288	0.05195	0.05334	0.0526	0.05227	0.05164	0.05279	0.05252	0.05193	0.05182
254.006	0.08337	0.07612	0.07188	0.06876	0.06683	0.06543	0.062	0.06027	0.05931	0.0586	0.05721	0.05576	0.05491	0.05439	0.05365	0.053	0.05331	0.0536	0.05219	0.05246	0.05133	0.05243	0.05182	0.05104	0.05086	0.05233	0.05175	0.05154	0.05118
254.38	0.08374	0.07641	0.07158	0.06876	0.06677	0.06484	0.06171	0.06083	0.05971	0.05871	0.05683	0.05501	0.05456	0.05435	0.05364	0.05235	0.05355	0.05336	0.05239	0.05227	0.05157	0.05198	0.05188	0.05084	0.05064	0.05191	0.05088	0.0517	0.05082
254.754	0.0834	0.07619	0.07149	0.06848	0.06612	0.06454	0.06224	0.06054	0.05889	0.05818	0.0569	0.05498	0.05444	0.0539	0.05344	0.05273	0.0531	0.05252	0.05171	0.05191	0.05199	0.05155	0.05201	0.05054	0.05127	0.05174	0.05064	0.05161	0.05115
255.128	0.08225	0.07605	0.0716	0.06827	0.06521	0.06429	0.06096	0.0599	0.05788	0.05721	0.05558	0.0546	0.05315	0.05347	0.05295	0.05231	0.05273	0.05197	0.05099	0.05115	0.05137	0.05058	0.05091	0.05014	0.05062	0.05079	0.04994	0.05144	0.05015
255.502	0.08143	0.07565	0.0716	0.06812	0.06465	0.06367	0.06037	0.05857	0.05697	0.05661	0.05474	0.05476	0.05253	0.05341	0.05247	0.05219	0.05214	0.05093	0.05018	0.05098	0.05059	0.05001	0.05008	0.04935	0.04963	0.05054	0.04967	0.05029	0.04931
255.876	0.08188	0.07596	0.07158	0.06845	0.06491	0.06373	0.05985	0.05869	0.05737	0.05663	0.05418	0.05479	0.05278	0.05337	0.05223	0.05215	0.05177	0.0512	0.05084	0.05023	0.05027	0.05007	0.04958	0.04896	0.04951	0.05017	0.0495	0.04994	0.04902
256.25	0.08281	0.07603	0.07185	0.0686	0.0658	0.06392	0.06052	0.05939	0.05798	0.05716	0.05483	0.05482	0.05406	0.05346	0.05213	0.05222	0.05174	0.05116	0.0507	0.05077	0.05082	0.05056	0.05042	0.04932	0.04978	0.05021	0.04964	0.04973	0.04917
256.624	0.08335	0.07638	0.07208	0.06856	0.06553	0.06334	0.06079	0.05997	0.05828	0.05701	0.05501	0.05444	0.05447	0.05267	0.05162	0.05226	0.05147	0.0517	0.05042	0.04976	0.05088	0.05008	0.05105	0.0494	0.04963	0.04971	0.04949	0.04989	0.04942
256.997	0.0832	0.07618	0.07123	0.06813	0.06474	0.06326	0.06093	0.05951	0.05717	0.05631	0.05489	0.05356	0.05338	0.05195	0.05176	0.05141	0.05136	0.05114	0.04946	0.04921	0.05027	0.04951	0.05032	0.04931	0.04851	0.04911	0.04878	0.04949	0.04842
257.371	0.083	0.07626	0.07065	0.06784	0.0644	0.0629	0.06052	0.05862	0.05685	0.05571	0.05431	0.05409	0.05252	0.05112	0.05147	0.05063	0.05105	0.05072	0.04894	0.04839	0.04963	0.04945	0.04951	0.04839	0.04797	0.0489	0.04808	0.04881	0.04828
257.745	0.08249	0.07564	0.07058	0.06746	0.06453	0.06346	0.05976	0.05806	0.05596	0.05501	0.05375	0.05353	0.05238	0.0508	0.05148	0.04989	0.05056	0.05028	0.04851	0.04878	0.04911	0.04896	0.04833	0.04807	0.04789	0.04824	0.04765	0.04829	0.04766
258.119	0.0826	0.07547	0.07046	0.06742	0.06487	0.06284	0.05954	0.05762	0.05621	0.0548	0.05364	0.05335	0.05251	0.05103	0.05063	0.04986	0.04993	0.04987	0.04878	0.04886	0.04865	0.04821	0.04817	0.04739	0.04752	0.04785	0.04746	0.04755	0.04722
258.492	0.08225	0.07522	0.07044	0.06682	0.06449	0.06181	0.05904	0.05708	0.05534	0.05464	0.05284	0.05201	0.05194	0.05081	0.04994	0.04971	0.04962	0.049	0.04862	0.04837	0.04803	0.04729	0.04795	0.04688	0.04702	0.04759	0.04698	0.04754	0.04684
258.866	0.08266	0.07562	0.07055	0.067	0.06424	0.06147	0.05927	0.05713	0.05587	0.05475	0.05301	0.05191	0.05223	0.05098	0.04966	0.04931	0.04914	0.04893	0.04923	0.04797	0.04821	0.04734	0.04818	0.04681	0.04708	0.04774	0.04706	0.04763	0.04715
259.24	0.08224	0.07555	0.07078	0.06659	0.06379	0.06152	0.05855	0.05665	0.05553	0.05416	0.05254	0.05255	0.05203	0.05036	0.04919	0.049	0.049	0.04855	0.04853	0.04773	0.04809	0.04745	0.04812	0.04668	0.04731	0.04761	0.04652	0.0475	0.04727
259.613	0.083	0.0754	0.07111	0.06729	0.06372	0.0617	0.05943	0.05756	0.05607	0.05468	0.05321	0.05304	0.05199	0.05119	0.0497	0.04934	0.04926	0.04944	0.04886	0.04833	0.04807	0.04814	0.04804	0.04734	0.04789	0.04789	0.04657	0.04741	0.04764
259.987	0.08217	0.07457	0.07048	0.06649	0.06343	0.06106	0.05895	0.05672	0.05549	0.05465	0.05229	0.05236	0.05073	0.05052	0.04904	0.0489	0.0489	0.04908	0.0481	0.04764	0.04721	0.04775	0.04732	0.04662	0.04696	0.04742	0.04564	0.04661	0.04652
260.36	0.08176	0.07413	0.07045	0.06689	0.06377	0.0613	0.05916	0.05733	0.05561	0.05451	0.05198	0.0516	0.05087	0.05014	0.04896	0.04877	0.04867	0.04928	0.04793	0.04763	0.04704	0.04734	0.04726	0.04669	0.04655	0.04759	0.04558	0.04625	0.04672
260.734	0.08216	0.07416	0.07025	0.06681	0.06347	0.06139	0.05824	0.05719	0.05534	0.05371	0.05179	0.05103	0.05071	0.04978	0.04828	0.04802	0.0482	0.04879	0.0475	0.04725	0.04688	0.04645	0.04686	0.04605	0.04644	0.04679	0.04542	0.04602	0.04581
261.107	0.08277	0.07412	0.07005	0.06702	0.06281	0.06099	0.05799	0.05784	0.05483	0.05338	0.0521	0.05118	0.05033	0.04972	0.04835	0.04787	0.04818	0.04828	0.04699	0.04728	0.04684	0.0461	0.04676	0.04593	0.04641	0.04688	0.04599	0.04613	0.04585
261.481	0.08336	0.07416	0.07003	0.06684	0.06235	0.06032	0.05747	0.05707	0.05478	0.05366	0.05175	0.05072	0.04952	0.05044	0.0485	0.04775	0.04834	0.04807	0.04708	0.0469	0.04697	0.04627	0.04669	0.04541	0.04622	0.04679	0.04612	0.04619	0.04572
261.854	0.08238	0.0736	0.06926	0.06639	0.06206	0.05967	0.05709	0.05672	0.05401	0.05299	0.05073	0.05052	0.04879	0.04963	0.04811	0.0473	0.04749	0.0472	0.04612	0.04626	0.04649	0.0462	0.04627	0.04487	0.04484	0.04624	0.04584	0.04588	0.04531
262.227	0.08211	0.07424	0.06968	0.06651	0.06249	0.06067	0.0574	0.0563	0.05467	0.05291	0.05051	0.05092	0.04963	0.04983	0.04824	0.0476	0.04796	0.04721	0.04619	0.04621	0.04653	0.04684	0.04661	0.04492	0.04506	0.04659	0.04549	0.04649	0.04545
262.6	0.08193	0.07416	0.06917	0.06596	0.06197	0.06063	0.05739	0.05607	0.05384	0.05253	0.0505	0.05079	0.04944	0.04858	0.04789	0.04769	0.04763	0.04669	0.04524	0.04598	0.04602	0.04662	0.0459	0.04483	0.04445	0.04683	0.04477	0.04596	0.04505
262.974	0.08179	0.0746	0.06944	0.06591	0.06161	0.06125	0.05738	0.05594	0.05397	0.05252	0.05041	0.05094	0.0499	0.0486	0.04748	0.04788	0.0478	0.04689	0.0454	0.04564	0.0459	0.04599	0.04563	0.045	0.04522	0.04669	0.04446	0.04546	0.04525
263.347	0.08179	0.07449	0.0687	0.06551	0.06118	0.06038	0.05744	0.05597	0.05365	0.05242	0.05034	0.0506	0.04903	0.04849	0.04723	0.04759	0.04754	0.04682	0.0458	0.04573	0.04581	0.04558	0.04537	0.04505	0.04525	0.04601	0.04443	0.04512	0.04514
263.72	0.08139	0.0744	0.06865	0.06566	0.06161	0.06015	0.05719	0.0561	0.05351	0.05226	0.05028	0.05039	0.04905	0.04885	0.04702	0.04702	0.04738	0.04676	0.04629	0.04573	0.04589	0.04515	0.04534	0.04466	0.04599	0.04544	0.04425	0.04527	0.04546
264.093	0.08078	0.07347	0.06833	0.06489	0.06115	0.05925	0.05657	0.05536	0.05345	0.05203	0.05046	0.04987	0.04844	0.04842	0.04718	0.04711	0.04722	0.04666	0.04616	0.04571	0.04567	0.04497	0.04516	0.04438	0.04537	0.04485	0.04399	0.04509	0.04492
264.466	0.08019	0.07314	0.06807	0.06434	0.06075	0.05918	0.05605	0.05466	0.05227	0.05145	0.04985	0.04926	0.04793	0.0478	0.04638	0.04648	0.04631	0.04664	0.04531	0.0451	0.04529	0.04457	0.04426	0.04364	0.04475	0.04396	0.04327	0.04398	0.04438
264.839	0.08085	0.07335	0.06832	0.06426	0.06049	0.0594	0.05646	0.05481	0.05283	0.05137	0.05002	0.04952	0.0482	0.04787	0.04666	0.04723	0.0463	0.04662	0.04486	0.04506	0.045	0.04485	0.0449	0.04434	0.04451	0.04393	0.04374	0.04475	0.04403
265.212	0.08102	0.07327	0.06798	0.06448	0.06093	0.05902	0.05685	0.0545	0.05247	0.05105	0.04974	0.04936	0.04806	0.04746	0.0464	0.04652	0.04601	0.04639	0.04488	0.04449	0.04468	0.04476	0.04473	0.04385	0.04423	0.04412	0.04374	0.04408	0.04387
265.585	0.08067	0.07239	0.06799	0.06449	0.06079	0.05865	0.05612	0.05439	0.05255	0.05121	0.04961	0.04863	0.04802	0.04706	0.04654	0.04628	0.04591	0.04575	0.04446	0.04427	0.04404	0.04451	0.04458	0.04376	0.04349	0.04392	0.04396	0.04393	0.04345
265.958	0.0799	0.07183	0.0675	0.06389	0.06068	0.058	0.05541	0.05398	0.05282	0.0507	0.04917	0.04875	0.04768	0.04682	0.04641	0.04526	0.04548	0.0455	0.04445	0.04416	0.0441	0.04413	0.04381	0.04291	0.04338	0.04364	0.0436	0.04326	0.04345
266.331	0.07957	0.07205	0.06722	0.06372	0.06074	0.05783	0.0552	0.05447	0.05282	0.05079	0.04932	0.0488	0.04777	0.0472	0.04673	0.04565	0.04533	0.04567	0.04473	0.04483	0.04418	0.04431	0.04363	0.04335	0.04361	0.04364	0.04314	0.04365	0.04405
266.704	0.07891	0.0716	0.06669	0.0634	0.06051	0.05747	0.05529	0.054	0.05281	0.05	0.04915	0.0488	0.04725	0.04726	0.04602	0.04581	0.04538	0.04575	0.04452	0.04479	0.04393	0.04414	0.0433	0.04311	0.04334	0.04357	0.0428	0.04311	0.04364
267.077	0.07785	0.07044	0.06554	0.06256	0.05984	0.05686	0.0542	0.05297	0.05145	0.04984	0.04898	0.04766	0.04613	0.04684	0.04509	0.04565	0.0451	0.04514	0.04405	0.04398	0.04306	0.04345	0.04276	0.04353	0.04265	0.04267	0.04192	0.04232	0.04259
267.45	0.07796	0.07026	0.0657	0.06175	0.05878	0.05708	0.05362	0.05227	0.05099	0.04978	0.04852	0.04688	0.04634	0.04655	0.04477	0.04498	0.04509	0.04471	0.04346	0.04348	0.04306	0.04323	0.04306	0.04333	0.04276	0.04286	0.04242	0.0422	0.04229
267.823	0.0783	0.07039	0.06538	0.06161	0.05903	0.05678	0.05397	0.05237	0.05072	0.05024	0.049	0.04694	0.04645	0.04669	0.04483	0.04527	0.0452	0.04475	0.04386	0.04329	0.04325	0.04322	0.04366	0.04357	0.04332	0.04327	0.04272	0.0425	0.04287
268.195	0.07801	0.07077	0.06534	0.06162	0.05837	0.05641	0.05412	0.05216	0.05076	0.04995	0.04791	0.04687	0.04706	0.04641	0.04495	0.04461	0.04472	0.0446	0.0437	0.04283	0.04364	0.04261	0.04354	0.04307	0.04281	0.04367	0.04306	0.04223	0.04314
268.568	0.07668	0.06955	0.06407	0.06167	0.05792	0.05576	0.05393	0.05151	0.05054	0.04958	0.04761	0.04655	0.04625	0.046	0.04433	0.04468	0.04438	0.04432	0.0433	0.04244	0.0432	0.04218	0.043	0.04285	0.04245	0.04358	0.04239	0.04213	0.04273
268.941	0.07612	0.06989	0.06435	0.0618	0.05811	0.05654	0.05352	0.05146	0.05131	0.04933	0.04754	0.04709	0.04666	0.04613	0.04543	0.04509	0.04464	0.04453	0.04351	0.0429	0.04386	0.04243	0.04299	0.04264	0.04299	0.04357	0.04256	0.04262	0.04282
269.313	0.07638	0.06964	0.06439	0.06213	0.05844	0.05707	0.05433	0.05206	0.05131	0.05018	0.04871	0.04807	0.0471	0.04643	0.04589	0.0456	0.04511	0.04562	0.0443	0.04363	0.04435	0.04361	0.04381	0.04246	0.04363	0.04369	0.04289	0.04342	0.04322
269.686	0.0765	0.06963	0.06465	0.06209	0.05851	0.05716	0.05427	0.05242	0.05134	0.05003	0.04881	0.04833	0.04722	0.04588	0.04626	0.04561	0.04551	0.04584	0.04477	0.04409	0.04477	0.04424	0.04419	0.04278	0.04401	0.04369	0.04343	0.04369	0.0435
270.058	0.07537	0.06807	0.06384	0.0611	0.05765	0.05612	0.05356	0.05216	0.05035	0.04988	0.04815	0.04766	0.04716	0.04532	0.04515	0.045	0.04477	0.04507	0.0444	0.04383	0.04394	0.04414	0.0437	0.04267	0.04373	0.04318	0.04287	0.04339	0.04354
270.431	0.07428	0.067	0.06298	0.06007	0.05693	0.05537	0.05251	0.05125	0.05011	0.04893	0.04705	0.04661	0.04661	0.04505	0.04439	0.04433	0.0444	0.04406	0.04348	0.04363	0.04299	0.04347	0.04317	0.04252	0.0434	0.04362	0.04246	0.0428	0.0429
270.803	0.07352	0.06662	0.06272	0.05947	0.05725	0.05481	0.05227	0.05098	0.04977	0.04906	0.04733	0.04659	0.04666	0.04577	0.04508	0.04473	0.0443	0.04433	0.04344	0.04347	0.04314	0.04342	0.04329	0.0426	0.04329	0.04382	0.04247	0.04247	0.04285
271.176	0.07258	0.06572	0.06171	0.05868	0.05596	0.05384	0.05148	0.05001	0.04896	0.04843	0.04701	0.04569	0.04525	0.04523	0.04478	0.04421	0.0441	0.04402	0.04286	0.04278	0.04286	0.04288	0.04282	0.04194	0.04218	0.04413	0.04204	0.04224	0.04196
271.548	0.07175	0.06546	0.06164	0.05897	0.05572	0.05388	0.0513	0.05016	0.04877	0.04847	0.04797	0.04577	0.04527	0.04547	0.04503	0.04473	0.04442	0.0446	0.04308	0.04305	0.04313	0.04337	0.04283	0.04209	0.04225	0.04373	0.04229	0.04234	0.04246
271.921	0.07148	0.06552	0.06141	0.0591	0.05543	0.0545	0.05111	0.0505	0.04895	0.04881	0.04775	0.04609	0.04573	0.04558	0.04447	0.0445	0.04463	0.04459	0.04301	0.04355	0.04298	0.04344	0.04293	0.04228	0.04295	0.04352	0.04243	0.04286	0.04267
272.293	0.07116	0.06521	0.06121	0.05919	0.05546	0.05462	0.05139	0.05057	0.04916	0.04891	0.04753	0.04692	0.04692	0.04603	0.04482	0.0447	0.04452	0.04453	0.04339	0.04366	0.04336	0.04371	0.04352	0.04277	0.04344	0.04323	0.04272	0.04272	0.04323
272.665	0.07054	0.06443	0.06042	0.05814	0.05537	0.05369	0.05139	0.05005	0.04937	0.04845	0.04675	0.04698	0.04647	0.04555	0.04463	0.04467	0.04402	0.04338	0.043	0.04357	0.0431	0.04329	0.04358	0.04295	0.04376	0.04278	0.04264	0.04264	0.04299
273.037	0.06895	0.06291	0.05912	0.05666	0.0542	0.05206	0.05073	0.04899	0.04842	0.04707	0.04592	0.04555	0.04527	0.04453	0.04415	0.04396	0.0434	0.04292	0.04274	0.04289	0.04282	0.04284	0.04284	0.04214	0.04267	0.04255	0.04226	0.04205	0.0424
273.41	0.06845	0.06249	0.05898	0.05621	0.05393	0.05167	0.05058	0.04892	0.04808	0.04666	0.04583	0.04505	0.04483	0.04447	0.04413	0.04359	0.04366	0.04375	0.04319	0.04287	0.04256	0.04265	0.04273	0.04262	0.04264	0.04311	0.04258	0.04245	0.04263
273.782	0.06764	0.06197	0.05868	0.05568	0.05343	0.05171	0.05014	0.04931	0.04724	0.04617	0.04563	0.04471	0.04485	0.04471	0.04422	0.04348	0.04398	0.04415	0.04312	0.04245	0.04304	0.04313	0.04259	0.04248	0.04243	0.04329	0.04283	0.04291	0.04276
274.154	0.06737	0.06116	0.05862	0.05582	0.05325	0.05206	0.04995	0.04923	0.04725	0.04686	0.04587	0.04531	0.04499	0.04482	0.04422	0.04367	0.04388	0.04438	0.04298	0.04266	0.04312	0.04349	0.04279	0.04309	0.04276	0.04382	0.04324	0.04336	0.04291
274.526	0.06645	0.06076	0.05767	0.05523	0.05312	0.05208	0.0495	0.0489	0.04743	0.04671	0.04585	0.04578	0.04518	0.04486	0.04376	0.04418	0.044	0.04377	0.04225	0.04273	0.04336	0.04335	0.04297	0.04289	0.04288	0.04371	0.04279	0.04332	0.04269
274.898	0.06615	0.06064	0.05743	0.05549	0.05239	0.05181	0.0497	0.04825	0.04775	0.04712	0.04608	0.04595	0.04532	0.04466	0.04374	0.04415	0.0441	0.04383	0.04315	0.043	0.04345	0.04356	0.04377	0.04352	0.04302	0.04384	0.04311	0.04347	0.04317
275.27	0.06517	0.06031	0.05699	0.0548	0.05215	0.05101	0.04987	0.04808	0.04776	0.04673	0.0465	0.04606	0.04541	0.04539	0.04372	0.04446	0.04436	0.04381	0.04346	0.04327	0.04388	0.04366	0.04445	0.04346	0.04271	0.04399	0.04322	0.04371	0.04369
275.642	0.06401	0.05991	0.05647	0.0542	0.05168	0.05079	0.04928	0.04776	0.04691	0.04677	0.04656	0.04582	0.04495	0.04525	0.04363	0.04428	0.04381	0.04404	0.04361	0.04308	0.04397	0.04399	0.04423	0.04363	0.04262	0.0443	0.0434	0.0436	0.04377
276.014	0.06306	0.05915	0.0556	0.05363	0.05182	0.05096	0.04892	0.04791	0.04647	0.04708	0.04576	0.04578	0.04517	0.04536	0.04356	0.04475	0.04406	0.04434	0.04367	0.04308	0.04399	0.04387	0.04387	0.04368	0.04283	0.04524	0.04362	0.04412	0.0439
276.386	0.06282	0.0591	0.0551	0.05423	0.05175	0.05116	0.04858	0.04771	0.04655	0.04703	0.04525	0.04582	0.04575	0.04563	0.04367	0.04476	0.04433	0.04462	0.04394	0.04315	0.04403	0.04399	0.04343	0.04403	0.04367	0.04547	0.04367	0.04429	0.04405
276.758	0.06316	0.05901	0.05548	0.05449	0.05219	0.05086	0.04899	0.04815	0.04744	0.0477	0.04555	0.04658	0.04618	0.04646	0.04479	0.04533	0.0455	0.04526	0.04473	0.0445	0.04446	0.04493	0.04448	0.04471	0.04437	0.04618	0.04447	0.0451	0.04474
277.13	0.06355	0.05894	0.05545	0.05433	0.05228	0.05114	0.04937	0.04845	0.04787	0.04764	0.04671	0.04664	0.04637	0.04664	0.04583	0.04536	0.0459	0.04578	0.04548	0.04548	0.045	0.04522	0.04508	0.04477	0.04497	0.0464	0.04502	0.04557	0.04508
277.501	0.0633	0.05838	0.05512	0.05327	0.05167	0.051	0.04923	0.04925	0.04747	0.04755	0.04692	0.04677	0.04618	0.04644	0.04632	0.04563	0.04631	0.04587	0.04585	0.04549	0.04551	0.04522	0.04566	0.04469	0.04499	0.04633	0.04535	0.04602	0.04541
277.873	0.06305	0.05704	0.054	0.05254	0.05075	0.05056	0.04929	0.04943	0.04717	0.04705	0.04658	0.04624	0.04638	0.04577	0.04618	0.04556	0.04571	0.04556	0.04562	0.04538	0.046	0.04474	0.04558	0.04435	0.04516	0.04577	0.0454	0.04589	0.04542
278.245	0.06196	0.05629	0.05384	0.05255	0.05044	0.05013	0.04835	0.04932	0.04716	0.04681	0.04632	0.04647	0.0463	0.046	0.04586	0.04588	0.04592	0.04584	0.04494	0.04517	0.04607	0.045	0.04567	0.04479	0.04513	0.04549	0.04522	0.04522	0.04542
278.617	0.06123	0.05625	0.05403	0.05229	0.05051	0.05035	0.04853	0.04893	0.04807	0.04737	0.04706	0.04693	0.04658	0.04593	0.04629	0.04611	0.04626	0.04656	0.04508	0.04587	0.04629	0.04524	0.04555	0.04537	0.04584	0.04575	0.04584	0.04535	0.04634
278.988	0.06007	0.05611	0.05415	0.05258	0.0507	0.05027	0.04829	0.0489	0.0486	0.04737	0.04706	0.0468	0.04701	0.04625	0.04681	0.0462	0.04692	0.04739	0.04521	0.04626	0.0467	0.0455	0.0455	0.04604	0.04649	0.04623	0.04627	0.04588	0.04677
279.36	0.05882	0.05567	0.05382	0.05145	0.05008	0.04988	0.04828	0.0484	0.04781	0.04722	0.04693	0.0466	0.04699	0.0461	0.04657	0.04654	0.04675	0.04729	0.04567	0.04614	0.0465	0.04539	0.04545	0.04629	0.04633	0.04669	0.04639	0.04645	0.04683
279.732	0.05838	0.05444	0.05338	0.05101	0.05011	0.04972	0.04818	0.04857	0.04764	0.04701	0.0467	0.04644	0.04726	0.04667	0.04693	0.04687	0.0469	0.0471	0.04621	0.04651	0.04683	0.04632	0.04647	0.04633	0.04628	0.04785	0.0465	0.04636	0.04644
280.103	0.0574	0.05416	0.05294	0.0502	0.04971	0.04979	0.0487	0.04827	0.04706	0.04664	0.04672	0.04595	0.04637	0.04659	0.04639	0.04693	0.04665	0.04678	0.04624	0.04604	0.04635	0.04652	0.04621	0.04617	0.04618	0.04803	0.04618	0.04642	0.0461
280.475	0.05739	0.05349	0.05263	0.05021	0.04934	0.04932	0.04847	0.04831	0.04729	0.04651	0.04664	0.0458	0.04667	0.04647	0.04646	0.04628	0.04631	0.04687	0.04608	0.04616	0.04661	0.04699	0.04596	0.0462	0.04656	0.04788	0.04598	0.04636	0.04597
280.846	0.05616	0.05306	0.05152	0.05005	0.04922	0.04871	0.04817	0.04745	0.04655	0.0457	0.04588	0.04537	0.04624	0.04587	0.04578	0.04602	0.04556	0.04625	0.04523	0.04554	0.04635	0.04632	0.04563	0.04606	0.04605	0.0471	0.04572	0.0465	0.04586
281.217	0.05628	0.0529	0.05175	0.05046	0.04941	0.04904	0.04761	0.04751	0.0468	0.04625	0.0463	0.04667	0.04679	0.04585	0.04656	0.04682	0.04587	0.0467	0.04631	0.04604	0.04679	0.0469	0.04653	0.04631	0.04636	0.04772	0.04701	0.04688	0.04676
281.589	0.05601	0.05324	0.05175	0.05045	0.04988	0.04897	0.04779	0.04762	0.04698	0.04692	0.04648	0.04716	0.04665	0.04636	0.04716	0.04746	0.04631	0.04703	0.04686	0.04703	0.04755	0.04672	0.04748	0.04647	0.04717	0.04829	0.04766	0.04727	0.04772
281.96	0.05629	0.05306	0.05212	0.05066	0.04975	0.04969	0.04803	0.04771	0.0481	0.04806	0.04727	0.04753	0.04744	0.04715	0.04834	0.04795	0.04748	0.0483	0.04779	0.04782	0.04809	0.04744	0.04783	0.04752	0.0479	0.04912	0.04869	0.04819	0.04874
282.332	0.05566	0.05238	0.05134	0.05028	0.04891	0.04929	0.04834	0.0472	0.04775	0.04811	0.04697	0.04716	0.04786	0.04758	0.04764	0.04754	0.04774	0.04829	0.04738	0.0478	0.04834	0.04753	0.04797	0.04823	0.04775	0.04911	0.04868	0.04878	0.0486
282.703	0.05451	0.05102	0.04999	0.04945	0.04838	0.04929	0.04809	0.04681	0.04715	0.04727	0.04667	0.04724	0.04756	0.04718	0.0473	0.04732	0.04783	0.04792	0.04711	0.04726	0.04823	0.04799	0.04821	0.04815	0.04742	0.04935	0.04869	0.0493	0.04853
283.074	0.05293	0.05006	0.04908	0.04848	0.04791	0.04807	0.04738	0.04672	0.04632	0.04724	0.04605	0.04784	0.04687	0.04589	0.04665	0.04683	0.04772	0.04771	0.04751	0.04704	0.04813	0.04804	0.04874	0.04802	0.04745	0.04923	0.04842	0.04884	0.04858
283.445	0.05195	0.05012	0.04877	0.04818	0.04832	0.0478	0.04695	0.04702	0.04672	0.04716	0.04662	0.0482	0.04713	0.04623	0.04746	0.04771	0.04822	0.0484	0.04805	0.04778	0.04878	0.04878	0.04986	0.04867	0.04867	0.0497	0.04911	0.04902	0.04946
283.816	0.05185	0.05046	0.0492	0.04838	0.04836	0.04778	0.04756	0.0473	0.04771	0.0481	0.04761	0.04878	0.04782	0.04723	0.04859	0.04888	0.0487	0.04935	0.04871	0.04867	0.04919	0.04975	0.05015	0.04952	0.04974	0.05032	0.05038	0.04957	0.05102
284.188	0.05197	0.05122	0.04917	0.04883	0.04812	0.04858	0.04852	0.04781	0.04827	0.04828	0.04815	0.04921	0.04848	0.0493	0.04923	0.05027	0.04891	0.05001	0.04916	0.0493	0.05005	0.05097	0.05062	0.05021	0.05091	0.05077	0.05124	0.05078	0.05185
284.559	0.05214	0.05068	0.04909	0.04906	0.0486	0.04908	0.04882	0.04848	0.04868	0.04863	0.04832	0.04938	0.04897	0.04996	0.04936	0.0502	0.04946	0.0499	0.04924	0.05017	0.05061	0.05143	0.05065	0.05015	0.05062	0.0513	0.05126	0.05138	0.05209
284.93	0.05157	0.04999	0.04867	0.04844	0.04858	0.04892	0.04804	0.04845	0.04858	0.04844	0.04813	0.04981	0.04901	0.0502	0.04911	0.04991	0.04989	0.05005	0.04942	0.05045	0.05099	0.0512	0.05107	0.05056	0.05068	0.05163	0.05079	0.05171	0.05155
285.301	0.05128	0.04952	0.04889	0.04844	0.04899	0.04868	0.04719	0.04861	0.04863	0.04846	0.04896	0.04963	0.04944	0.04987	0.04927	0.05	0.05064	0.05004	0.049	0.05097	0.05092	0.051	0.05139	0.05106	0.05074	0.05211	0.05096	0.05191	0.05137
285.672	0.05081	0.04841	0.04838	0.04779	0.04783	0.04817	0.04652	0.04747	0.0476	0.04847	0.04846	0.04948	0.04875	0.04939	0.0494	0.05003	0.05043	0.05068	0.04911	0.05064	0.05068	0.05066	0.05131	0.05138	0.05121	0.05181	0.05065	0.05197	0.05199
286.043	0.05035	0.04777	0.04806	0.04792	0.04769	0.04811	0.04644	0.04745	0.04794	0.04891	0.04798	0.04892	0.04865	0.04946	0.04984	0.0499	0.05042	0.05083	0.04946	0.0503	0.05085	0.05082	0.05148	0.05163	0.05103	0.05213	0.05171	0.05194	0.05187
286.414	0.0491	0.04659	0.0472	0.04687	0.04688	0.04775	0.04611	0.04649	0.04775	0.04833	0.04707	0.04869	0.04787	0.04929	0.04991	0.04946	0.04984	0.05067	0.04951	0.04966	0.05075	0.05004	0.05101	0.05129	0.05029	0.05161	0.05149	0.05147	0.05125
286.784	0.04862	0.04713	0.04721	0.04701	0.04743	0.04794	0.04666	0.0472	0.04906	0.04932	0.04773	0.04898	0.04844	0.04996	0.05048	0.05003	0.05008	0.05062	0.04958	0.04996	0.05148	0.05082	0.05162	0.05139	0.05076	0.05239	0.05229	0.05168	0.05119
287.155	0.04796	0.04705	0.04673	0.04699	0.0471	0.04758	0.04683	0.04719	0.04908	0.04891	0.04864	0.04911	0.04886	0.04941	0.05028	0.05037	0.05068	0.05087	0.04975	0.05019	0.05196	0.05146	0.05185	0.05158	0.0513	0.05236	0.05197	0.05241	0.05222
287.526	0.0481	0.04769	0.04717	0.0476	0.04761	0.04815	0.04767	0.04804	0.0495	0.04987	0.04923	0.0495	0.04987	0.05005	0.05071	0.05083	0.05149	0.05166	0.05053	0.05127	0.05238	0.05312	0.05299	0.05199	0.0525	0.05356	0.05268	0.05358	0.05333
287.897	0.04705	0.04656	0.04647	0.04691	0.04636	0.04762	0.04717	0.0474	0.04866	0.0489	0.049	0.04945	0.04971	0.04953	0.05044	0.05063	0.05118	0.05195	0.05097	0.05158	0.05254	0.05304	0.05268	0.05231	0.05251	0.05376	0.05287	0.05344	0.05358
288.268	0.04718	0.04676	0.04679	0.04684	0.04655	0.04835	0.04763	0.0477	0.04848	0.04932	0.04941	0.05029	0.05036	0.05069	0.05097	0.05109	0.05133	0.05262	0.05156	0.05269	0.05306	0.05284	0.05287	0.05304	0.05276	0.05487	0.05343	0.05348	0.05361
288.638	0.04667	0.04584	0.04594	0.04608	0.04591	0.04755	0.04711	0.04788	0.04773	0.04915	0.04902	0.05048	0.04978	0.05038	0.05068	0.05117	0.05137	0.05243	0.05174	0.05272	0.05358	0.05249	0.05237	0.05328	0.05299	0.05463	0.05318	0.05321	0.05403
289.009	0.04606	0.04611	0.04645	0.04626	0.04631	0.04761	0.0477	0.04887	0.04843	0.04962	0.04963	0.05044	0.05032	0.05111	0.05111	0.05174	0.05237	0.05281	0.05201	0.05261	0.05356	0.05254	0.05294	0.05336	0.05349	0.05514	0.05377	0.05396	0.0543
289.379	0.04503	0.04504	0.04594	0.04625	0.04604	0.04763	0.04754	0.049	0.04876	0.04983	0.04976	0.05025	0.0501	0.05142	0.0516	0.05207	0.05287	0.05244	0.05229	0.05268	0.05395	0.05339	0.05362	0.05342	0.05366	0.05508	0.05397	0.05435	0.05465
289.75	0.04454	0.04481	0.04583	0.04673	0.04643	0.04751	0.04794	0.04859	0.04931	0.04954	0.0501	0.04993	0.0505	0.052	0.05184	0.05261	0.05284	0.0528	0.05235	0.05245	0.05384	0.05313	0.05415	0.05362	0.05321	0.05562	0.05448	0.05496	0.05489
290.121	0.04468	0.04413	0.04502	0.04647	0.04599	0.0472	0.04788	0.04799	0.04871	0.04917	0.04984	0.05031	0.05064	0.05179	0.0512	0.05219	0.05271	0.05249	0.05256	0.05282	0.05378	0.05363	0.05436	0.05422	0.05348	0.05514	0.05426	0.05491	0.05506
290.491	0.04437	0.04334	0.04435	0.04573	0.04589	0.04604	0.04756	0.04758	0.04835	0.04849	0.04948	0.05009	0.05021	0.05119	0.05015	0.05225	0.0521	0.05226	0.0521	0.05245	0.05296	0.05312	0.05412	0.05391	0.05348	0.05466	0.05437	0.05441	0.05499
290.862	0.04407	0.04259	0.04407	0.04527	0.04561	0.04569	0.04725	0.04772	0.04819	0.04892	0.04964	0.04998	0.04991	0.05067	0.05024	0.05195	0.05207	0.05242	0.05234	0.05208	0.05313	0.05374	0.05391	0.05357	0.05403	0.05461	0.05452	0.05419	0.05509
291.232	0.04297	0.04213	0.04346	0.04487	0.04551	0.04525	0.04677	0.04744	0.04822	0.0489	0.04941	0.04945	0.04982	0.05031	0.05085	0.05196	0.05212	0.05252	0.05231	0.05175	0.05266	0.05326	0.05369	0.05347	0.05322	0.05459	0.05446	0.05435	0.05511
291.602	0.04196	0.04244	0.04349	0.04455	0.04488	0.04501	0.04654	0.04716	0.04778	0.04903	0.04905	0.04866	0.05014	0.05048	0.05128	0.05108	0.05235	0.05294	0.05215	0.0519	0.05272	0.05292	0.05295	0.0531	0.05281	0.05412	0.05404	0.05425	0.05429
291.973	0.04118	0.04174	0.04262	0.04373	0.04432	0.04456	0.04606	0.04672	0.04755	0.04812	0.04853	0.04914	0.0503	0.05067	0.05125	0.05078	0.05247	0.05301	0.05191	0.05224	0.05239	0.05235	0.05296	0.05342	0.0527	0.05364	0.05366	0.05424	0.05405
292.343	0.04098	0.04192	0.04295	0.04346	0.04472	0.04488	0.04632	0.04754	0.04779	0.04859	0.04867	0.04944	0.04998	0.05078	0.05089	0.05105	0.05236	0.05309	0.05207	0.05228	0.05301	0.05265	0.05321	0.05282	0.05315	0.05382	0.05414	0.05418	0.05383
292.713	0.04108	0.04155	0.0427	0.04325	0.04521	0.04526	0.04642	0.04778	0.04782	0.04891	0.04891	0.04993	0.04996	0.05055	0.05091	0.05133	0.05204	0.05313	0.05256	0.05184	0.05314	0.05288	0.05385	0.05356	0.05398	0.05419	0.05392	0.05409	0.05464
293.083	0.04061	0.04146	0.04279	0.0431	0.04484	0.0452	0.04579	0.04753	0.04738	0.04919	0.0489	0.04963	0.04972	0.0505	0.05052	0.05152	0.05151	0.05241	0.05213	0.05188	0.05317	0.05342	0.0542	0.0538	0.05386	0.05475	0.05395	0.05381	0.05429
293.454	0.0398	0.04054	0.04163	0.04253	0.04353	0.04488	0.04478	0.04664	0.04641	0.04832	0.0488	0.04936	0.04898	0.05032	0.05028	0.05094	0.05135	0.05162	0.05178	0.05152	0.05298	0.05267	0.05363	0.05359	0.05407	0.05479	0.05287	0.05338	0.05415
293.824	0.03902	0.03996	0.04128	0.04238	0.04278	0.04443	0.04458	0.04614	0.04624	0.04818	0.04827	0.04924	0.04892	0.05003	0.04999	0.05099	0.05127	0.05169	0.05155	0.05186	0.0533	0.05294	0.05353	0.05291	0.05368	0.05481	0.05346	0.05355	0.05402
294.194	0.03853	0.04028	0.04142	0.04235	0.04295	0.04436	0.04513	0.04614	0.04632	0.04774	0.04867	0.04904	0.04917	0.04992	0.05011	0.05096	0.05158	0.05156	0.05198	0.05234	0.05356	0.05337	0.05387	0.0532	0.05381	0.05412	0.05413	0.05329	0.0547
294.564	0.03832	0.03973	0.04121	0.04197	0.043	0.04491	0.045	0.04587	0.04658	0.04717	0.04791	0.04862	0.04965	0.04939	0.04989	0.05119	0.05118	0.05208	0.05182	0.05213	0.05294	0.05311	0.05341	0.05315	0.05334	0.05339	0.05367	0.05297	0.05482
294.934	0.03723	0.03921	0.04034	0.0412	0.04281	0.04454	0.04415	0.04579	0.04644	0.04628	0.04785	0.0484	0.04936	0.04884	0.04939	0.05085	0.05094	0.05138	0.05113	0.0514	0.05237	0.05285	0.05285	0.05317	0.05228	0.05294	0.05293	0.05284	0.05404
295.304	0.03724	0.03833	0.03926	0.0409	0.04245	0.04424	0.04359	0.04588	0.04606	0.04617	0.04723	0.04829	0.04942	0.04857	0.04909	0.05038	0.05089	0.05157	0.0508	0.05109	0.0523	0.05161	0.05211	0.05233	0.05173	0.05311	0.05264	0.05253	0.05346
295.674	0.03625	0.03821	0.03942	0.04026	0.04249	0.04315	0.04333	0.04535	0.04527	0.04665	0.04727	0.04819	0.04897	0.04877	0.04911	0.04968	0.05084	0.05091	0.05048	0.05103	0.0518	0.05219	0.05178	0.05219	0.05111	0.05332	0.05368	0.053	0.05301
296.044	0.03593	0.03735	0.03937	0.04021	0.0412	0.04288	0.0428	0.04475	0.04466	0.04608	0.04667	0.04715	0.04808	0.04879	0.04864	0.04892	0.05044	0.0501	0.04945	0.05018	0.05076	0.05168	0.0517	0.05152	0.05111	0.05274	0.0528	0.0523	0.05268
296.414	0.03527	0.03669	0.03949	0.0397	0.0406	0.04293	0.04293	0.04389	0.04412	0.04559	0.04646	0.04673	0.04725	0.04868	0.04853	0.04863	0.04989	0.04987	0.04948	0.04957	0.05037	0.0515	0.05157	0.05101	0.05133	0.05241	0.0523	0.05266	0.05278
296.784	0.03553	0.03651	0.03874	0.0404	0.04031	0.04244	0.0429	0.04354	0.04437	0.04501	0.04672	0.04666	0.04707	0.04798	0.04882	0.04865	0.04964	0.05008	0.04943	0.04942	0.05071	0.05046	0.05195	0.05075	0.05144	0.0524	0.05169	0.05244	0.05269
297.154	0.03573	0.03616	0.03821	0.04014	0.04047	0.04226	0.04275	0.04338	0.04381	0.04494	0.04658	0.04685	0.04692	0.04734	0.04856	0.04871	0.04924	0.05008	0.05013	0.04984	0.05048	0.0502	0.05184	0.05088	0.05095	0.05271	0.05176	0.05266	0.05282
297.523	0.03464	0.03569	0.03702	0.03925	0.03943	0.04153	0.04141	0.04236	0.04331	0.04428	0.04583	0.04622	0.04676	0.04637	0.04754	0.04807	0.04798	0.04904	0.04881	0.04912	0.04926	0.04954	0.05001	0.05027	0.04981	0.05227	0.05109	0.0518	0.05196
297.893	0.03441	0.03519	0.03647	0.0382	0.03891	0.04093	0.04099	0.04164	0.04316	0.04409	0.04474	0.04612	0.04628	0.04662	0.04676	0.04751	0.04739	0.04776	0.04836	0.04845	0.04851	0.04943	0.04947	0.04996	0.0497	0.05125	0.05065	0.0509	0.0512
298.263	0.03316	0.03461	0.03568	0.0373	0.03849	0.03977	0.04065	0.04048	0.04258	0.04303	0.04363	0.04527	0.04604	0.04565	0.04622	0.04649	0.04685	0.04773	0.04736	0.04757	0.04809	0.04878	0.04881	0.0489	0.04945	0.05045	0.05002	0.04991	0.05072
298.632	0.03314	0.03497	0.03549	0.03681	0.03876	0.03938	0.04033	0.04102	0.04282	0.04303	0.04318	0.04513	0.04567	0.04546	0.04658	0.04626	0.04724	0.04794	0.04782	0.0475	0.04831	0.04903	0.04913	0.04879	0.04926	0.04976	0.04959	0.04938	0.04998
299.002	0.03245	0.03334	0.03441	0.03609	0.038	0.03847	0.03926	0.04057	0.04173	0.04217	0.04244	0.04365	0.04486	0.04424	0.04611	0.0453	0.04688	0.04668	0.04716	0.04694	0.04787	0.04865	0.04804	0.04811	0.04804	0.0494	0.04869	0.04829	0.04896
299.372	0.03346	0.03382	0.03424	0.0365	0.03806	0.03878	0.03894	0.04103	0.04135	0.04289	0.04286	0.04359	0.0443	0.04431	0.04637	0.04559	0.04672	0.04629	0.04707	0.04679	0.0481	0.04871	0.04751	0.04791	0.04793	0.04921	0.04917	0.04847	0.04892
299.741	0.03275	0.03265	0.03395	0.03664	0.03726	0.03834	0.03849	0.04008	0.04043	0.04254	0.04203	0.04292	0.04341	0.04376	0.04539	0.04491	0.04628	0.0456	0.046	0.04633	0.04778	0.04807	0.04721	0.04765	0.04751	0.04893	0.0486	0.04816	0.0488
300.111	0.03227	0.03312	0.03396	0.03635	0.03721	0.03899	0.03847	0.03976	0.04032	0.04234	0.0418	0.04247	0.04292	0.04383	0.04504	0.0455	0.04619	0.04654	0.04559	0.04601	0.04767	0.04779	0.04704	0.04814	0.04844	0.04874	0.04844	0.04859	0.04933
300.48	0.03114	0.03241	0.0341	0.03538	0.03623	0.03847	0.03816	0.03975	0.04061	0.04199	0.04159	0.04255	0.04284	0.04369	0.04427	0.04488	0.04621	0.04623	0.04582	0.04566	0.04759	0.04724	0.04699	0.04812	0.04796	0.04813	0.04823	0.04849	0.04873
300.85	0.0313	0.03254	0.03375	0.03498	0.03634	0.03834	0.03869	0.03961	0.04073	0.04154	0.04164	0.0422	0.04269	0.04356	0.04437	0.04486	0.04604	0.04577	0.04569	0.04568	0.04716	0.0471	0.04721	0.04772	0.04781	0.04824	0.048	0.04857	0.04799
301.219	0.03164	0.03251	0.03446	0.03567	0.0363	0.03848	0.03887	0.04002	0.04107	0.04205	0.0423	0.04342	0.04372	0.04335	0.04427	0.04476	0.04611	0.04606	0.0455	0.04589	0.04678	0.04767	0.04774	0.04698	0.04728	0.04847	0.04826	0.04852	0.04803
301.588	0.03119	0.0321	0.03341	0.03536	0.03611	0.03781	0.03841	0.03955	0.04054	0.04169	0.04142	0.04234	0.04304	0.04297	0.04395	0.04454	0.04483	0.04494	0.04447	0.04595	0.04639	0.04705	0.04668	0.04645	0.04666	0.04845	0.04717	0.04779	0.0472
301.958	0.03088	0.03173	0.03362	0.03535	0.03601	0.03769	0.03788	0.03931	0.04058	0.0418	0.04143	0.04207	0.04253	0.04302	0.0435	0.0439	0.04465	0.04484	0.04415	0.04569	0.04627	0.0468	0.04642	0.046	0.0468	0.04775	0.04655	0.0473	0.0473
302.327	0.03046	0.03187	0.03273	0.03481	0.03605	0.03694	0.0375	0.03922	0.03995	0.04081	0.04041	0.04064	0.04143	0.04296	0.04308	0.0432	0.044	0.04432	0.04372	0.04541	0.04644	0.04545	0.04609	0.0456	0.04622	0.04728	0.04606	0.04674	0.0466
302.696	0.03077	0.0321	0.0335	0.03538	0.03624	0.03778	0.03804	0.03881	0.04026	0.04052	0.04035	0.04113	0.04158	0.0433	0.04302	0.04328	0.04437	0.04422	0.04431	0.04521	0.04601	0.0458	0.04662	0.04611	0.0467	0.04716	0.0472	0.04653	0.04678
303.065	0.03114	0.03241	0.03334	0.03523	0.03662	0.03788	0.03814	0.03877	0.04012	0.04034	0.04065	0.04155	0.04214	0.04271	0.0428	0.04374	0.0441	0.04454	0.0441	0.04446	0.04537	0.04554	0.04639	0.04612	0.04646	0.04682	0.04788	0.04622	0.04672
303.435	0.03047	0.03128	0.03263	0.03485	0.03572	0.03698	0.03768	0.03808	0.03932	0.03977	0.04007	0.04174	0.0417	0.04262	0.04241	0.04324	0.04396	0.04381	0.04369	0.04374	0.0446	0.045	0.04541	0.04551	0.04537	0.04636	0.04723	0.04592	0.04612
303.804	0.03004	0.03147	0.03233	0.03403	0.03542	0.03657	0.03701	0.03746	0.03905	0.03975	0.04003	0.04097	0.04101	0.04201	0.04203	0.04278	0.04383	0.04384	0.04316	0.04306	0.04425	0.04434	0.04465	0.04488	0.04537	0.04661	0.04581	0.04562	0.04612
304.173	0.02928	0.03021	0.0321	0.03314	0.03447	0.03594	0.03611	0.03768	0.03855	0.03867	0.03897	0.04029	0.04038	0.04164	0.0414	0.04147	0.0435	0.04308	0.04275	0.04289	0.04373	0.04375	0.04388	0.04437	0.04475	0.04636	0.04479	0.04517	0.04552
304.542	0.02945	0.03077	0.03232	0.03292	0.03412	0.03654	0.03607	0.03749	0.03862	0.0389	0.03912	0.03989	0.04019	0.04108	0.04088	0.04128	0.04278	0.04286	0.04267	0.04317	0.04383	0.04393	0.0438	0.04439	0.04518	0.04566	0.04518	0.04479	0.04555
304.911	0.03013	0.03042	0.03231	0.03336	0.03426	0.03628	0.03617	0.03804	0.03821	0.03812	0.03847	0.04016	0.04077	0.0412	0.04065	0.04132	0.04251	0.043	0.04195	0.04322	0.04372	0.04383	0.04347	0.04393	0.04454	0.04462	0.04499	0.0443	0.04452
305.28	0.03004	0.03085	0.03193	0.03379	0.03419	0.03587	0.03669	0.03747	0.03783	0.03815	0.03825	0.0398	0.04	0.04131	0.04028	0.04178	0.04169	0.04281	0.04159	0.04261	0.04386	0.04303	0.0434	0.04379	0.04405	0.04477	0.04528	0.04405	0.04394
305.649	0.03061	0.03127	0.03263	0.03414	0.03431	0.03589	0.03676	0.03823	0.03822	0.03842	0.03907	0.04041	0.04023	0.04168	0.04046	0.04199	0.04193	0.04307	0.04186	0.04233	0.04366	0.04324	0.04357	0.04373	0.0441	0.04528	0.04486	0.04428	0.04411
306.018	0.02999	0.03071	0.03215	0.03347	0.03342	0.03556	0.0365	0.03741	0.03776	0.03832	0.03892	0.04026	0.03909	0.04083	0.0399	0.04089	0.04135	0.04255	0.04138	0.04158	0.04285	0.04256	0.04373	0.04338	0.04385	0.04523	0.04392	0.04438	0.0441
306.387	0.03	0.0305	0.03167	0.03322	0.03298	0.0358	0.03557	0.03725	0.03725	0.038	0.03893	0.04012	0.03895	0.04008	0.03989	0.04049	0.04142	0.04163	0.04125	0.04161	0.04245	0.04288	0.04302	0.04258	0.04385	0.04395	0.0428	0.04422	0.04417
306.755	0.02968	0.03021	0.03138	0.03246	0.03319	0.03511	0.03583	0.03645	0.03668	0.0372	0.03813	0.03928	0.03808	0.03942	0.03959	0.04004	0.04109	0.0414	0.04089	0.0415	0.04207	0.04189	0.0428	0.04233	0.04337	0.04347	0.0427	0.04417	0.04366
307.124	0.02981	0.03035	0.03166	0.03279	0.03382	0.03516	0.03554	0.03655	0.03711	0.03738	0.03854	0.0386	0.03879	0.03996	0.03967	0.04046	0.04076	0.04131	0.04094	0.04151	0.04247	0.04229	0.0427	0.04238	0.04322	0.04284	0.04349	0.04381	0.04363
307.493	0.02996	0.03076	0.03197	0.03287	0.03402	0.0348	0.03597	0.03634	0.03759	0.03811	0.03871	0.03842	0.03911	0.04043	0.03965	0.04039	0.04108	0.04198	0.04125	0.04127	0.04253	0.04229	0.0428	0.04277	0.04271	0.04395	0.04335	0.04387	0.04377
307.862	0.03013	0.031	0.03213	0.03302	0.0338	0.03546	0.03566	0.03657	0.03784	0.03844	0.03859	0.0385	0.03961	0.04047	0.03979	0.04047	0.04105	0.04176	0.0415	0.04096	0.04263	0.04301	0.04228	0.0426	0.04263	0.04387	0.04336	0.04361	0.04383
308.23	0.03012	0.03121	0.03194	0.03273	0.03344	0.03545	0.03524	0.03636	0.03732	0.03819	0.03816	0.03854	0.03894	0.03933	0.04011	0.04062	0.04132	0.04113	0.04163	0.04048	0.04198	0.04249	0.04168	0.04212	0.04189	0.04341	0.04291	0.04332	0.04372
308.599	0.03001	0.03138	0.03238	0.03252	0.03356	0.03568	0.03497	0.03624	0.03662	0.03808	0.03754	0.03851	0.03873	0.03885	0.04006	0.04059	0.04033	0.04049	0.04148	0.04047	0.04139	0.042	0.04187	0.04178	0.04174	0.0428	0.04302	0.04289	0.04276
308.968	0.02987	0.03084	0.03192	0.03262	0.03351	0.03483	0.0342	0.03536	0.03592	0.03772	0.03693	0.03821	0.03833	0.03826	0.03888	0.03959	0.03956	0.03943	0.04054	0.04021	0.0405	0.04129	0.04173	0.04148	0.04134	0.04191	0.04236	0.04168	0.04181
309.336	0.0303	0.03067	0.03191	0.03307	0.03426	0.0347	0.0348	0.03569	0.03573	0.03771	0.03718	0.03841	0.03827	0.03815	0.03827	0.03937	0.03962	0.03982	0.04045	0.0402	0.04084	0.04102	0.04183	0.04161	0.04145	0.04209	0.04195	0.04192	0.04191
309.705	0.03098	0.03084	0.03225	0.03384	0.03445	0.03458	0.03526	0.03573	0.03618	0.03736	0.03758	0.03863	0.0381	0.03832	0.03843	0.03951	0.04024	0.04021	0.03994	0.04046	0.04054	0.04124	0.04127	0.04179	0.04173	0.04216	0.04189	0.04189	0.04233
310.073	0.03168	0.03115	0.03268	0.03369	0.03459	0.0352	0.03583	0.03623	0.03627	0.03756	0.03819	0.03842	0.03843	0.03846	0.03892	0.0398	0.0404	0.04052	0.04035	0.03993	0.04072	0.04121	0.04099	0.04154	0.04181	0.04236	0.04142	0.04235	0.04212
310.442	0.03106	0.03153	0.03272	0.03338	0.03412	0.03509	0.03498	0.0355	0.03614	0.03758	0.03723	0.03776	0.03792	0.039	0.03855	0.03941	0.03969	0.04011	0.03974	0.03971	0.03999	0.04071	0.04019	0.04072	0.04104	0.04174	0.04062	0.0415	0.04086
310.81	0.0314	0.03144	0.0325	0.03298	0.03393	0.03522	0.03461	0.03554	0.03602	0.03729	0.03712	0.03721	0.03803	0.03839	0.03761	0.03909	0.03917	0.03952	0.03955	0.03918	0.03991	0.04028	0.03998	0.04	0.04017	0.04118	0.03987	0.04092	0.04033
311.178	0.03085	0.03133	0.03202	0.03321	0.03347	0.03487	0.03365	0.03535	0.03631	0.03679	0.03639	0.03668	0.0373	0.03794	0.0368	0.03838	0.03833	0.03932	0.03848	0.03889	0.03953	0.03929	0.03953	0.03947	0.03943	0.04023	0.03951	0.04012	0.04022
311.547	0.0315	0.03121	0.03185	0.03296	0.03307	0.03438	0.03426	0.03535	0.0366	0.03607	0.03635	0.03611	0.03672	0.03717	0.03701	0.03748	0.03791	0.03843	0.03804	0.03869	0.03912	0.0392	0.03938	0.03971	0.03961	0.04007	0.03943	0.03967	0.04028
311.915	0.03083	0.03089	0.03136	0.03249	0.03243	0.03404	0.03364	0.03498	0.03603	0.03579	0.03558	0.03561	0.03569	0.03634	0.03678	0.03601	0.03665	0.03738	0.03732	0.0378	0.03804	0.03852	0.0386	0.03933	0.03908	0.03922	0.03914	0.03869	0.03998
312.283	0.03086	0.03097	0.03159	0.03221	0.03261	0.03387	0.03394	0.03444	0.03526	0.03558	0.03519	0.03569	0.03551	0.03621	0.03694	0.03578	0.0363	0.03668	0.03709	0.03758	0.03727	0.03841	0.03838	0.03896	0.0382	0.03956	0.03877	0.03828	0.03961
312.652	0.03022	0.03094	0.03208	0.03263	0.03263	0.03379	0.0333	0.03438	0.03464	0.03542	0.03483	0.03598	0.03575	0.03575	0.03572	0.03551	0.03577	0.03646	0.03682	0.03741	0.03678	0.0382	0.03829	0.03805	0.03772	0.03907	0.0383	0.03829	0.03943
313.02	0.03097	0.03152	0.03239	0.03322	0.03269	0.03362	0.03364	0.0346	0.03458	0.03508	0.03495	0.03604	0.0359	0.03613	0.0354	0.0364	0.03619	0.03643	0.03674	0.03723	0.03725	0.03833	0.03873	0.03759	0.03705	0.03892	0.03818	0.03855	0.03869
313.388	0.03112	0.03192	0.03192	0.03328	0.03223	0.03342	0.03377	0.03435	0.03426	0.03378	0.03487	0.03551	0.03456	0.03493	0.03495	0.03577	0.03593	0.03619	0.03648	0.03648	0.03677	0.03746	0.03774	0.03707	0.03676	0.0382	0.03745	0.03807	0.03818
313.756	0.03269	0.0326	0.03149	0.03317	0.03253	0.03349	0.03396	0.03416	0.03397	0.03414	0.03489	0.03539	0.03437	0.03586	0.03532	0.03629	0.03648	0.03688	0.03661	0.036	0.03688	0.03733	0.03764	0.03725	0.03675	0.03782	0.03743	0.03757	0.03781
314.124	0.03296	0.0325	0.03199	0.03252	0.0328	0.03333	0.03322	0.03322	0.03392	0.03397	0.03406	0.03487	0.03396	0.03541	0.03503	0.03527	0.03591	0.03703	0.03599	0.03577	0.0359	0.03584	0.03678	0.03683	0.03703	0.03757	0.0367	0.03715	0.03756
314.492	0.03401	0.0323	0.03228	0.03267	0.03299	0.03341	0.03277	0.03332	0.03392	0.03462	0.03388	0.03482	0.03482	0.03585	0.03473	0.03536	0.03579	0.03689	0.03581	0.03567	0.03573	0.03625	0.03669	0.03657	0.03722	0.03666	0.03643	0.03718	0.037
314.86	0.03336	0.0316	0.03248	0.03249	0.03233	0.0332	0.03234	0.03303	0.03435	0.03398	0.03323	0.03398	0.03448	0.03457	0.03397	0.03395	0.03453	0.03606	0.03448	0.03525	0.03503	0.03546	0.03522	0.0358	0.03623	0.03625	0.03561	0.03685	0.03596
315.228	0.03276	0.03151	0.03158	0.0323	0.03187	0.03281	0.03252	0.0327	0.0336	0.03349	0.03309	0.03363	0.03393	0.03411	0.03337	0.03343	0.03406	0.03526	0.03431	0.03431	0.03447	0.03545	0.03506	0.03495	0.03567	0.03561	0.03501	0.03565	0.03502
315.596	0.0328	0.03126	0.03206	0.03208	0.03179	0.03248	0.03242	0.03231	0.03328	0.03293	0.03305	0.03287	0.03298	0.03327	0.03272	0.03297	0.03382	0.03472	0.03384	0.03387	0.03424	0.03489	0.03472	0.0347	0.03501	0.03562	0.03447	0.03485	0.03459
315.964	0.03417	0.03223	0.03267	0.03223	0.0326	0.03301	0.033	0.03279	0.03315	0.03333	0.03346	0.03371	0.03333	0.03363	0.03273	0.03358	0.0343	0.03428	0.0343	0.03444	0.03426	0.03508	0.03524	0.03481	0.03548	0.03558	0.03479	0.03518	0.03495
316.332	0.03474	0.03232	0.03279	0.03259	0.03241	0.033	0.03275	0.03263	0.03276	0.03304	0.03319	0.03311	0.03286	0.03351	0.03161	0.03315	0.03411	0.03377	0.03338	0.03403	0.03428	0.03434	0.03432	0.0347	0.03495	0.03508	0.03473	0.03495	0.03423
316.699	0.03488	0.03314	0.03299	0.03271	0.03322	0.03338	0.0328	0.03275	0.03267	0.03337	0.03295	0.03362	0.03326	0.03404	0.03185	0.03325	0.03357	0.03348	0.0331	0.03372	0.03417	0.03412	0.0345	0.03431	0.03477	0.03538	0.03462	0.03482	0.03399
317.067	0.03444	0.03329	0.03271	0.0329	0.0326	0.03282	0.03229	0.03209	0.03197	0.03285	0.0327	0.03266	0.03205	0.03303	0.03154	0.03271	0.03299	0.03325	0.0329	0.0323	0.03319	0.03283	0.03356	0.03357	0.03337	0.03484	0.03384	0.03345	0.03329
317.435	0.03452	0.03373	0.03311	0.03317	0.03305	0.03339	0.03204	0.03234	0.03227	0.03281	0.03278	0.03282	0.03281	0.03299	0.03218	0.03314	0.03342	0.03325	0.03338	0.03248	0.03338	0.03288	0.0338	0.0331	0.03287	0.03478	0.03399	0.03299	0.0338
317.803	0.03482	0.03398	0.03347	0.03351	0.03264	0.03291	0.03196	0.03129	0.03173	0.03233	0.03268	0.0318	0.03198	0.03271	0.03182	0.03287	0.03321	0.03314	0.03288	0.03223	0.0326	0.03255	0.03301	0.03274	0.03224	0.03385	0.03405	0.03241	0.03358
318.17	0.03499	0.03394	0.03348	0.03342	0.03287	0.03312	0.03201	0.03161	0.03151	0.03192	0.03247	0.03144	0.03259	0.03249	0.03219	0.03268	0.03293	0.03316	0.0319	0.03251	0.03267	0.03256	0.03293	0.03239	0.03253	0.03353	0.03393	0.03191	0.03323
318.538	0.0358	0.03432	0.03362	0.03332	0.03249	0.03246	0.03219	0.03155	0.03125	0.03167	0.03234	0.03123	0.03203	0.03183	0.03185	0.03252	0.0318	0.03293	0.03087	0.03236	0.03188	0.03256	0.03209	0.03213	0.03259	0.03288	0.0328	0.0324	0.03299
318.905	0.03568	0.03372	0.03339	0.03327	0.03276	0.03234	0.03233	0.03222	0.03116	0.03122	0.0319	0.03113	0.03122	0.03123	0.03142	0.032	0.03123	0.03194	0.0303	0.032	0.03159	0.0318	0.03174	0.03131	0.03227	0.03245	0.03254	0.03192	0.03247
319.273	0.03642	0.0343	0.03379	0.03378	0.03292	0.03211	0.03229	0.03176	0.03099	0.03134	0.03164	0.03197	0.03033	0.03143	0.03077	0.03209	0.03083	0.03135	0.03104	0.03189	0.03192	0.03201	0.03195	0.0308	0.03203	0.03244	0.03179	0.03157	0.03206
319.64	0.03703	0.03447	0.0341	0.03446	0.03352	0.03188	0.03262	0.03185	0.03133	0.03168	0.03082	0.03165	0.03017	0.03095	0.03094	0.03144	0.03084	0.03094	0.03157	0.03158	0.0324	0.03167	0.03199	0.03096	0.03145	0.03245	0.03185	0.03098	0.03183
320.008	0.03783	0.03564	0.0349	0.03453	0.03333	0.03261	0.03282	0.03224	0.03207	0.03186	0.03113	0.03196	0.03066	0.03021	0.03137	0.0316	0.03156	0.03173	0.03219	0.03158	0.03246	0.03244	0.03218	0.03158	0.03145	0.03238	0.03126	0.0313	0.03214
320.375	0.0377	0.03542	0.0351	0.03422	0.03328	0.03281	0.03226	0.03239	0.03229	0.03157	0.03105	0.03111	0.03122	0.03032	0.03121	0.03085	0.03177	0.03153	0.03142	0.03117	0.0318	0.03183	0.03239	0.03179	0.03153	0.0322	0.03137	0.03138	0.03245
320.743	0.0388	0.0365	0.03629	0.03425	0.03396	0.0344	0.03273	0.03302	0.03283	0.03255	0.03235	0.03179	0.03128	0.03101	0.03201	0.03189	0.03251	0.03226	0.03157	0.03183	0.03172	0.03238	0.03241	0.03228	0.03175	0.03317	0.03177	0.03198	0.03258
321.11	0.0393	0.03693	0.03648	0.0346	0.03446	0.03438	0.03266	0.03277	0.03288	0.03262	0.03184	0.03239	0.03229	0.0321	0.03235	0.03217	0.03257	0.03171	0.03128	0.03179	0.03154	0.03169	0.03266	0.03214	0.03159	0.03341	0.03172	0.03203	0.03277
321.477	0.04005	0.03757	0.03702	0.0349	0.03451	0.03437	0.03264	0.0329	0.03255	0.03286	0.03238	0.03226	0.03197	0.03185	0.0324	0.03266	0.03274	0.03174	0.03144	0.03109	0.03146	0.03178	0.03193	0.03208	0.03137	0.03357	0.0319	0.03165	0.03204
321.844	0.03944	0.03691	0.03597	0.03513	0.03437	0.03378	0.03228	0.03243	0.0318	0.03192	0.03193	0.03185	0.0319	0.03158	0.03126	0.03153	0.03189	0.03089	0.03095	0.02998	0.03079	0.03128	0.03183	0.03144	0.03083	0.03204	0.03106	0.03132	0.03159
322.212	0.03979	0.03679	0.03571	0.03531	0.03402	0.03356	0.0321	0.03274	0.03126	0.0326	0.03247	0.03136	0.03141	0.03129	0.0307	0.03118	0.03075	0.03092	0.03067	0.02966	0.03105	0.03093	0.03143	0.03127	0.03071	0.03161	0.03128	0.03083	0.03139
322.579	0.04045	0.03734	0.03574	0.03631	0.03464	0.03454	0.03278	0.03301	0.03212	0.03329	0.03225	0.0323	0.03244	0.03139	0.03105	0.0315	0.0313	0.0318	0.03077	0.03008	0.03205	0.0318	0.03194	0.03135	0.03102	0.03226	0.03225	0.03184	0.03187
322.946	0.04056	0.03779	0.03606	0.03623	0.03449	0.03446	0.03269	0.03293	0.0324	0.03294	0.03247	0.03261	0.03243	0.0325	0.03138	0.03168	0.03122	0.03183	0.03085	0.03028	0.03189	0.03166	0.03164	0.03096	0.03109	0.03252	0.0324	0.0317	0.03153
323.313	0.04075	0.03722	0.03635	0.03598	0.03461	0.03425	0.03241	0.03216	0.03277	0.03243	0.03193	0.03242	0.03187	0.03232	0.0308	0.0314	0.03144	0.03125	0.03093	0.03056	0.03157	0.032	0.03131	0.03026	0.03078	0.03205	0.03137	0.03094	0.03092
323.68	0.04049	0.03688	0.0363	0.03398	0.03454	0.03354	0.03203	0.03175	0.03215	0.03163	0.03152	0.03155	0.03091	0.0316	0.03033	0.03033	0.03024	0.03018	0.03053	0.03016	0.03053	0.03088	0.03069	0.02923	0.02977	0.03043	0.0294	0.03039	0.03056
324.047	0.04087	0.03709	0.03641	0.03375	0.03477	0.03359	0.03223	0.03201	0.03191	0.03251	0.03113	0.03173	0.03053	0.03048	0.03043	0.03005	0.0303	0.03027	0.03055	0.03015	0.03117	0.03136	0.03092	0.02948	0.03025	0.03026	0.02915	0.03011	0.03115
324.414	0.04109	0.03826	0.03716	0.03463	0.03533	0.03407	0.03289	0.03293	0.03196	0.03276	0.0318	0.03274	0.03121	0.03067	0.03127	0.03032	0.03098	0.0314	0.03068	0.0304	0.03161	0.03149	0.03157	0.03038	0.03047	0.03087	0.02956	0.03088	0.03191
324.781	0.042	0.03937	0.03771	0.03628	0.03565	0.03468	0.03349	0.03375	0.03276	0.03338	0.03268	0.03344	0.03132	0.032	0.03176	0.03055	0.0317	0.03207	0.0311	0.03083	0.03194	0.03255	0.03198	0.03141	0.03144	0.03184	0.03033	0.03141	0.03204
325.148	0.04316	0.04072	0.03911	0.03781	0.03631	0.0356	0.03441	0.03479	0.03375	0.03355	0.03369	0.0339	0.03241	0.03293	0.03222	0.03172	0.03245	0.0332	0.03153	0.03158	0.0324	0.03298	0.03214	0.03281	0.03159	0.03274	0.03126	0.03221	0.03211
325.515	0.04431	0.04173	0.03982	0.0388	0.03708	0.0366	0.03533	0.03536	0.03476	0.03466	0.03353	0.03383	0.03268	0.0336	0.03276	0.03254	0.03276	0.03334	0.03232	0.03199	0.03275	0.0334	0.03296	0.03354	0.03205	0.03389	0.03194	0.03295	0.03238
325.882	0.04471	0.04197	0.04004	0.04002	0.03739	0.03721	0.03613	0.0352	0.03515	0.03499	0.03334	0.03384	0.03323	0.03362	0.03273	0.03342	0.03261	0.03341	0.03257	0.03235	0.03331	0.0332	0.0329	0.03373	0.03181	0.03351	0.03241	0.03321	0.03198
326.249	0.04531	0.0421	0.04024	0.03966	0.03732	0.03762	0.03606	0.03506	0.03544	0.03468	0.03328	0.03365	0.03315	0.03336	0.03258	0.03344	0.03222	0.03237	0.03265	0.03195	0.03311	0.03298	0.03292	0.03326	0.03213	0.03316	0.03256	0.03315	0.03223
326.615	0.0459	0.04222	0.04096	0.03969	0.03765	0.03846	0.03635	0.03562	0.0356	0.03455	0.03431	0.03398	0.03375	0.03365	0.0324	0.03314	0.03291	0.03273	0.03299	0.03228	0.03325	0.0334	0.03295	0.03331	0.03253	0.03301	0.03322	0.03358	0.03217
326.982	0.04672	0.0425	0.04159	0.03944	0.03816	0.03867	0.03646	0.0361	0.03548	0.03491	0.03457	0.0341	0.03396	0.03382	0.03283	0.0332	0.03369	0.03313	0.03334	0.03217	0.03368	0.03338	0.03331	0.03343	0.03309	0.03385	0.03325	0.03347	0.03342
327.349	0.04689	0.04265	0.04156	0.03993	0.03876	0.03825	0.03707	0.03624	0.03552	0.03577	0.03461	0.03468	0.03393	0.0342	0.03327	0.03286	0.03422	0.03374	0.03327	0.03217	0.03385	0.03355	0.03358	0.03354	0.03337	0.0344	0.0337	0.03352	0.03317
327.715	0.0468	0.04288	0.04089	0.03941	0.0385	0.03755	0.03677	0.03633	0.03513	0.03547	0.03436	0.03433	0.03373	0.03391	0.03323	0.0331	0.03385	0.0337	0.03254	0.03183	0.03361	0.03311	0.03284	0.03289	0.03316	0.03387	0.03321	0.03291	0.03307
328.082	0.04594	0.04257	0.04065	0.03873	0.03742	0.03639	0.03583	0.03586	0.03433	0.03479	0.03361	0.03351	0.03278	0.03287	0.03224	0.03233	0.03271	0.03254	0.03198	0.03106	0.03221	0.03176	0.03214	0.0316	0.03188	0.03297	0.0323	0.03179	0.03184
328.449	0.04611	0.0429	0.04071	0.03891	0.03769	0.03664	0.03545	0.03602	0.03406	0.03483	0.03411	0.03348	0.03299	0.03307	0.0325	0.03264	0.03271	0.0326	0.03215	0.03167	0.03229	0.03166	0.03201	0.03135	0.03134	0.03287	0.03143	0.03147	0.03184
328.815	0.04631	0.04246	0.04047	0.03833	0.03719	0.03605	0.03524	0.03488	0.03333	0.03427	0.03356	0.03297	0.0324	0.03224	0.03175	0.03182	0.03189	0.03226	0.03163	0.0312	0.03154	0.03102	0.03153	0.03065	0.03039	0.03219	0.03055	0.0309	0.03124
329.182	0.04712	0.04292	0.04073	0.03885	0.0379	0.03668	0.03595	0.03534	0.03426	0.03453	0.03455	0.03378	0.03346	0.03273	0.03266	0.03193	0.03244	0.03289	0.03193	0.03232	0.03229	0.03186	0.03157	0.03163	0.03103	0.03256	0.03072	0.03155	0.03186
329.548	0.04696	0.04235	0.04041	0.03839	0.03708	0.03642	0.03615	0.03461	0.03428	0.03401	0.03302	0.03307	0.03296	0.03195	0.03196	0.03112	0.0313	0.03262	0.03084	0.03172	0.03144	0.03109	0.03127	0.03111	0.03056	0.03136	0.03025	0.03114	0.03153
329.914	0.04638	0.04241	0.03996	0.03909	0.03717	0.03648	0.03572	0.03456	0.03459	0.03411	0.03312	0.03296	0.03272	0.03194	0.03198	0.03106	0.03096	0.03188	0.03088	0.03121	0.03171	0.03053	0.03118	0.03095	0.03094	0.03137	0.02988	0.031	0.03114
330.281	0.04652	0.04286	0.04027	0.03925	0.03758	0.03618	0.0358	0.03461	0.03424	0.03443	0.03257	0.03275	0.03186	0.03149	0.03178	0.03098	0.03091	0.03194	0.03065	0.03069	0.03141	0.03087	0.03142	0.03077	0.0311	0.03134	0.03038	0.03082	0.03078
330.647	0.0468	0.04238	0.03956	0.03902	0.03725	0.03621	0.03499	0.03415	0.0332	0.0337	0.03288	0.03207	0.03117	0.03109	0.03116	0.0304	0.03093	0.03106	0.03092	0.03014	0.03024	0.03051	0.0304	0.03	0.03076	0.03127	0.02999	0.0303	0.03029
331.013	0.0476	0.04267	0.04037	0.03877	0.03756	0.03663	0.03559	0.03458	0.0336	0.03395	0.03302	0.03241	0.0314	0.03148	0.03135	0.03056	0.03115	0.03114	0.03088	0.02996	0.03027	0.03115	0.03073	0.03024	0.0308	0.03156	0.03055	0.03075	0.03056
331.38	0.04734	0.04175	0.03974	0.03775	0.03674	0.0368	0.03499	0.03406	0.03344	0.0331	0.03229	0.03167	0.0314	0.03109	0.0303	0.02987	0.03041	0.03072	0.03009	0.02958	0.02973	0.03082	0.03039	0.02948	0.03019	0.03128	0.02974	0.0304	0.03011
331.746	0.04676	0.04215	0.04032	0.0378	0.03698	0.03672	0.03501	0.03396	0.03352	0.03296	0.03201	0.03174	0.03147	0.03112	0.03029	0.03037	0.03074	0.03059	0.02941	0.0294	0.03053	0.03057	0.03095	0.02947	0.03023	0.03125	0.02965	0.03043	0.03011
332.112	0.04674	0.04247	0.03997	0.03777	0.03686	0.0363	0.03427	0.03402	0.03358	0.03286	0.03164	0.03114	0.031	0.03116	0.03032	0.02999	0.03056	0.03047	0.02938	0.02954	0.03036	0.03007	0.0307	0.02908	0.02988	0.03031	0.02973	0.02974	0.03004
332.478	0.04706	0.04288	0.04058	0.03883	0.03679	0.03642	0.03441	0.03431	0.03352	0.0328	0.03224	0.03143	0.03111	0.03124	0.03081	0.03038	0.03049	0.03036	0.02954	0.0302	0.03039	0.02957	0.03087	0.02893	0.03002	0.03012	0.02972	0.03	0.0303
332.844	0.04823	0.04413	0.04193	0.03979	0.03756	0.03667	0.03536	0.03579	0.03464	0.03386	0.03295	0.03257	0.0323	0.03211	0.03187	0.0322	0.03069	0.03173	0.03112	0.03094	0.03121	0.03041	0.03209	0.02997	0.03072	0.0308	0.03091	0.03092	0.03088
333.21	0.04863	0.04413	0.04171	0.04035	0.03739	0.03706	0.03589	0.03556	0.03379	0.0336	0.03272	0.03265	0.03288	0.03135	0.03167	0.03225	0.03082	0.03181	0.03093	0.03136	0.03111	0.03072	0.03192	0.03052	0.03103	0.03138	0.03055	0.03068	0.03131
333.576	0.04989	0.04499	0.0421	0.04016	0.03841	0.03717	0.03613	0.03576	0.034	0.03387	0.03278	0.03292	0.03332	0.03222	0.03209	0.03316	0.03145	0.03196	0.03101	0.03145	0.03125	0.03141	0.03173	0.03127	0.03103	0.03136	0.031	0.0302	0.03129
333.942	0.05033	0.04541	0.04238	0.04019	0.03836	0.03782	0.03607	0.03556	0.03395	0.03392	0.03326	0.03242	0.03335	0.03207	0.03201	0.03265	0.03169	0.03179	0.03102	0.0317	0.03173	0.03152	0.031	0.03174	0.03148	0.03191	0.03055	0.03094	0.03189
334.308	0.05053	0.04627	0.04331	0.04047	0.03968	0.03794	0.0362	0.03614	0.03494	0.0347	0.03413	0.03376	0.03335	0.03324	0.03238	0.03353	0.03203	0.03227	0.03134	0.03177	0.03281	0.03136	0.031	0.03176	0.03115	0.03269	0.0305	0.03191	0.03184
334.674	0.05072	0.04652	0.04339	0.04128	0.03982	0.03894	0.03708	0.03629	0.03525	0.03547	0.03475	0.03411	0.03323	0.03381	0.03279	0.03356	0.03243	0.03264	0.03233	0.03153	0.03319	0.0316	0.03156	0.03178	0.03157	0.03363	0.03077	0.03326	0.0323
335.04	0.05151	0.04625	0.04291	0.04122	0.04009	0.03865	0.03664	0.03631	0.03528	0.03499	0.03494	0.03453	0.03261	0.03392	0.03286	0.03296	0.03255	0.03228	0.0324	0.03152	0.03256	0.03155	0.03183	0.03134	0.0308	0.03271	0.03077	0.03258	0.03185
335.406	0.05188	0.0461	0.04337	0.04145	0.03961	0.03884	0.03753	0.03597	0.03539	0.03483	0.03442	0.03391	0.03242	0.03351	0.03305	0.03268	0.03234	0.0321	0.03256	0.03156	0.03209	0.03212	0.03209	0.03169	0.03192	0.032	0.03083	0.03251	0.03193
335.772	0.0519	0.04644	0.04382	0.04212	0.04015	0.03872	0.03695	0.03628	0.03561	0.03487	0.03428	0.03375	0.03257	0.03314	0.03246	0.03251	0.03166	0.03188	0.032	0.03169	0.03178	0.03174	0.03185	0.03166	0.03223	0.03139	0.03078	0.03164	0.03188
336.137	0.05171	0.04664	0.04433	0.04277	0.04063	0.03918	0.0376	0.03618	0.03614	0.03515	0.03312	0.03406	0.03315	0.03265	0.03214	0.03228	0.03194	0.03231	0.03163	0.03142	0.03156	0.0321	0.03185	0.03137	0.03281	0.03219	0.03092	0.03161	0.03161
336.503	0.05285	0.04768	0.04482	0.04274	0.04111	0.03968	0.03743	0.03716	0.03623	0.03515	0.03361	0.03415	0.03419	0.03313	0.03222	0.03245	0.03264	0.03267	0.0318	0.03161	0.0315	0.03217	0.03224	0.03142	0.0323	0.03282	0.0319	0.0314	0.03146
336.869	0.05288	0.04708	0.04404	0.04177	0.04103	0.0394	0.03781	0.03663	0.03601	0.03403	0.03394	0.03394	0.03383	0.03266	0.03177	0.0321	0.0332	0.0321	0.03214	0.03078	0.03183	0.03179	0.03193	0.03151	0.03132	0.03219	0.03191	0.03103	0.0312
337.234	0.0528	0.04731	0.04446	0.04128	0.04085	0.03935	0.0378	0.03665	0.03575	0.03438	0.0348	0.03351	0.03385	0.0329	0.03193	0.03268	0.03292	0.03128	0.0321	0.03092	0.03191	0.03162	0.03136	0.03158	0.03102	0.03182	0.03236	0.0314	0.03117
337.6	0.0526	0.04749	0.04519	0.04235	0.04134	0.0405	0.0381	0.03749	0.0361	0.03525	0.03541	0.0338	0.03442	0.03335	0.03268	0.03331	0.03346	0.03203	0.0331	0.03233	0.03274	0.03214	0.03165	0.03199	0.03156	0.03225	0.03244	0.03255	0.03171
337.965	0.05311	0.04837	0.04553	0.04314	0.041	0.0408	0.03832	0.0382	0.03603	0.03583	0.03522	0.03436	0.03462	0.03331	0.03384	0.03385	0.03339	0.03241	0.0325	0.03295	0.0325	0.03265	0.03167	0.03203	0.03203	0.0328	0.03194	0.03288	0.03232
338.331	0.05271	0.04816	0.04502	0.04348	0.04085	0.04073	0.03835	0.03801	0.03587	0.03577	0.03476	0.03454	0.03383	0.03322	0.03353	0.03303	0.03354	0.0328	0.03207	0.0334	0.03254	0.03223	0.03154	0.03234	0.03184	0.03229	0.03097	0.03206	0.03241
338.696	0.0519	0.04803	0.04422	0.04333	0.04009	0.03933	0.03838	0.03634	0.03509	0.03507	0.03388	0.03458	0.03235	0.03237	0.03317	0.03159	0.03188	0.03204	0.03098	0.03154	0.03141	0.03125	0.03082	0.03149	0.03131	0.03131	0.03	0.03093	0.03191
339.062	0.05211	0.04743	0.04483	0.04307	0.04043	0.03954	0.03812	0.03611	0.03543	0.03574	0.03396	0.03408	0.03258	0.03271	0.03295	0.03157	0.03118	0.03262	0.03109	0.03134	0.03157	0.03115	0.03066	0.03187	0.03142	0.03149	0.03037	0.03111	0.03174
339.427	0.05229	0.04777	0.04434	0.04274	0.04033	0.03991	0.0374	0.03559	0.03504	0.03547	0.03451	0.03352	0.0328	0.03261	0.03239	0.03174	0.03067	0.03253	0.03122	0.03128	0.03147	0.031	0.0307	0.03184	0.03158	0.03124	0.03009	0.03082	0.03154
339.793	0.0524	0.04683	0.04366	0.04168	0.04029	0.03987	0.03632	0.03599	0.03499	0.03456	0.03372	0.03266	0.03289	0.03234	0.03143	0.03183	0.0309	0.03173	0.03061	0.03107	0.0308	0.03082	0.02981	0.03132	0.03081	0.03105	0.02946	0.03044	0.03108
340.158	0.05211	0.04772	0.04358	0.04207	0.04018	0.03958	0.03641	0.03532	0.03493	0.03411	0.03367	0.03358	0.03264	0.03267	0.03123	0.03118	0.03139	0.03113	0.03049	0.03145	0.03104	0.0309	0.03014	0.03085	0.03065	0.03094	0.02918	0.03035	0.03093
340.523	0.05295	0.04802	0.04436	0.0427	0.04004	0.03953	0.03739	0.03582	0.03536	0.03416	0.0339	0.03415	0.03302	0.0328	0.03198	0.03141	0.03192	0.03153	0.03081	0.03078	0.03127	0.03129	0.03084	0.03079	0.02997	0.03206	0.02985	0.03079	0.03074
340.888	0.05326	0.04791	0.04456	0.04306	0.03965	0.03887	0.03724	0.03505	0.03542	0.03462	0.03437	0.03403	0.03259	0.03314	0.03229	0.03184	0.03203	0.03136	0.03069	0.03064	0.03205	0.03165	0.03163	0.03119	0.03001	0.03155	0.03042	0.03093	0.03039
341.254	0.05318	0.04776	0.04451	0.04236	0.0398	0.03875	0.03674	0.03554	0.0356	0.03419	0.03373	0.03329	0.03209	0.03243	0.03182	0.03202	0.0317	0.03163	0.03025	0.03023	0.03108	0.03142	0.03118	0.03076	0.02903	0.03088	0.03053	0.03055	0.03003
341.619	0.05283	0.04782	0.04436	0.04172	0.03968	0.03845	0.03601	0.03529	0.03555	0.03421	0.03293	0.03261	0.03133	0.03261	0.03145	0.03211	0.03075	0.03055	0.03024	0.03003	0.03078	0.0308	0.03065	0.02984	0.02997	0.02994	0.03088	0.02985	0.03003
341.984	0.0525	0.04807	0.04476	0.04197	0.0398	0.03872	0.03608	0.03577	0.03531	0.03446	0.03322	0.03311	0.03161	0.03236	0.03094	0.03224	0.03039	0.03036	0.03042	0.02993	0.03102	0.03069	0.03049	0.02961	0.03011	0.03026	0.03077	0.02976	0.03023
342.349	0.05287	0.04789	0.0453	0.04258	0.03973	0.03859	0.0369	0.03566	0.03545	0.03541	0.03423	0.03253	0.03231	0.03268	0.03171	0.03293	0.03141	0.02989	0.03101	0.03028	0.0319	0.03018	0.03116	0.02984	0.0312	0.03106	0.03088	0.02993	0.03042
342.714	0.05295	0.04749	0.04491	0.0428	0.04022	0.0384	0.03723	0.03621	0.03591	0.03537	0.03389	0.03326	0.03279	0.03304	0.03136	0.03234	0.03196	0.03085	0.03015	0.03043	0.0317	0.03059	0.03089	0.03027	0.03021	0.03161	0.03007	0.03001	0.03022
343.079	0.05375	0.04772	0.04466	0.04245	0.04038	0.03852	0.03819	0.03608	0.03648	0.03526	0.03395	0.03277	0.03304	0.03333	0.03155	0.03226	0.03295	0.03159	0.03001	0.03104	0.03146	0.0308	0.03098	0.03041	0.03025	0.03202	0.03023	0.02975	0.03045
343.444	0.05345	0.04821	0.04428	0.04213	0.04081	0.03903	0.03794	0.03678	0.03625	0.03455	0.03319	0.03326	0.03262	0.03319	0.03066	0.03205	0.03204	0.03194	0.02956	0.03096	0.03142	0.03127	0.03086	0.03026	0.02982	0.03161	0.03024	0.02934	0.03016
343.809	0.0544	0.04894	0.04479	0.04325	0.04114	0.04025	0.03806	0.03694	0.0366	0.03529	0.03434	0.03322	0.03266	0.03264	0.03136	0.03313	0.03219	0.03182	0.02989	0.03099	0.03188	0.03147	0.03125	0.02975	0.03055	0.03164	0.03027	0.0299	0.0309
344.174	0.05478	0.04972	0.04569	0.04432	0.04238	0.04124	0.03796	0.03794	0.0372	0.03607	0.03457	0.03382	0.03325	0.0327	0.03196	0.03331	0.03195	0.03216	0.03021	0.03153	0.03207	0.03155	0.03113	0.02987	0.0314	0.03219	0.03096	0.03078	0.03166
344.539	0.05586	0.04976	0.04607	0.04532	0.0434	0.04178	0.03884	0.03757	0.03744	0.03667	0.035	0.03415	0.03387	0.03326	0.03309	0.03329	0.03207	0.03251	0.03081	0.03175	0.03203	0.03193	0.03081	0.03063	0.03234	0.03282	0.0318	0.03116	0.03211
344.903	0.05553	0.04945	0.0468	0.04469	0.04339	0.04098	0.03874	0.03715	0.03675	0.03629	0.03478	0.03346	0.03384	0.03317	0.03324	0.03238	0.03217	0.03239	0.03092	0.03234	0.03196	0.03127	0.03105	0.03086	0.03168	0.03237	0.03182	0.03101	0.03143
345.268	0.05558	0.0491	0.04622	0.0444	0.04308	0.04064	0.0388	0.03691	0.03699	0.0359	0.03449	0.03326	0.0332	0.03363	0.03254	0.03241	0.03208	0.03231	0.03091	0.03192	0.0318	0.03116	0.03088	0.0309	0.03083	0.03187	0.03168	0.03014	0.03038
345.633	0.05462	0.04873	0.04613	0.043	0.04153	0.0396	0.03752	0.03595	0.03599	0.03495	0.03381	0.03236	0.03214	0.03259	0.03161	0.03101	0.03168	0.03163	0.03	0.0311	0.03056	0.03004	0.03017	0.02991	0.02932	0.03039	0.02995	0.02931	0.02866
345.998	0.0542	0.04811	0.04584	0.04254	0.04098	0.0391	0.03797	0.03543	0.03502	0.03434	0.03264	0.03262	0.03219	0.03263	0.03065	0.03081	0.03132	0.03109	0.02938	0.03005	0.03002	0.02999	0.02907	0.02948	0.02911	0.02976	0.03003	0.02865	0.02823
346.362	0.05379	0.0474	0.04577	0.0422	0.04028	0.03906	0.03777	0.03526	0.03398	0.03382	0.03205	0.03269	0.03181	0.03214	0.03124	0.03006	0.03117	0.03066	0.02906	0.02921	0.0294	0.02968	0.02896	0.02918	0.02897	0.02919	0.02898	0.02918	0.0286
346.727	0.05415	0.04689	0.04515	0.04298	0.0404	0.03963	0.03781	0.03614	0.0344	0.03366	0.03211	0.03296	0.03227	0.0322	0.03096	0.03072	0.03104	0.03064	0.0298	0.0294	0.02967	0.02997	0.02955	0.02928	0.02933	0.02967	0.02878	0.02941	0.02977
347.091	0.05449	0.04773	0.04517	0.0428	0.04113	0.04016	0.03755	0.037	0.03532	0.03397	0.03263	0.03361	0.03232	0.03219	0.032	0.0308	0.03108	0.03123	0.03021	0.02918	0.02983	0.03049	0.03029	0.02985	0.02982	0.03004	0.029	0.02952	0.03055
347.456	0.05413	0.04795	0.04499	0.04212	0.041	0.03917	0.0367	0.03627	0.03467	0.03364	0.03291	0.03343	0.03227	0.03133	0.03088	0.03032	0.0302	0.02981	0.02996	0.02922	0.02963	0.03	0.03015	0.02929	0.0296	0.02949	0.02876	0.02837	0.02952
347.82	0.05412	0.04795	0.04471	0.04203	0.04017	0.03845	0.03694	0.0352	0.03463	0.03407	0.03282	0.03299	0.03151	0.03075	0.03081	0.03074	0.03025	0.0298	0.02902	0.02822	0.02968	0.03008	0.02984	0.02956	0.02912	0.02915	0.02894	0.02806	0.02865
348.185	0.0533	0.04784	0.04392	0.04267	0.0395	0.03824	0.03735	0.03451	0.03394	0.03404	0.03265	0.03206	0.03093	0.02998	0.03024	0.03072	0.0297	0.02902	0.02862	0.02882	0.02884	0.02987	0.02849	0.02885	0.02885	0.02897	0.02876	0.02774	0.02797
348.549	0.0536	0.04776	0.04392	0.04323	0.03937	0.03885	0.03755	0.03471	0.03447	0.03428	0.03224	0.03146	0.03058	0.02999	0.03032	0.03083	0.02998	0.03028	0.02888	0.02887	0.02833	0.02951	0.02798	0.02945	0.0286	0.02873	0.02901	0.02768	0.02823
348.914	0.05303	0.04823	0.04443	0.04315	0.04018	0.03917	0.03688	0.03524	0.03426	0.03384	0.03248	0.03171	0.03116	0.03043	0.03129	0.03073	0.03021	0.02999	0.02955	0.0295	0.02853	0.02954	0.02818	0.02922	0.0291	0.02901	0.02903	0.02793	0.02899
349.278	0.05321	0.04736	0.04497	0.04308	0.04047	0.03887	0.0352	0.03554	0.03486	0.03326	0.03176	0.03145	0.03126	0.03117	0.0303	0.0301	0.03034	0.02976	0.02951	0.02929	0.02894	0.02912	0.02847	0.02926	0.02841	0.02909	0.02817	0.02815	0.02898
349.642	0.05284	0.04694	0.04418	0.04269	0.04052	0.03869	0.03499	0.03503	0.03386	0.03244	0.03166	0.03147	0.03104	0.03131	0.03041	0.02989	0.0302	0.02904	0.02872	0.02881	0.02902	0.02945	0.02855	0.02892	0.02806	0.02975	0.02793	0.02839	0.02861
350.007	0.05353	0.04634	0.04418	0.04173	0.04038	0.03862	0.03568	0.03473	0.03411	0.03228	0.03137	0.03129	0.03051	0.03142	0.02977	0.0293	0.02965	0.02874	0.02898	0.02874	0.02908	0.02912	0.02806	0.02856	0.02831	0.02951	0.02796	0.02884	0.02822
350.371	0.05387	0.04657	0.04307	0.04113	0.03958	0.03838	0.03632	0.03457	0.03362	0.03237	0.03206	0.03145	0.02989	0.03047	0.02988	0.0295	0.02942	0.0287	0.0289	0.02813	0.02933	0.02899	0.02812	0.02804	0.02837	0.02943	0.02788	0.02854	0.02803
350.735	0.05333	0.04611	0.04275	0.0406	0.03903	0.03822	0.03605	0.03484	0.03349	0.03265	0.03161	0.03103	0.02947	0.03011	0.02967	0.02948	0.02839	0.02858	0.0289	0.02768	0.02893	0.02815	0.02839	0.02737	0.02794	0.02878	0.02724	0.02772	0.02765
351.099	0.05202	0.04623	0.04218	0.04042	0.03802	0.03739	0.03513	0.03441	0.03302	0.03226	0.03081	0.03047	0.02962	0.02981	0.02931	0.02918	0.02809	0.02856	0.02768	0.02758	0.02814	0.02741	0.0276	0.02724	0.02699	0.02808	0.02645	0.02653	0.0269
351.463	0.05139	0.04625	0.04238	0.0402	0.03802	0.03777	0.03528	0.03446	0.0331	0.03224	0.03052	0.03039	0.03001	0.03065	0.0297	0.0294	0.02816	0.02904	0.02795	0.02787	0.02781	0.02749	0.02783	0.02772	0.02758	0.02829	0.02683	0.02671	0.02678
351.827	0.05169	0.04732	0.0437	0.04079	0.03849	0.03832	0.03669	0.03524	0.03391	0.03283	0.03163	0.0312	0.03115	0.03146	0.03015	0.02966	0.02963	0.02972	0.02873	0.02898	0.02871	0.02818	0.02796	0.0286	0.02846	0.02903	0.02809	0.02763	0.02711
352.191	0.0517	0.04744	0.04413	0.04112	0.03922	0.03875	0.03706	0.03535	0.0336	0.03304	0.03213	0.03127	0.03084	0.03104	0.02976	0.02967	0.02964	0.02907	0.02885	0.02846	0.02878	0.02837	0.02861	0.02851	0.02827	0.02987	0.02911	0.02816	0.02748
352.555	0.05156	0.0474	0.04437	0.04117	0.0391	0.03793	0.03664	0.03485	0.03356	0.03299	0.03214	0.03047	0.03064	0.03032	0.02913	0.02846	0.02937	0.02854	0.02861	0.0279	0.02867	0.02796	0.028	0.02791	0.02739	0.02904	0.02825	0.02768	0.02736
352.919	0.05172	0.0475	0.04361	0.04038	0.03948	0.03775	0.03537	0.03389	0.03361	0.03253	0.03159	0.02998	0.02999	0.02974	0.02879	0.02874	0.02872	0.02828	0.02834	0.02726	0.02834	0.02812	0.02761	0.02749	0.02717	0.02894	0.0275	0.02784	0.02738
353.283	0.05173	0.04708	0.04317	0.04021	0.03892	0.03764	0.03519	0.03422	0.03342	0.03292	0.03138	0.03028	0.0303	0.02984	0.02923	0.02865	0.02892	0.02906	0.02838	0.02808	0.02813	0.02869	0.02783	0.02739	0.02734	0.02867	0.02687	0.02776	0.02762
353.647	0.05181	0.04695	0.04305	0.03999	0.03854	0.03813	0.03524	0.03408	0.03315	0.03238	0.03188	0.03095	0.03023	0.03006	0.02945	0.0296	0.02918	0.0288	0.02862	0.02824	0.02808	0.02865	0.02838	0.02758	0.02784	0.02898	0.02704	0.02787	0.02783
354.011	0.05184	0.04665	0.0433	0.04128	0.03799	0.0383	0.03625	0.03444	0.03298	0.03273	0.0321	0.03141	0.03026	0.03028	0.03001	0.02934	0.02928	0.0294	0.02894	0.02841	0.02821	0.02853	0.02862	0.02783	0.02823	0.02847	0.02713	0.0279	0.0281
354.374	0.05273	0.04744	0.04338	0.04175	0.03903	0.03844	0.03659	0.0342	0.03367	0.03298	0.03275	0.03175	0.02991	0.03131	0.03046	0.03009	0.02998	0.02906	0.02985	0.02807	0.02903	0.02865	0.02864	0.02813	0.02867	0.02841	0.02758	0.02881	0.02826
354.738	0.05323	0.04777	0.04413	0.04223	0.04048	0.03895	0.03745	0.03519	0.03481	0.0343	0.03282	0.0327	0.03062	0.03227	0.03156	0.03039	0.03026	0.03038	0.02982	0.02879	0.02965	0.02927	0.0293	0.0292	0.02916	0.02912	0.02883	0.02947	0.02867
355.102	0.0533	0.04814	0.04443	0.0416	0.04019	0.0387	0.03704	0.0351	0.0351	0.03436	0.03288	0.03328	0.03158	0.03225	0.03119	0.03079	0.03022	0.03015	0.02948	0.02865	0.0302	0.02918	0.02945	0.02924	0.02919	0.03011	0.0295	0.02942	0.02888
355.466	0.05332	0.04831	0.04542	0.04226	0.03983	0.03966	0.03745	0.0359	0.03594	0.03415	0.03377	0.0336	0.03273	0.03236	0.03103	0.03089	0.03008	0.03061	0.02961	0.02939	0.03024	0.02937	0.03002	0.0298	0.02994	0.03134	0.02985	0.02875	0.02932
355.829	0.05322	0.0481	0.04484	0.04255	0.03889	0.03924	0.03674	0.03558	0.03459	0.03395	0.03358	0.03275	0.03183	0.03177	0.0307	0.03059	0.0302	0.02996	0.02989	0.02961	0.02975	0.02877	0.02969	0.02905	0.02951	0.03078	0.02961	0.02844	0.02888
356.193	0.05352	0.04765	0.04498	0.04293	0.03925	0.03902	0.03674	0.03557	0.03426	0.03338	0.03317	0.03211	0.03186	0.03193	0.03064	0.02997	0.03086	0.0302	0.03013	0.03007	0.02935	0.02908	0.02962	0.02879	0.02923	0.03002	0.0289	0.0284	0.02856
356.556	0.05334	0.047	0.0446	0.04288	0.03914	0.03814	0.03669	0.03584	0.03396	0.03382	0.03261	0.0323	0.03098	0.031	0.03077	0.02991	0.03116	0.03051	0.0299	0.02937	0.02922	0.02863	0.02945	0.02845	0.02879	0.02949	0.02903	0.02823	0.02876
356.92	0.05349	0.04769	0.04541	0.04287	0.04008	0.03891	0.03722	0.03543	0.03473	0.03353	0.03263	0.03242	0.03205	0.03086	0.03063	0.03047	0.03063	0.03069	0.0302	0.02899	0.02927	0.02943	0.02967	0.02918	0.02901	0.02975	0.02936	0.02814	0.02938
357.283	0.05344	0.04783	0.04504	0.04238	0.0404	0.03933	0.03724	0.03542	0.03471	0.03421	0.03236	0.03197	0.03137	0.03083	0.03108	0.03118	0.02987	0.03032	0.02972	0.02886	0.02962	0.02944	0.02955	0.02898	0.0292	0.0299	0.02944	0.02853	0.02995
357.647	0.05345	0.04826	0.04553	0.04243	0.0406	0.04	0.03719	0.03503	0.03456	0.03404	0.03244	0.03193	0.0321	0.03161	0.03131	0.03122	0.02987	0.03038	0.02982	0.02968	0.0298	0.03039	0.02979	0.0293	0.02899	0.02943	0.02967	0.02909	0.0301
358.01	0.05307	0.04806	0.04544	0.04263	0.04045	0.03961	0.03654	0.03549	0.0345	0.03436	0.03254	0.03248	0.03212	0.03174	0.03174	0.03124	0.03065	0.03022	0.02971	0.02972	0.02996	0.03056	0.03005	0.02899	0.02896	0.02946	0.02908	0.02928	0.02996
358.373	0.05294	0.04812	0.04601	0.04321	0.04052	0.03963	0.0356	0.03578	0.03505	0.03423	0.03349	0.03357	0.03265	0.03157	0.03114	0.03112	0.03095	0.03054	0.02999	0.03073	0.03006	0.03085	0.03067	0.02908	0.02867	0.03006	0.02968	0.02922	0.02941
358.737	0.05325	0.04844	0.0453	0.04271	0.04072	0.03911	0.03545	0.03625	0.03517	0.03424	0.03334	0.03335	0.0332	0.03109	0.03121	0.03097	0.03089	0.03062	0.03003	0.03059	0.02999	0.03043	0.03034	0.0287	0.02864	0.02998	0.02924	0.02941	0.02893
359.1	0.05388	0.04886	0.04564	0.043	0.04166	0.03917	0.03682	0.03645	0.03536	0.03481	0.03407	0.03318	0.03357	0.03189	0.03182	0.03129	0.03111	0.03094	0.02981	0.03146	0.03102	0.03076	0.03039	0.02929	0.02933	0.03011	0.03028	0.0302	0.02875
359.463	0.05429	0.04988	0.04583	0.04364	0.04161	0.03966	0.03807	0.03671	0.03576	0.03556	0.03407	0.03325	0.03414	0.03281	0.03228	0.0319	0.03195	0.03089	0.03085	0.03064	0.03148	0.03069	0.03022	0.02994	0.03003	0.03016	0.03058	0.03023	0.0292
359.826	0.05402	0.05018	0.04611	0.04381	0.04145	0.03972	0.03768	0.03633	0.03584	0.03609	0.03413	0.03342	0.03365	0.03315	0.03164	0.03223	0.0315	0.03076	0.03012	0.03045	0.03155	0.0306	0.02972	0.03006	0.03006	0.03015	0.03012	0.03021	0.02915
360.19	0.05486	0.05049	0.04592	0.04405	0.04107	0.04046	0.03766	0.03721	0.03616	0.03605	0.03435	0.03386	0.03368	0.03292	0.03115	0.03249	0.03184	0.03166	0.03101	0.03113	0.03102	0.03091	0.03043	0.0305	0.03032	0.03061	0.02984	0.03068	0.0302
360.553	0.05538	0.05071	0.04621	0.0441	0.04184	0.04068	0.03838	0.03788	0.03643	0.03624	0.03507	0.03386	0.0336	0.03267	0.03209	0.03225	0.0315	0.03209	0.03079	0.03182	0.03092	0.03158	0.03092	0.03151	0.03049	0.03103	0.02992	0.03117	0.03101
360.916	0.05562	0.0502	0.04612	0.04393	0.04177	0.0409	0.0388	0.03771	0.03632	0.03602	0.03466	0.03349	0.03291	0.03247	0.03259	0.03216	0.03164	0.03199	0.03091	0.03154	0.03052	0.03072	0.03091	0.03138	0.03052	0.03148	0.03018	0.03121	0.03116
361.279	0.05547	0.04966	0.04601	0.044	0.04159	0.0409	0.03835	0.03704	0.03634	0.03518	0.03413	0.03283	0.0323	0.03246	0.03231	0.03156	0.03111	0.03095	0.02989	0.03062	0.03007	0.03032	0.03057	0.03057	0.03027	0.03112	0.0306	0.0306	0.03053
361.642	0.05556	0.04899	0.04594	0.04375	0.04105	0.04066	0.03732	0.03638	0.03613	0.0344	0.03341	0.0326	0.03151	0.0324	0.03158	0.03124	0.03127	0.03069	0.02991	0.0303	0.02965	0.03026	0.0303	0.02977	0.03003	0.0305	0.03084	0.03009	0.03001
362.005	0.05658	0.04943	0.04635	0.04441	0.04201	0.04043	0.03802	0.03735	0.03684	0.0345	0.03361	0.03334	0.0327	0.0322	0.03139	0.03127	0.03201	0.03146	0.03005	0.0309	0.03041	0.03149	0.0314	0.0302	0.03076	0.03093	0.03145	0.03008	0.03048
362.368	0.05667	0.04976	0.0468	0.04414	0.04231	0.03962	0.03791	0.03762	0.03624	0.03528	0.0333	0.03384	0.03301	0.03217	0.03189	0.03139	0.03212	0.03123	0.03076	0.03091	0.03038	0.03174	0.03103	0.03035	0.02999	0.03146	0.03046	0.02983	0.0307
362.73	0.05673	0.04959	0.04671	0.04382	0.04254	0.03932	0.03826	0.03743	0.03607	0.0353	0.03305	0.03412	0.033	0.03206	0.03202	0.03158	0.03171	0.03117	0.03061	0.03073	0.03056	0.03094	0.03052	0.0302	0.02992	0.03139	0.03025	0.02971	0.03031
363.093	0.05625	0.04994	0.04666	0.04428	0.04225	0.03966	0.03817	0.0374	0.0358	0.0355	0.03355	0.03394	0.03255	0.03238	0.03187	0.03135	0.03186	0.03062	0.03108	0.03069	0.02998	0.03079	0.03027	0.03024	0.02952	0.03024	0.02997	0.02974	0.02987
363.456	0.05599	0.04974	0.04635	0.04337	0.04127	0.03966	0.03792	0.03661	0.03586	0.03458	0.03337	0.0329	0.03212	0.03173	0.03076	0.03071	0.03166	0.03083	0.03059	0.02947	0.02911	0.02992	0.02935	0.02955	0.02851	0.02939	0.02955	0.02908	0.02864
363.819	0.05737	0.05115	0.04743	0.04389	0.04241	0.04	0.03917	0.03767	0.03723	0.03617	0.03473	0.03321	0.03351	0.03269	0.03169	0.03117	0.03265	0.03147	0.03123	0.02982	0.03009	0.03069	0.03095	0.03025	0.02966	0.02994	0.03021	0.02992	0.02927
364.181	0.05879	0.05205	0.04876	0.04395	0.04313	0.04117	0.04022	0.03808	0.03787	0.03676	0.03558	0.03356	0.0344	0.03395	0.03294	0.03185	0.03321	0.03225	0.03155	0.03066	0.03148	0.03108	0.032	0.0309	0.03053	0.03129	0.03082	0.03074	0.02974
364.544	0.06014	0.05317	0.04955	0.04511	0.04432	0.04138	0.0412	0.03934	0.03877	0.03749	0.03657	0.03542	0.03545	0.03473	0.03392	0.03272	0.03346	0.03295	0.03209	0.0319	0.03269	0.03147	0.03385	0.0318	0.03242	0.03214	0.03139	0.03186	0.03075
364.907	0.05945	0.05272	0.04913	0.04581	0.04367	0.04193	0.04049	0.03941	0.03774	0.03629	0.03659	0.03593	0.03521	0.03457	0.03351	0.03288	0.03325	0.03277	0.03229	0.03184	0.03229	0.03193	0.03334	0.03239	0.03204	0.03217	0.03118	0.03128	0.0307
365.269	0.05953	0.0529	0.04906	0.04606	0.04323	0.04175	0.04048	0.03875	0.03759	0.03579	0.03574	0.03659	0.03537	0.03435	0.03329	0.03293	0.03302	0.03293	0.03257	0.03186	0.03193	0.03214	0.03283	0.03243	0.03178	0.03228	0.03148	0.03089	0.03114
365.632	0.05965	0.05295	0.04931	0.04688	0.04432	0.04337	0.04126	0.03913	0.03768	0.03638	0.03593	0.0368	0.03557	0.03514	0.03431	0.03372	0.03426	0.03349	0.03365	0.03256	0.03264	0.03292	0.03268	0.03308	0.03253	0.03269	0.03297	0.03149	0.03211
365.994	0.05951	0.05341	0.04934	0.0467	0.04421	0.04317	0.04118	0.03909	0.03805	0.03698	0.035	0.03628	0.03487	0.03464	0.03417	0.034	0.03416	0.03362	0.03288	0.03271	0.03287	0.03228	0.03258	0.03224	0.03253	0.03238	0.03253	0.03192	0.03277
366.357	0.0597	0.05344	0.04927	0.04667	0.04502	0.04352	0.04058	0.03919	0.03833	0.03768	0.03577	0.03586	0.03442	0.03463	0.03396	0.03386	0.03423	0.03372	0.03333	0.03254	0.03289	0.032	0.03232	0.0326	0.03228	0.03232	0.03174	0.03218	0.03254
366.719	0.06021	0.05449	0.04983	0.04609	0.04453	0.04304	0.03999	0.03909	0.0388	0.03789	0.03591	0.03618	0.03424	0.03418	0.03354	0.03308	0.03357	0.03348	0.03233	0.03309	0.03371	0.03228	0.03187	0.03304	0.0321	0.03227	0.03141	0.03187	0.03273
367.082	0.0621	0.05574	0.05126	0.04702	0.04649	0.04446	0.04161	0.03974	0.03954	0.03934	0.03764	0.03734	0.03599	0.03534	0.03455	0.03369	0.03514	0.03379	0.03353	0.03418	0.03389	0.03391	0.03318	0.03415	0.03317	0.03363	0.0325	0.03302	0.03408
367.444	0.06267	0.05621	0.05202	0.04794	0.04694	0.0447	0.04242	0.04031	0.04041	0.04004	0.03758	0.03796	0.03642	0.03558	0.03558	0.03455	0.03565	0.03446	0.03361	0.03488	0.03482	0.03495	0.03412	0.03514	0.03381	0.03455	0.03436	0.03362	0.03491
367.806	0.06304	0.05606	0.0523	0.04909	0.04693	0.04503	0.04332	0.04135	0.04069	0.04077	0.03864	0.03811	0.0371	0.03683	0.03619	0.03582	0.03678	0.03531	0.03445	0.03506	0.03462	0.03545	0.03513	0.03534	0.03446	0.03581	0.03509	0.03411	0.035
368.169	0.06313	0.05643	0.05276	0.04913	0.04686	0.04461	0.04321	0.04167	0.04114	0.04045	0.0387	0.03853	0.03689	0.03735	0.03637	0.0359	0.03671	0.03613	0.03494	0.03579	0.03513	0.03518	0.03495	0.03523	0.03383	0.03632	0.03497	0.03424	0.03455
368.531	0.06278	0.05599	0.05246	0.04931	0.04778	0.04439	0.04325	0.04243	0.04092	0.04015	0.03938	0.03849	0.03816	0.03771	0.03669	0.03617	0.0371	0.03644	0.03545	0.03621	0.03511	0.03593	0.03491	0.03474	0.03402	0.03612	0.03459	0.03449	0.03415
368.893	0.06281	0.05616	0.05293	0.05007	0.04876	0.04538	0.04349	0.04241	0.04143	0.04034	0.03926	0.03907	0.03894	0.0382	0.03763	0.03637	0.03725	0.03678	0.03592	0.03661	0.03546	0.0364	0.03529	0.03532	0.03436	0.03594	0.03424	0.03527	0.03451
369.255	0.06316	0.05579	0.05243	0.05074	0.04858	0.04571	0.04344	0.04223	0.04106	0.04	0.0394	0.03925	0.03881	0.03811	0.03785	0.03605	0.03718	0.03647	0.03586	0.03589	0.03561	0.03599	0.03548	0.03569	0.0349	0.03576	0.03529	0.03559	0.03411
369.617	0.06453	0.0572	0.05372	0.05175	0.0488	0.047	0.04478	0.0434	0.04207	0.04095	0.0405	0.04013	0.03954	0.03918	0.03908	0.03699	0.03835	0.03719	0.03677	0.03603	0.03673	0.03635	0.03729	0.03615	0.03601	0.03747	0.0358	0.03651	0.03591
369.979	0.06522	0.05781	0.05436	0.05229	0.04927	0.04675	0.04573	0.04358	0.04277	0.04153	0.04098	0.03986	0.03986	0.03889	0.03891	0.03749	0.03929	0.0378	0.03749	0.03653	0.03714	0.03682	0.03835	0.03665	0.03665	0.03812	0.03706	0.03671	0.03676
370.341	0.06545	0.05862	0.05477	0.05239	0.04975	0.04723	0.0462	0.04451	0.04382	0.04283	0.04173	0.03999	0.04122	0.03971	0.03999	0.03813	0.04042	0.03904	0.03819	0.03771	0.03749	0.038	0.0389	0.03675	0.03762	0.03847	0.03705	0.03719	0.03764
370.703	0.06577	0.05922	0.05433	0.05287	0.04908	0.04701	0.04579	0.04428	0.04396	0.04314	0.04162	0.03972	0.04048	0.03951	0.03903	0.03803	0.03953	0.03911	0.03805	0.03814	0.03727	0.03772	0.0381	0.03748	0.03842	0.03802	0.03736	0.03756	0.03715
371.065	0.06636	0.05951	0.05464	0.0529	0.04882	0.04749	0.04616	0.04512	0.04429	0.04324	0.04142	0.04047	0.04142	0.04038	0.03974	0.03798	0.03996	0.03951	0.0382	0.03804	0.03812	0.0378	0.03756	0.03739	0.03856	0.03813	0.03774	0.03843	0.03716
371.427	0.06673	0.06005	0.05568	0.05357	0.0497	0.04766	0.0471	0.04534	0.04447	0.04359	0.04198	0.04075	0.04097	0.04049	0.04004	0.03925	0.04057	0.0397	0.03881	0.03857	0.03858	0.03759	0.03838	0.03836	0.03913	0.03848	0.03845	0.03886	0.03761
371.789	0.06731	0.06049	0.05704	0.05334	0.05075	0.04858	0.04757	0.04606	0.04503	0.04397	0.04229	0.04194	0.04147	0.04133	0.0406	0.04008	0.04174	0.03927	0.03831	0.03932	0.0386	0.038	0.03849	0.03819	0.03864	0.03806	0.03924	0.03866	0.0383
372.151	0.06714	0.06034	0.05671	0.0532	0.05152	0.04827	0.04696	0.0456	0.04485	0.04376	0.04239	0.04144	0.0399	0.04149	0.04051	0.04033	0.04071	0.03881	0.0382	0.03967	0.03809	0.03858	0.0385	0.03799	0.03847	0.0375	0.03866	0.0383	0.03779
372.513	0.06742	0.06025	0.05713	0.05364	0.05106	0.04915	0.04691	0.0459	0.04513	0.04355	0.04211	0.04173	0.04109	0.04169	0.04063	0.04009	0.04043	0.03899	0.03807	0.03999	0.03822	0.03995	0.03847	0.03855	0.03792	0.03814	0.03888	0.03785	0.03725
372.874	0.06695	0.06002	0.05718	0.05403	0.05149	0.04927	0.04666	0.0462	0.04515	0.0436	0.04212	0.04168	0.04163	0.04091	0.04121	0.0401	0.03996	0.03972	0.03945	0.03966	0.03878	0.04003	0.03925	0.0387	0.03822	0.03824	0.03845	0.03791	0.03691
373.236	0.06821	0.06099	0.05808	0.05456	0.05209	0.05078	0.04769	0.0477	0.04492	0.045	0.04362	0.04301	0.04303	0.04093	0.04099	0.04078	0.04109	0.04042	0.04071	0.03991	0.03977	0.04045	0.04007	0.03927	0.03849	0.03973	0.03924	0.03837	0.0379
373.598	0.06898	0.06117	0.05851	0.05428	0.05279	0.0502	0.04823	0.04803	0.04557	0.04582	0.04416	0.04311	0.04285	0.0408	0.0409	0.04135	0.04045	0.04061	0.04079	0.03997	0.03954	0.04009	0.04031	0.03929	0.03905	0.03991	0.0391	0.03909	0.03845
373.959	0.07037	0.06194	0.05831	0.05461	0.05268	0.05027	0.04996	0.04731	0.04538	0.04612	0.04388	0.04335	0.04265	0.04203	0.04081	0.04147	0.04076	0.04071	0.0408	0.04048	0.03973	0.04017	0.04082	0.0393	0.03939	0.0401	0.03875	0.03925	0.03884
374.321	0.07029	0.06258	0.05836	0.05528	0.05277	0.05001	0.05008	0.04665	0.04607	0.04571	0.04375	0.04298	0.04265	0.04164	0.04149	0.04121	0.04031	0.04117	0.03981	0.04033	0.03916	0.03935	0.04062	0.03962	0.03947	0.03977	0.03862	0.03938	0.03899
374.682	0.07093	0.06347	0.0586	0.05659	0.0533	0.05089	0.04963	0.04719	0.04572	0.0456	0.04416	0.04342	0.04292	0.04231	0.04188	0.04141	0.04104	0.04133	0.04004	0.03975	0.03995	0.03958	0.04008	0.03933	0.03945	0.03961	0.03856	0.03938	0.0388
375.044	0.07033	0.06361	0.05903	0.05682	0.05361	0.05115	0.04867	0.04845	0.0456	0.04539	0.04484	0.04367	0.04292	0.04119	0.04172	0.04119	0.04029	0.04104	0.0394	0.03894	0.03887	0.03995	0.03907	0.03905	0.0391	0.04002	0.03903	0.039	0.03847
375.405	0.0712	0.06413	0.06009	0.05672	0.05387	0.05156	0.04923	0.04917	0.04623	0.04613	0.04467	0.04379	0.04299	0.04223	0.04183	0.0416	0.04015	0.04135	0.04035	0.03934	0.03962	0.04032	0.03936	0.03922	0.03948	0.03957	0.039	0.03913	0.03833
375.767	0.07092	0.06411	0.06055	0.05713	0.05402	0.05207	0.04981	0.04922	0.04644	0.04619	0.04468	0.04366	0.0428	0.04223	0.04184	0.04158	0.04016	0.04166	0.04096	0.03951	0.03944	0.03918	0.04004	0.03894	0.04004	0.03975	0.03944	0.03905	0.03829
376.128	0.07069	0.0647	0.06126	0.05747	0.05434	0.05227	0.05002	0.04905	0.04727	0.04697	0.04532	0.04405	0.04268	0.043	0.04244	0.04183	0.04048	0.0422	0.04132	0.03963	0.04045	0.03918	0.03984	0.03949	0.04016	0.0397	0.03972	0.03948	0.03892
376.489	0.0715	0.06522	0.06176	0.05805	0.05474	0.05255	0.0491	0.04957	0.04798	0.04745	0.04595	0.04541	0.04336	0.04334	0.04305	0.04255	0.04132	0.04236	0.04197	0.04039	0.04094	0.03973	0.04057	0.04036	0.04093	0.04076	0.03996	0.04006	0.03989
376.851	0.07281	0.06599	0.06273	0.05774	0.05536	0.0527	0.05003	0.04996	0.04923	0.04769	0.04631	0.04629	0.04432	0.04424	0.04384	0.04291	0.04146	0.04232	0.04206	0.04096	0.04124	0.04064	0.04107	0.04169	0.04113	0.04162	0.04043	0.04071	0.04034
377.212	0.07531	0.0668	0.0633	0.05833	0.05592	0.05358	0.05099	0.05034	0.04907	0.04759	0.04639	0.04629	0.04509	0.04436	0.04379	0.04353	0.04264	0.04241	0.04258	0.0425	0.0416	0.04097	0.04141	0.04203	0.04108	0.04309	0.04068	0.041	0.04073
377.573	0.07576	0.0677	0.06337	0.05852	0.05654	0.05398	0.05237	0.05016	0.04926	0.04759	0.04573	0.0454	0.04455	0.04389	0.04354	0.04248	0.04206	0.0416	0.04193	0.0424	0.04046	0.04074	0.04045	0.04128	0.04068	0.0427	0.04073	0.04027	0.03999
377.934	0.07637	0.06855	0.06348	0.05891	0.05683	0.05426	0.0518	0.05061	0.04862	0.04835	0.04547	0.04542	0.04427	0.04298	0.04248	0.04199	0.04206	0.04094	0.04145	0.04237	0.0404	0.04062	0.03979	0.0399	0.03943	0.04123	0.04024	0.03996	0.03993
378.296	0.07656	0.06874	0.06371	0.05869	0.05715	0.05441	0.05168	0.0509	0.04948	0.04813	0.04496	0.04557	0.04443	0.0423	0.04251	0.0418	0.04168	0.04111	0.04071	0.0411	0.03995	0.03996	0.0405	0.03992	0.03953	0.04	0.04001	0.03937	0.03944
378.657	0.07697	0.06891	0.06453	0.05979	0.05749	0.05496	0.05157	0.0513	0.04958	0.04787	0.04615	0.04585	0.04492	0.04266	0.04249	0.04269	0.04248	0.04214	0.04095	0.04087	0.04077	0.03994	0.04051	0.0405	0.0389	0.03989	0.03952	0.03923	0.03959
379.018	0.07747	0.06973	0.06525	0.06019	0.0578	0.05577	0.05239	0.05112	0.04957	0.04718	0.0462	0.04531	0.04441	0.04265	0.04225	0.04256	0.04192	0.04256	0.04118	0.04022	0.04079	0.04013	0.04069	0.04099	0.03854	0.0392	0.03957	0.03883	0.03958
379.379	0.07967	0.07121	0.06677	0.06123	0.05896	0.05678	0.05364	0.05168	0.05021	0.04829	0.04732	0.04633	0.04543	0.04423	0.04387	0.04354	0.0426	0.04297	0.04239	0.04152	0.04138	0.04171	0.04102	0.04182	0.03928	0.03944	0.04002	0.03984	0.04044
379.74	0.08136	0.07225	0.06807	0.06248	0.06008	0.05779	0.0552	0.05204	0.05033	0.04909	0.04763	0.04747	0.0465	0.04488	0.04473	0.04418	0.04256	0.04295	0.04265	0.04215	0.04182	0.04285	0.04164	0.0421	0.04037	0.03984	0.04147	0.04075	0.04087
380.101	0.08229	0.07291	0.06851	0.0643	0.06119	0.0583	0.05549	0.05302	0.05105	0.0506	0.04864	0.04807	0.04729	0.04647	0.04581	0.04533	0.04429	0.04397	0.04323	0.04372	0.04302	0.0434	0.04186	0.04269	0.0418	0.04228	0.04216	0.04137	0.04178
380.462	0.08207	0.07333	0.06931	0.06493	0.06119	0.05904	0.0557	0.05329	0.05063	0.05103	0.04904	0.04805	0.04735	0.04702	0.04468	0.0451	0.04441	0.04436	0.04339	0.0436	0.04367	0.04311	0.04198	0.0425	0.04259	0.04266	0.0428	0.04184	0.04163
380.822	0.08205	0.07304	0.06884	0.06413	0.06078	0.0584	0.05466	0.05338	0.05094	0.05024	0.04897	0.04754	0.04717	0.04625	0.04406	0.04483	0.04357	0.04329	0.04297	0.04316	0.04367	0.04219	0.04147	0.04235	0.04273	0.0427	0.04231	0.04119	0.04105
381.183	0.08341	0.07332	0.06917	0.06379	0.06152	0.05899	0.05543	0.053	0.05168	0.04947	0.04935	0.04838	0.04783	0.04581	0.04449	0.04492	0.04316	0.04308	0.04291	0.04236	0.04322	0.04198	0.04171	0.04245	0.0427	0.0421	0.04191	0.04142	0.04137
381.544	0.08559	0.07464	0.07004	0.06545	0.0627	0.0595	0.05608	0.05422	0.05269	0.05014	0.04982	0.04902	0.04786	0.0463	0.04533	0.04566	0.04371	0.04375	0.04363	0.04291	0.04446	0.04244	0.04277	0.04288	0.04298	0.04268	0.04215	0.04144	0.0421
381.905	0.08702	0.07661	0.07143	0.06675	0.06344	0.06087	0.05714	0.05447	0.05302	0.0514	0.05007	0.04918	0.04791	0.04724	0.04621	0.04579	0.04514	0.04474	0.04379	0.04313	0.04439	0.04277	0.04377	0.04281	0.04267	0.04281	0.04218	0.04269	0.0428
382.265	0.08749	0.07783	0.07268	0.06741	0.06265	0.0607	0.05688	0.05465	0.053	0.05169	0.04915	0.0486	0.04698	0.04665	0.04583	0.04526	0.04479	0.0444	0.04325	0.04277	0.04444	0.0426	0.04327	0.04242	0.04196	0.04202	0.0419	0.04202	0.04175
382.626	0.08647	0.07716	0.07176	0.06572	0.06195	0.0593	0.05606	0.05316	0.05155	0.0506	0.04813	0.04704	0.04599	0.04507	0.04469	0.04324	0.04352	0.04276	0.04153	0.04139	0.04222	0.0411	0.04089	0.04101	0.03961	0.04081	0.0405	0.04052	0.0399
382.987	0.0869	0.07799	0.0723	0.0667	0.06287	0.05929	0.056	0.05418	0.05172	0.05118	0.04896	0.04788	0.04633	0.04487	0.0447	0.04397	0.04417	0.04286	0.04205	0.0414	0.04265	0.04135	0.04093	0.0416	0.04008	0.04092	0.04066	0.03995	0.03949
383.347	0.0877	0.07819	0.07206	0.06719	0.06258	0.06026	0.05636	0.05557	0.05157	0.05175	0.04961	0.0486	0.04686	0.04507	0.04536	0.04529	0.0444	0.04391	0.0429	0.04282	0.04296	0.04147	0.04126	0.04169	0.04085	0.04151	0.04085	0.04087	0.03999
383.708	0.08884	0.07948	0.0734	0.06923	0.06404	0.06175	0.05728	0.05627	0.0529	0.05266	0.05132	0.04991	0.04803	0.04608	0.04683	0.04681	0.04544	0.04538	0.04484	0.04376	0.04436	0.04245	0.04283	0.04295	0.04231	0.04261	0.04205	0.04241	0.04126
384.068	0.08899	0.07944	0.07317	0.06888	0.06481	0.06208	0.05814	0.05651	0.05288	0.05229	0.05073	0.0495	0.04724	0.04672	0.04682	0.04598	0.04491	0.04537	0.04456	0.0441	0.04452	0.04229	0.04267	0.04271	0.04157	0.04243	0.04201	0.04241	0.04162
384.429	0.08989	0.08086	0.07465	0.06995	0.06634	0.06246	0.05918	0.05606	0.05373	0.053	0.05094	0.05013	0.04812	0.0471	0.04713	0.04557	0.04634	0.04569	0.04459	0.04386	0.04471	0.04318	0.04361	0.04393	0.04227	0.04334	0.04233	0.04216	0.04153
384.789	0.08993	0.0813	0.07486	0.06953	0.06638	0.06248	0.05948	0.05638	0.05371	0.05241	0.05108	0.04983	0.04843	0.0473	0.04653	0.04589	0.04652	0.04526	0.04402	0.04397	0.04467	0.04296	0.04385	0.04331	0.04205	0.04302	0.04134	0.04157	0.04139
385.149	0.09122	0.08182	0.07557	0.06998	0.06585	0.06271	0.05974	0.05697	0.054	0.05275	0.05188	0.04983	0.04922	0.0476	0.04702	0.0465	0.0469	0.04613	0.04425	0.04382	0.04465	0.04326	0.04411	0.04294	0.04241	0.04356	0.04151	0.04164	0.04185
385.51	0.09159	0.08164	0.07544	0.06982	0.06667	0.06266	0.05953	0.05797	0.05421	0.05243	0.05343	0.0501	0.04971	0.04871	0.0475	0.04725	0.04704	0.04636	0.0447	0.04458	0.04508	0.04321	0.04456	0.04266	0.04246	0.04277	0.04194	0.0421	0.04258
385.87	0.09225	0.08192	0.07543	0.07036	0.06686	0.06356	0.06008	0.05917	0.05571	0.05438	0.05349	0.05079	0.04993	0.04897	0.04878	0.0477	0.04755	0.04672	0.04517	0.04523	0.04569	0.04368	0.04461	0.04342	0.04317	0.04309	0.04338	0.04262	0.04288
386.23	0.09257	0.08215	0.07564	0.0713	0.06753	0.06407	0.06049	0.0591	0.05663	0.05509	0.0537	0.05165	0.05067	0.04973	0.04955	0.04815	0.0483	0.04679	0.04603	0.04539	0.04565	0.04436	0.04507	0.04419	0.04368	0.04279	0.04377	0.04332	0.04323
386.591	0.09255	0.0828	0.07632	0.07143	0.06774	0.06476	0.06126	0.0593	0.05751	0.05564	0.05293	0.05088	0.05035	0.04976	0.04949	0.04819	0.04781	0.0466	0.04568	0.04517	0.04548	0.04446	0.0445	0.04432	0.04376	0.04337	0.04349	0.04373	0.04396
386.951	0.09275	0.08242	0.07705	0.07184	0.06808	0.06438	0.06161	0.05882	0.05662	0.05518	0.05244	0.05095	0.04942	0.04955	0.04855	0.04823	0.04749	0.04663	0.04545	0.04406	0.04428	0.04446	0.04455	0.0442	0.04359	0.04393	0.04285	0.04329	0.04396
387.311	0.09272	0.08287	0.07769	0.07167	0.06794	0.06475	0.06181	0.05821	0.05618	0.0553	0.05241	0.05051	0.04862	0.04948	0.04764	0.04813	0.04724	0.04646	0.04472	0.04395	0.04406	0.04416	0.04433	0.04329	0.04296	0.04369	0.04295	0.04347	0.04333
387.671	0.09385	0.0831	0.07789	0.07219	0.06824	0.06511	0.0617	0.05822	0.05572	0.05536	0.05287	0.05158	0.04878	0.04941	0.04732	0.04733	0.04734	0.04631	0.04552	0.04377	0.04417	0.04425	0.04448	0.04293	0.04304	0.04325	0.04325	0.04339	0.04254
388.031	0.09477	0.08486	0.07982	0.07348	0.069	0.06613	0.06226	0.05894	0.05729	0.0557	0.05332	0.05293	0.05038	0.05079	0.0487	0.04779	0.04783	0.04723	0.04644	0.04576	0.04497	0.045	0.04527	0.04414	0.04391	0.04354	0.04403	0.04474	0.0433
388.391	0.09572	0.08553	0.08053	0.07336	0.0697	0.06679	0.06306	0.05994	0.0579	0.05584	0.05417	0.05386	0.05107	0.05118	0.04967	0.04834	0.04878	0.04816	0.04762	0.04694	0.04607	0.04555	0.04586	0.04495	0.04501	0.0446	0.04406	0.04468	0.04426
388.751	0.09597	0.08608	0.0805	0.07379	0.06982	0.06658	0.06322	0.06026	0.05905	0.05677	0.0545	0.05391	0.05174	0.05184	0.05094	0.04962	0.04901	0.04904	0.04764	0.04724	0.04628	0.04666	0.04653	0.04587	0.04618	0.04562	0.0443	0.04498	0.04502
389.111	0.09705	0.08607	0.07962	0.07436	0.07001	0.06699	0.06406	0.06145	0.06021	0.05837	0.05579	0.0543	0.05242	0.05253	0.05117	0.05072	0.04989	0.04986	0.04784	0.04825	0.04759	0.04801	0.04789	0.04643	0.04745	0.0466	0.04579	0.04626	0.04612
389.471	0.09692	0.08664	0.07952	0.07545	0.06998	0.06713	0.06377	0.06242	0.06093	0.05875	0.05611	0.055	0.05424	0.05245	0.05185	0.05156	0.05022	0.05073	0.04868	0.04893	0.04822	0.04914	0.04916	0.04738	0.04813	0.04817	0.04651	0.04772	0.04709
389.831	0.09654	0.08682	0.08	0.07599	0.07083	0.0683	0.06484	0.06393	0.06114	0.05929	0.05658	0.05614	0.05486	0.05354	0.05237	0.05255	0.05156	0.05153	0.04925	0.05039	0.05015	0.05027	0.05048	0.04859	0.04849	0.04943	0.04779	0.04917	0.04814
390.19	0.0956	0.08689	0.07971	0.07569	0.07113	0.06867	0.06473	0.06298	0.06016	0.05835	0.05651	0.05553	0.05434	0.05362	0.0527	0.05169	0.0518	0.05114	0.04976	0.0496	0.0497	0.04966	0.04956	0.04813	0.04768	0.04944	0.04715	0.04791	0.04741
390.55	0.09584	0.08688	0.08058	0.07631	0.07268	0.06905	0.06555	0.06318	0.06073	0.05913	0.05738	0.05605	0.05404	0.05416	0.05219	0.05207	0.05189	0.05086	0.04936	0.04988	0.04984	0.04931	0.04942	0.04864	0.0478	0.04909	0.04708	0.04717	0.04736
390.91	0.09701	0.08791	0.08139	0.07744	0.07317	0.06979	0.06676	0.06347	0.06163	0.05995	0.05881	0.05626	0.0547	0.05476	0.05237	0.05242	0.05142	0.05124	0.05078	0.05069	0.04946	0.04959	0.04922	0.04833	0.04809	0.04915	0.04718	0.04747	0.04778
391.27	0.09799	0.08884	0.08248	0.07892	0.07381	0.06999	0.06714	0.06454	0.06212	0.06047	0.0592	0.05734	0.05615	0.05503	0.05324	0.05374	0.05184	0.05257	0.05186	0.05175	0.05029	0.0501	0.05001	0.04897	0.04863	0.04987	0.04845	0.04881	0.04853
391.629	0.09841	0.08895	0.08257	0.07863	0.07356	0.0706	0.06762	0.06411	0.06267	0.06044	0.05948	0.05708	0.05624	0.05499	0.05424	0.05348	0.05142	0.05271	0.05267	0.05147	0.05042	0.05059	0.04996	0.04857	0.04844	0.04956	0.04878	0.04913	0.04841
391.989	0.09893	0.08884	0.08275	0.07871	0.07346	0.07065	0.06709	0.0638	0.06207	0.05973	0.05935	0.05746	0.05532	0.0543	0.05454	0.0534	0.0516	0.05226	0.05125	0.05077	0.0504	0.04965	0.04942	0.04887	0.04788	0.04905	0.04886	0.04899	0.0483
392.348	0.09867	0.08841	0.08218	0.07779	0.07329	0.07037	0.06669	0.06364	0.06245	0.05967	0.05837	0.05649	0.05475	0.05366	0.05388	0.05284	0.05126	0.05082	0.05032	0.04995	0.04979	0.04946	0.04881	0.0477	0.04683	0.04829	0.04742	0.04799	0.04742
392.708	0.09858	0.08888	0.08313	0.07881	0.07364	0.07061	0.06718	0.06439	0.06273	0.06015	0.05788	0.05631	0.05459	0.05386	0.05376	0.05285	0.05179	0.05196	0.04998	0.05009	0.04977	0.04915	0.04837	0.04818	0.04665	0.04779	0.04722	0.0475	0.04708
393.067	0.09738	0.0882	0.08195	0.07792	0.07411	0.0698	0.06644	0.06361	0.06203	0.05991	0.05727	0.0549	0.05491	0.05376	0.05281	0.05172	0.05139	0.05099	0.04985	0.04944	0.0486	0.0477	0.0475	0.04742	0.04596	0.04738	0.04651	0.0463	0.04585
393.427	0.09752	0.08885	0.08272	0.07837	0.07494	0.07053	0.06692	0.06373	0.06227	0.06056	0.05822	0.05647	0.05527	0.05472	0.0538	0.05234	0.05216	0.05183	0.05036	0.05045	0.04957	0.04838	0.04858	0.04932	0.04752	0.04848	0.04759	0.04756	0.04703
393.786	0.09796	0.08928	0.08271	0.07868	0.07581	0.07107	0.06777	0.06438	0.06304	0.06144	0.05866	0.05728	0.05649	0.05611	0.05486	0.05338	0.05284	0.05175	0.05133	0.05184	0.05118	0.04944	0.05025	0.05063	0.04976	0.05017	0.04967	0.05008	0.04901
394.145	0.09873	0.0905	0.08462	0.08	0.07653	0.07253	0.06935	0.06552	0.06509	0.06311	0.05989	0.05911	0.05757	0.05778	0.05677	0.05537	0.05457	0.05409	0.05327	0.05307	0.05357	0.05209	0.05288	0.05247	0.05182	0.05159	0.05161	0.05212	0.05153
394.505	0.09907	0.09077	0.08473	0.07958	0.0761	0.07285	0.06963	0.06573	0.06531	0.06289	0.0605	0.05839	0.05768	0.05798	0.05624	0.05499	0.05446	0.05451	0.0526	0.05247	0.05324	0.05241	0.05241	0.05197	0.0516	0.05116	0.05177	0.05158	0.05146
394.864	0.09969	0.09056	0.0854	0.07925	0.07576	0.07277	0.06862	0.06593	0.06455	0.0626	0.06036	0.05864	0.05739	0.0578	0.05597	0.05462	0.05421	0.05465	0.05231	0.05194	0.05254	0.05234	0.05206	0.0509	0.05064	0.05066	0.05098	0.05056	0.05055
395.223	0.10037	0.09097	0.08554	0.07978	0.07563	0.07301	0.06879	0.06634	0.06449	0.06256	0.06018	0.05858	0.0578	0.05743	0.05587	0.05441	0.05403	0.05385	0.05192	0.05186	0.05264	0.05226	0.05138	0.05074	0.05029	0.05071	0.05082	0.05027	0.05048
395.582	0.10138	0.09165	0.08659	0.08066	0.07705	0.07394	0.06937	0.06758	0.06502	0.06332	0.06062	0.05967	0.05866	0.05807	0.05653	0.05609	0.05465	0.05484	0.05307	0.05292	0.0537	0.05215	0.05292	0.05208	0.05099	0.05214	0.05128	0.05124	0.05119
395.942	0.10155	0.09295	0.08665	0.08129	0.07736	0.0745	0.06995	0.06779	0.06517	0.06367	0.06155	0.0599	0.05871	0.05826	0.05642	0.0566	0.05514	0.05511	0.05304	0.05291	0.05382	0.05185	0.05289	0.05285	0.05118	0.05257	0.05139	0.05138	0.05105
396.301	0.10176	0.0932	0.08702	0.08044	0.0775	0.0746	0.06923	0.06792	0.06449	0.06297	0.0607	0.05979	0.05797	0.05723	0.05596	0.05576	0.05405	0.05497	0.05291	0.05267	0.05248	0.05102	0.05236	0.05199	0.04976	0.0514	0.0504	0.05074	0.04985
396.66	0.10276	0.09399	0.08785	0.08106	0.0782	0.07436	0.06856	0.06801	0.06432	0.06301	0.06078	0.05989	0.05759	0.05659	0.05581	0.05454	0.05395	0.05362	0.05264	0.05229	0.05237	0.05072	0.0511	0.05062	0.04916	0.05027	0.04952	0.05019	0.04929
397.019	0.10366	0.09367	0.08828	0.08188	0.07865	0.07484	0.06907	0.06808	0.06488	0.0625	0.06026	0.05941	0.05772	0.05636	0.05551	0.05432	0.05307	0.05313	0.05242	0.05218	0.05205	0.05049	0.05097	0.04977	0.04863	0.04886	0.0498	0.04885	0.04828
397.378	0.10426	0.09445	0.08878	0.08318	0.07857	0.07476	0.06923	0.06761	0.06501	0.06218	0.06022	0.05996	0.05708	0.05638	0.05477	0.05404	0.05293	0.05232	0.05119	0.05187	0.05169	0.05044	0.05013	0.04887	0.04891	0.04897	0.04894	0.0484	0.04728
397.737	0.10346	0.09387	0.08856	0.08368	0.07766	0.07387	0.07041	0.06711	0.065	0.06183	0.05948	0.05874	0.05629	0.05559	0.05404	0.05366	0.05163	0.05194	0.05043	0.05051	0.04951	0.049	0.04951	0.04834	0.04843	0.04802	0.04783	0.04742	0.04631
398.096	0.10389	0.0948	0.0885	0.0833	0.07756	0.07306	0.06999	0.0666	0.06419	0.06109	0.05883	0.05855	0.05512	0.0539	0.05301	0.05232	0.05138	0.05078	0.04922	0.04921	0.04837	0.04809	0.0476	0.04727	0.04669	0.0471	0.04586	0.04591	0.04583
398.454	0.10485	0.09452	0.08841	0.08308	0.07777	0.07255	0.06949	0.06669	0.06391	0.06142	0.05856	0.05706	0.05477	0.05325	0.05224	0.05188	0.05152	0.05008	0.04889	0.04833	0.04806	0.04705	0.04623	0.04636	0.0458	0.04589	0.04571	0.04497	0.0449
398.813	0.10561	0.09521	0.0887	0.08282	0.07778	0.07326	0.0692	0.0667	0.06399	0.06138	0.05824	0.05698	0.05459	0.05335	0.05171	0.05113	0.05164	0.05004	0.04828	0.04847	0.04884	0.0477	0.04602	0.04563	0.0453	0.04537	0.04573	0.0448	0.04448
399.172	0.10599	0.09464	0.08876	0.08301	0.07774	0.07327	0.06833	0.06678	0.06367	0.0613	0.05839	0.05644	0.05459	0.05377	0.05171	0.05152	0.05157	0.05023	0.04835	0.04858	0.04919	0.04721	0.04661	0.04596	0.04582	0.04619	0.04577	0.04566	0.04448
399.531	0.10638	0.09573	0.08905	0.08336	0.07789	0.07324	0.06909	0.06711	0.06483	0.06156	0.05868	0.05691	0.05523	0.0542	0.05254	0.05179	0.05161	0.05052	0.04848	0.04871	0.0495	0.04722	0.04792	0.04704	0.04666	0.04661	0.04588	0.04613	0.04563
399.889	0.10752	0.09605	0.08946	0.08391	0.07808	0.07326	0.06894	0.06728	0.0644	0.06174	0.05919	0.05692	0.05526	0.05385	0.05327	0.05267	0.05163	0.05052	0.04855	0.04814	0.0492	0.04731	0.04794	0.0473	0.04677	0.04684	0.04642	0.04574	0.04616
400.248	0.10817	0.09747	0.08952	0.08359	0.07843	0.07353	0.06994	0.06718	0.06452	0.0621	0.05869	0.05719	0.0553	0.05376	0.05298	0.05193	0.05106	0.04974	0.04828	0.04816	0.0484	0.0479	0.04767	0.04687	0.0458	0.04571	0.04614	0.04549	0.04615
400.607	0.1086	0.09813	0.09063	0.08393	0.07848	0.07426	0.07022	0.06666	0.06296	0.06136	0.05867	0.05729	0.05447	0.0537	0.05239	0.05115	0.05049	0.05008	0.0482	0.0482	0.04777	0.04819	0.04629	0.04605	0.04524	0.04555	0.04582	0.04466	0.04479
400.965	0.10905	0.0988	0.09071	0.08423	0.07968	0.07425	0.06998	0.06628	0.0628	0.06052	0.05765	0.05696	0.05394	0.05308	0.05133	0.05016	0.04914	0.04843	0.04716	0.04785	0.04669	0.04694	0.0451	0.04503	0.04344	0.0444	0.04415	0.04349	0.04376
401.324	0.10994	0.09958	0.09194	0.08508	0.08001	0.07438	0.06944	0.06597	0.06283	0.05996	0.0576	0.05613	0.05358	0.0519	0.05153	0.04917	0.04903	0.04785	0.0465	0.04587	0.04664	0.04572	0.04372	0.04405	0.04334	0.04401	0.04294	0.0427	0.0425
401.682	0.11017	0.0991	0.09209	0.08497	0.08033	0.07411	0.06884	0.06623	0.06274	0.05962	0.05698	0.05469	0.0528	0.05024	0.05068	0.04909	0.04773	0.04626	0.04492	0.04492	0.0456	0.04384	0.04337	0.04313	0.04223	0.04243	0.0416	0.04178	0.04223
402.041	0.11097	0.09921	0.09246	0.08438	0.0793	0.07379	0.06889	0.06536	0.06188	0.05905	0.05573	0.05383	0.05218	0.04996	0.04982	0.04773	0.04747	0.0458	0.04443	0.04386	0.04478	0.04276	0.04249	0.04233	0.0413	0.04162	0.04045	0.04198	0.04084
402.399	0.11231	0.09887	0.09271	0.08529	0.07894	0.07417	0.06827	0.06534	0.06175	0.0594	0.05617	0.05414	0.05181	0.05005	0.04905	0.04827	0.04706	0.04576	0.04392	0.04403	0.04402	0.04205	0.04258	0.04249	0.04083	0.04152	0.04027	0.04133	0.04052
402.758	0.11251	0.09813	0.09207	0.08488	0.07854	0.07364	0.06729	0.06432	0.06152	0.05848	0.05515	0.05357	0.05111	0.05029	0.04825	0.04678	0.04628	0.04484	0.0436	0.04306	0.04345	0.04157	0.04151	0.04141	0.03989	0.04124	0.03925	0.04019	0.03871
403.116	0.11254	0.09875	0.09276	0.08555	0.07795	0.07395	0.06677	0.06457	0.06147	0.05803	0.05579	0.0531	0.05075	0.04973	0.04827	0.0467	0.04555	0.04461	0.0435	0.04335	0.0429	0.04159	0.04113	0.0416	0.03987	0.04111	0.03932	0.03915	0.03857
403.474	0.11139	0.09883	0.09204	0.08433	0.07747	0.07302	0.06711	0.06426	0.06007	0.05666	0.05404	0.05195	0.04965	0.04897	0.04782	0.04527	0.04393	0.04349	0.0425	0.04215	0.04198	0.04055	0.03953	0.03971	0.03907	0.0398	0.038	0.03748	0.03758
403.832	0.11177	0.10092	0.09209	0.08442	0.0769	0.07284	0.06715	0.06424	0.05972	0.05643	0.05407	0.05221	0.05042	0.04809	0.04693	0.04512	0.04395	0.04333	0.04238	0.0419	0.04111	0.04016	0.03962	0.03907	0.03824	0.03932	0.03739	0.03738	0.03756
404.191	0.11192	0.10059	0.09132	0.08377	0.07713	0.07184	0.06702	0.06301	0.05924	0.0563	0.05336	0.05137	0.04959	0.04736	0.04564	0.04366	0.04323	0.04229	0.04096	0.04073	0.04054	0.03953	0.03871	0.03737	0.03735	0.03769	0.03608	0.03585	0.0358
404.549	0.11225	0.10056	0.09139	0.08403	0.07659	0.07104	0.06664	0.06197	0.05954	0.05605	0.05317	0.05065	0.04842	0.04671	0.0448	0.04307	0.04192	0.04099	0.04023	0.04042	0.03885	0.03918	0.03866	0.0362	0.0352	0.03583	0.03496	0.03595	0.03484
404.907	0.11244	0.09958	0.09079	0.08311	0.07596	0.07124	0.06645	0.06151	0.05814	0.05492	0.05218	0.04904	0.04682	0.04548	0.04398	0.04177	0.03957	0.03953	0.03802	0.03862	0.03704	0.0382	0.03685	0.03493	0.03361	0.03404	0.03353	0.03391	0.034
405.265	0.11223	0.09969	0.09039	0.0827	0.07498	0.07094	0.06565	0.06092	0.05773	0.05397	0.05099	0.04819	0.04586	0.04447	0.04303	0.04117	0.03881	0.03929	0.03762	0.03758	0.03576	0.03612	0.03578	0.03403	0.03251	0.03314	0.0325	0.0332	0.03283
405.623	0.11281	0.09937	0.09055	0.08222	0.07501	0.07009	0.06497	0.06042	0.05646	0.05397	0.05011	0.04743	0.045	0.04364	0.04219	0.04025	0.03828	0.03919	0.0372	0.03675	0.03562	0.03452	0.03449	0.03429	0.03284	0.03328	0.03251	0.0321	0.03183
405.981	0.11298	0.0998	0.09116	0.08297	0.07566	0.07028	0.06546	0.06017	0.05716	0.0544	0.05017	0.04752	0.04615	0.04409	0.04242	0.04079	0.0398	0.03945	0.03816	0.0375	0.03683	0.03484	0.03511	0.03522	0.0333	0.03408	0.0334	0.03253	0.03224
406.339	0.11344	0.0998	0.09126	0.08359	0.07654	0.07109	0.06602	0.0608	0.05764	0.05462	0.05067	0.04833	0.04658	0.04468	0.04343	0.04223	0.04065	0.03971	0.03842	0.03802	0.03782	0.03669	0.03568	0.03626	0.0343	0.03501	0.034	0.03311	0.03354
406.697	0.11381	0.10034	0.09076	0.08413	0.07716	0.07237	0.06665	0.06147	0.05876	0.05466	0.05117	0.04893	0.04766	0.04593	0.04412	0.04322	0.04199	0.04058	0.03934	0.03867	0.03881	0.03799	0.03662	0.03725	0.03543	0.03589	0.03482	0.03371	0.03492
407.055	0.11296	0.10048	0.09074	0.08431	0.07724	0.07189	0.06628	0.06122	0.05845	0.05515	0.05058	0.04968	0.0467	0.04592	0.04396	0.04302	0.04163	0.04067	0.03884	0.0381	0.03838	0.03805	0.0363	0.03717	0.03589	0.03556	0.03513	0.03386	0.03425
407.413	0.11372	0.10115	0.09135	0.08465	0.07769	0.072	0.06523	0.06199	0.05829	0.05587	0.05101	0.05011	0.04668	0.04646	0.04348	0.04245	0.04144	0.04042	0.03927	0.03808	0.03882	0.03751	0.03637	0.03702	0.03651	0.0348	0.03559	0.03479	0.03447
407.77	0.11266	0.10078	0.09231	0.08405	0.07717	0.07166	0.06462	0.06117	0.05733	0.05478	0.05039	0.04996	0.04621	0.04516	0.04298	0.04158	0.04111	0.03898	0.03769	0.03712	0.03779	0.03706	0.03532	0.03549	0.03511	0.03377	0.03418	0.03374	0.03309
408.128	0.11561	0.10154	0.09258	0.0853	0.07761	0.07162	0.06452	0.06177	0.05748	0.0545	0.05125	0.05011	0.04628	0.04565	0.04352	0.04159	0.04116	0.03973	0.03822	0.03726	0.03784	0.03671	0.03585	0.03555	0.03491	0.03388	0.03365	0.03346	0.03358
408.486	0.11575	0.10123	0.09293	0.08496	0.07693	0.07152	0.06557	0.06085	0.05707	0.05348	0.05055	0.04935	0.0459	0.04439	0.0427	0.04072	0.04018	0.03891	0.03725	0.03665	0.03678	0.03557	0.03487	0.03522	0.03323	0.03346	0.03245	0.03116	0.03236
408.843	0.11625	0.10169	0.09206	0.08583	0.07733	0.07133	0.06613	0.06132	0.05695	0.05391	0.05114	0.04914	0.04614	0.04446	0.04216	0.04055	0.03927	0.03936	0.03668	0.03742	0.03605	0.03524	0.03466	0.03524	0.03327	0.03231	0.03227	0.03087	0.0322
409.201	0.11454	0.10142	0.092	0.08437	0.0768	0.07148	0.06523	0.06084	0.05625	0.05298	0.05046	0.04792	0.0456	0.04341	0.04131	0.03977	0.03833	0.0378	0.03542	0.03637	0.03492	0.03441	0.03313	0.03424	0.03281	0.03175	0.03109	0.03048	0.0308
409.559	0.11348	0.1021	0.09168	0.08445	0.0769	0.0712	0.06486	0.06104	0.05588	0.05337	0.05043	0.0484	0.04591	0.04347	0.04119	0.03981	0.03856	0.03774	0.03534	0.03617	0.03447	0.03466	0.03331	0.03335	0.03255	0.03125	0.03113	0.03116	0.03117
409.916	0.11378	0.10219	0.09223	0.08445	0.07661	0.07176	0.06452	0.06057	0.05594	0.05329	0.04998	0.0479	0.04562	0.04364	0.04145	0.04018	0.03877	0.03761	0.03567	0.03546	0.0346	0.03449	0.03308	0.03385	0.03195	0.03263	0.03179	0.03123	0.03187
410.274	0.11467	0.10199	0.09203	0.08436	0.07643	0.07143	0.06507	0.05996	0.05611	0.05329	0.04987	0.04827	0.0458	0.04324	0.04184	0.03996	0.03947	0.03854	0.03674	0.03581	0.03597	0.03429	0.03413	0.0339	0.03157	0.03273	0.0322	0.03185	0.03227
410.631	0.11538	0.10127	0.09183	0.08436	0.07594	0.07122	0.06484	0.05933	0.05624	0.05243	0.05026	0.04811	0.04647	0.04362	0.04243	0.03997	0.0394	0.03925	0.03666	0.03574	0.03638	0.03461	0.0342	0.03419	0.03172	0.0338	0.03217	0.03168	0.03197
410.989	0.11432	0.10085	0.0913	0.08328	0.07553	0.07127	0.06502	0.05923	0.05534	0.05228	0.05015	0.04792	0.04609	0.04276	0.042	0.04003	0.03889	0.03874	0.03658	0.0354	0.03673	0.03408	0.03437	0.03356	0.03257	0.03338	0.03116	0.03177	0.03148
411.346	0.11379	0.10104	0.0915	0.08332	0.07523	0.07088	0.06483	0.05968	0.05576	0.05201	0.05016	0.04682	0.0452	0.04317	0.04136	0.04022	0.03815	0.03766	0.03592	0.03502	0.0353	0.03409	0.0343	0.03299	0.03203	0.03292	0.03072	0.03148	0.03096
411.703	0.1143	0.10214	0.09129	0.08363	0.076	0.07118	0.06539	0.06068	0.05648	0.05282	0.04983	0.04618	0.04468	0.04354	0.04123	0.0406	0.03826	0.03687	0.03647	0.03483	0.03533	0.03338	0.03424	0.0335	0.03189	0.03316	0.03071	0.03157	0.0308
412.061	0.11608	0.10334	0.09206	0.08378	0.07653	0.07062	0.06459	0.0608	0.05749	0.05265	0.04927	0.04679	0.04463	0.04356	0.04162	0.03967	0.03868	0.03713	0.03614	0.03465	0.03478	0.03356	0.03408	0.03316	0.03091	0.03252	0.03081	0.03181	0.03017
412.418	0.11494	0.10225	0.09093	0.08226	0.07597	0.07052	0.06408	0.05922	0.05614	0.05145	0.04853	0.04704	0.04388	0.04237	0.04066	0.03852	0.03819	0.03622	0.03449	0.03389	0.03424	0.03235	0.03266	0.03163	0.03062	0.03174	0.03037	0.03011	0.02894
412.775	0.11412	0.10162	0.09114	0.0814	0.07562	0.0699	0.06317	0.05836	0.05546	0.05	0.04801	0.04664	0.04314	0.04109	0.03991	0.03722	0.03703	0.03544	0.03354	0.0333	0.0326	0.03184	0.03137	0.03012	0.03029	0.02977	0.02997	0.02971	0.02783
413.132	0.11272	0.09975	0.09044	0.08084	0.07471	0.06943	0.06293	0.05798	0.05492	0.04964	0.04789	0.04569	0.04304	0.04096	0.03861	0.03764	0.03705	0.0352	0.03364	0.03292	0.03225	0.03149	0.03129	0.02944	0.0307	0.02981	0.02989	0.02873	0.02648
413.489	0.1129	0.1	0.09073	0.08173	0.07545	0.06962	0.06327	0.05891	0.0558	0.05052	0.04832	0.04516	0.04376	0.0413	0.03884	0.03816	0.03714	0.03629	0.03507	0.03334	0.0324	0.03212	0.03156	0.03053	0.0314	0.03063	0.02985	0.02936	0.02738
413.846	0.11211	0.09898	0.09062	0.08159	0.07498	0.06892	0.06356	0.05916	0.05493	0.05158	0.04831	0.04541	0.04386	0.0418	0.03873	0.03904	0.03792	0.03657	0.03509	0.03389	0.03366	0.03197	0.03242	0.03177	0.03129	0.03198	0.02998	0.02967	0.0283
414.203	0.11183	0.09898	0.09048	0.08143	0.07512	0.06871	0.06393	0.05948	0.05493	0.05171	0.04808	0.04624	0.04452	0.04196	0.03931	0.03901	0.03778	0.03647	0.03522	0.035	0.0346	0.03224	0.03306	0.03303	0.03167	0.03213	0.0306	0.03083	0.02997
414.56	0.11197	0.09861	0.09029	0.08201	0.0747	0.0691	0.06398	0.05983	0.05475	0.05254	0.04833	0.04818	0.04519	0.04315	0.04	0.03992	0.03844	0.0366	0.03527	0.03593	0.03565	0.03301	0.03458	0.03427	0.03242	0.03227	0.03164	0.03164	0.03131
414.917	0.1115	0.09951	0.08977	0.08202	0.07514	0.07029	0.06419	0.05925	0.05551	0.05255	0.04878	0.04822	0.0459	0.04322	0.04159	0.04034	0.03893	0.03721	0.03582	0.03608	0.03576	0.03419	0.0352	0.0341	0.03333	0.03231	0.03272	0.0322	0.03241
415.274	0.11057	0.09967	0.08884	0.08182	0.07483	0.07037	0.06369	0.05784	0.05554	0.05255	0.04838	0.04734	0.04517	0.04313	0.04135	0.0399	0.0384	0.0371	0.03556	0.03464	0.03537	0.0337	0.03433	0.034	0.03249	0.03238	0.03211	0.03092	0.03176
415.631	0.1094	0.09844	0.08869	0.08052	0.07478	0.069	0.06291	0.05726	0.05528	0.05176	0.04824	0.04596	0.04399	0.04163	0.0408	0.03944	0.03821	0.0355	0.03541	0.03338	0.03462	0.03268	0.03282	0.03313	0.03144	0.03264	0.03152	0.03043	0.03119
415.988	0.109	0.09629	0.088	0.07943	0.07351	0.06778	0.0622	0.05658	0.05417	0.05093	0.04702	0.04458	0.04313	0.04047	0.03917	0.03843	0.03726	0.0345	0.03467	0.03269	0.03378	0.03151	0.03207	0.03285	0.03048	0.03118	0.03041	0.02884	0.02965
416.345	0.10851	0.09483	0.08791	0.07922	0.0732	0.06694	0.06156	0.05728	0.05458	0.05043	0.04782	0.04439	0.0431	0.04034	0.03884	0.03844	0.03662	0.03371	0.03483	0.03363	0.03326	0.03156	0.0322	0.0313	0.02978	0.03086	0.02959	0.02913	0.02955
416.702	0.10703	0.09504	0.08669	0.07904	0.07219	0.06653	0.06068	0.05607	0.05323	0.04967	0.04627	0.04387	0.04284	0.04024	0.0381	0.03793	0.03552	0.03376	0.03398	0.0331	0.03203	0.03115	0.03177	0.03067	0.0284	0.02925	0.02857	0.0286	0.02808
417.058	0.10653	0.09646	0.08673	0.07884	0.07259	0.06682	0.06022	0.05675	0.05355	0.04991	0.04656	0.04521	0.04248	0.04041	0.03827	0.03804	0.03559	0.03403	0.03431	0.03405	0.03268	0.03162	0.03162	0.03078	0.02833	0.03059	0.02868	0.02918	0.0283
417.415	0.10522	0.09624	0.08536	0.07839	0.07228	0.06646	0.05962	0.0557	0.05144	0.05012	0.04545	0.04489	0.04138	0.03979	0.03834	0.03775	0.03593	0.03354	0.03434	0.03344	0.03258	0.03101	0.03089	0.03117	0.02835	0.0305	0.02886	0.02837	0.02802
417.772	0.10524	0.09524	0.08515	0.0773	0.07171	0.06605	0.06064	0.05624	0.05221	0.0511	0.04574	0.04501	0.04157	0.0396	0.03914	0.03783	0.03642	0.03386	0.03451	0.03405	0.03335	0.032	0.03103	0.03078	0.02904	0.03105	0.02975	0.02906	0.02888
418.128	0.10415	0.09191	0.08342	0.07644	0.07002	0.06388	0.05972	0.05513	0.05117	0.05049	0.04467	0.04343	0.04001	0.04001	0.03734	0.03625	0.03532	0.03284	0.03349	0.03194	0.03197	0.03099	0.03076	0.02876	0.0286	0.03062	0.02896	0.02781	0.02851
418.485	0.10438	0.09217	0.08393	0.0764	0.07005	0.06467	0.06044	0.05604	0.05318	0.05067	0.04578	0.04411	0.04087	0.04146	0.03812	0.03678	0.03556	0.03394	0.03383	0.03269	0.03244	0.03166	0.03214	0.02904	0.02956	0.03113	0.0296	0.02891	0.02956
418.841	0.10248	0.09157	0.08363	0.07561	0.06956	0.06389	0.05981	0.05468	0.05184	0.04924	0.04574	0.04292	0.04021	0.04086	0.03695	0.03495	0.03481	0.03389	0.03359	0.03242	0.03217	0.03048	0.0317	0.02912	0.02919	0.03022	0.02877	0.02792	0.02881
419.198	0.10254	0.09289	0.08453	0.07653	0.06979	0.06495	0.06068	0.05561	0.05377	0.04934	0.04663	0.0438	0.04125	0.04123	0.03861	0.03662	0.03563	0.03495	0.03493	0.03345	0.03329	0.03128	0.03211	0.0314	0.02974	0.02938	0.02974	0.02972	0.02908
419.554	0.10123	0.09229	0.08433	0.07576	0.06898	0.06416	0.05952	0.05489	0.05245	0.04781	0.04579	0.04218	0.04031	0.04015	0.03748	0.03536	0.03494	0.03429	0.03475	0.03256	0.03202	0.0312	0.03101	0.03073	0.02893	0.02849	0.02844	0.02838	0.02798
419.91	0.10176	0.09234	0.08478	0.07558	0.0694	0.06405	0.05892	0.0548	0.05354	0.04766	0.04561	0.04248	0.04048	0.04045	0.03805	0.03668	0.03578	0.03457	0.03475	0.03218	0.03217	0.03159	0.03135	0.0309	0.02972	0.02934	0.02951	0.0285	0.02794
420.267	0.0999	0.09076	0.08309	0.07356	0.0689	0.06261	0.05761	0.05354	0.05088	0.04683	0.04437	0.04159	0.0403	0.03833	0.03613	0.03501	0.03462	0.03326	0.03198	0.03144	0.03055	0.03026	0.03001	0.0291	0.02798	0.02871	0.02732	0.0266	0.02633
420.623	0.10064	0.0908	0.08309	0.07412	0.06972	0.06243	0.05849	0.05375	0.05101	0.04875	0.04483	0.04264	0.04074	0.03852	0.0374	0.03654	0.03574	0.03346	0.03143	0.03103	0.03046	0.03004	0.0301	0.02924	0.02797	0.02896	0.02902	0.02761	0.02689
420.979	0.0998	0.08953	0.08161	0.07319	0.06879	0.06168	0.05717	0.05361	0.04947	0.04846	0.04367	0.04178	0.0398	0.03745	0.03515	0.03593	0.03387	0.0321	0.03005	0.03056	0.02923	0.02954	0.02883	0.02777	0.02591	0.0272	0.02698	0.02638	0.02588
421.335	0.09897	0.08849	0.08156	0.0724	0.0675	0.061	0.0562	0.05233	0.04881	0.04788	0.04209	0.03998	0.03812	0.0365	0.03452	0.03431	0.0324	0.03016	0.02976	0.02945	0.02799	0.02817	0.02692	0.02633	0.02508	0.02618	0.02557	0.02548	0.02472
421.692	0.09671	0.08757	0.07938	0.07102	0.06538	0.05964	0.05579	0.05116	0.04775	0.04532	0.04046	0.03847	0.03714	0.03464	0.03217	0.03172	0.02991	0.029	0.02818	0.02744	0.02646	0.02683	0.02569	0.02484	0.02375	0.02445	0.02298	0.02329	0.02282
422.048	0.09472	0.08666	0.07894	0.0711	0.06466	0.06003	0.05591	0.05075	0.04742	0.04462	0.04019	0.03827	0.03733	0.034	0.03282	0.03067	0.02968	0.02881	0.0284	0.02653	0.02636	0.02629	0.02554	0.02465	0.0247	0.02445	0.02306	0.02369	0.02242
422.404	0.0945	0.08604	0.07829	0.07098	0.06478	0.06034	0.05561	0.05118	0.04752	0.04448	0.04096	0.03921	0.038	0.03502	0.03358	0.03191	0.03059	0.03048	0.02866	0.02678	0.0276	0.02747	0.02692	0.02548	0.02531	0.02475	0.02481	0.02412	0.02388
422.76	0.09301	0.08429	0.07843	0.07054	0.06436	0.05972	0.05335	0.05095	0.04703	0.04439	0.04059	0.03915	0.03773	0.0353	0.03391	0.03236	0.03094	0.03065	0.02821	0.02764	0.02831	0.02778	0.02682	0.02579	0.02571	0.02513	0.02531	0.02541	0.02415
423.116	0.09281	0.08365	0.07729	0.06997	0.06397	0.05902	0.05305	0.0508	0.04703	0.04395	0.0411	0.03883	0.03673	0.03628	0.03382	0.0321	0.03122	0.03102	0.02801	0.02791	0.02873	0.02822	0.02663	0.02682	0.02595	0.02582	0.02546	0.02541	0.02497
423.472	0.09128	0.08364	0.07625	0.06852	0.0632	0.05867	0.05296	0.05005	0.04677	0.0433	0.04094	0.03814	0.0366	0.03585	0.03363	0.03217	0.03123	0.03084	0.02873	0.0281	0.02874	0.02741	0.02716	0.02698	0.02724	0.0258	0.02523	0.02497	0.02476
423.828	0.09197	0.08392	0.07548	0.06831	0.06406	0.05918	0.05439	0.05037	0.04713	0.04382	0.04203	0.03879	0.03716	0.03642	0.03432	0.03273	0.03239	0.03117	0.03007	0.02895	0.02936	0.02748	0.02785	0.02807	0.02843	0.02658	0.026	0.02487	0.02588
424.184	0.09081	0.08331	0.07545	0.0682	0.06426	0.05904	0.05431	0.05126	0.04684	0.04423	0.04188	0.03969	0.0384	0.03708	0.03517	0.03371	0.03354	0.03131	0.03084	0.02945	0.02937	0.0275	0.02896	0.02826	0.02884	0.02718	0.02696	0.02569	0.02669
424.539	0.09021	0.0818	0.07606	0.06967	0.06475	0.05903	0.0541	0.05155	0.0469	0.04456	0.04207	0.04038	0.03762	0.03742	0.03534	0.03385	0.03387	0.03203	0.03105	0.02984	0.02941	0.02837	0.02888	0.02807	0.02858	0.02784	0.02782	0.02711	0.02716
424.895	0.0893	0.08075	0.07552	0.06891	0.06402	0.05847	0.05401	0.05126	0.04671	0.04463	0.04143	0.03986	0.03732	0.03722	0.03398	0.03324	0.03339	0.03174	0.03104	0.02971	0.02857	0.02875	0.02892	0.02758	0.02813	0.02752	0.02811	0.02749	0.02705
425.251	0.08991	0.08013	0.07511	0.06828	0.06372	0.05842	0.0541	0.05017	0.04706	0.04443	0.04174	0.03931	0.03659	0.03593	0.03449	0.03371	0.03224	0.03195	0.03072	0.02962	0.02897	0.02921	0.02865	0.02733	0.0282	0.02686	0.02766	0.02711	0.02628
425.607	0.08863	0.07955	0.07303	0.06704	0.06251	0.05757	0.05415	0.04972	0.04627	0.044	0.04108	0.03922	0.03773	0.03512	0.03414	0.03338	0.03217	0.03083	0.02956	0.02896	0.02885	0.02937	0.0283	0.02775	0.02815	0.02668	0.0266	0.02626	0.02561
425.962	0.08687	0.07842	0.07155	0.06603	0.06202	0.05652	0.05267	0.04881	0.04552	0.04269	0.04123	0.03927	0.03749	0.03464	0.03439	0.03305	0.03173	0.03125	0.02918	0.0288	0.0289	0.02876	0.02794	0.02808	0.02786	0.02664	0.02636	0.02609	0.02583
426.318	0.08461	0.07789	0.07075	0.06538	0.06158	0.05587	0.0515	0.04807	0.04494	0.04263	0.04072	0.03916	0.03785	0.03452	0.03317	0.03269	0.03188	0.03146	0.02936	0.02946	0.02884	0.02826	0.02819	0.028	0.02737	0.02709	0.0268	0.02662	0.02633
426.674	0.08324	0.07784	0.07113	0.06471	0.06149	0.05554	0.05119	0.04739	0.0457	0.04246	0.04113	0.03897	0.0368	0.03474	0.03361	0.0323	0.03163	0.03169	0.03012	0.02962	0.02856	0.02713	0.02844	0.02704	0.02719	0.02785	0.02694	0.02707	0.02638
427.029	0.08259	0.0777	0.07203	0.06473	0.06077	0.05647	0.05105	0.04774	0.0453	0.04173	0.03972	0.03869	0.03645	0.03496	0.03353	0.03215	0.03099	0.02988	0.02952	0.02857	0.02805	0.02661	0.02794	0.02539	0.02588	0.02646	0.0258	0.02542	0.02486
427.385	0.08262	0.07698	0.07095	0.0642	0.05994	0.05637	0.05077	0.04739	0.04443	0.04152	0.03861	0.03723	0.03529	0.03393	0.03187	0.03062	0.02988	0.02807	0.02779	0.02767	0.02649	0.02518	0.02605	0.02356	0.02489	0.02502	0.02378	0.02292	0.02291
427.74	0.08247	0.07505	0.0698	0.06341	0.05897	0.05538	0.0499	0.0469	0.04264	0.0414	0.0371	0.03681	0.0348	0.03319	0.03064	0.02993	0.02843	0.02712	0.026	0.02716	0.02575	0.02513	0.02458	0.02335	0.02358	0.02373	0.02241	0.02218	0.02176
428.095	0.0814	0.07433	0.0682	0.06253	0.05793	0.05445	0.04928	0.0458	0.04219	0.04205	0.03727	0.03641	0.03408	0.03219	0.03095	0.03	0.0287	0.02832	0.0258	0.02699	0.02536	0.02557	0.0247	0.02365	0.02436	0.02431	0.0227	0.02305	0.02197
428.451	0.07957	0.07391	0.06763	0.06299	0.05741	0.05487	0.04937	0.0461	0.04267	0.04221	0.03751	0.03745	0.03415	0.03328	0.03262	0.03059	0.02962	0.02916	0.02702	0.02767	0.02683	0.02719	0.02613	0.02554	0.02546	0.02607	0.0242	0.02511	0.02413
428.806	0.07853	0.07382	0.06714	0.06301	0.05675	0.0549	0.04932	0.04546	0.04288	0.04126	0.03795	0.03691	0.03464	0.0335	0.03301	0.02988	0.03013	0.03001	0.02813	0.02745	0.02693	0.0268	0.02693	0.02542	0.0259	0.02653	0.02505	0.02473	0.02514
429.161	0.07769	0.07282	0.06791	0.06279	0.05679	0.05434	0.04934	0.04521	0.04291	0.04046	0.03736	0.03611	0.03454	0.03281	0.03194	0.02919	0.02947	0.02899	0.02789	0.02742	0.02728	0.02638	0.0271	0.02548	0.02496	0.02597	0.02486	0.02462	0.02513
429.517	0.07746	0.07139	0.0672	0.06068	0.05523	0.0515	0.04836	0.04304	0.04096	0.0383	0.03591	0.03345	0.03345	0.03082	0.03013	0.02793	0.02735	0.0273	0.02585	0.02472	0.02521	0.02363	0.0249	0.02309	0.02232	0.02283	0.02264	0.02205	0.02193
429.872	0.07641	0.07107	0.06668	0.05981	0.05527	0.05071	0.04779	0.0435	0.04069	0.0384	0.03559	0.03287	0.03196	0.02968	0.02996	0.0284	0.02656	0.02569	0.02442	0.02423	0.02482	0.02315	0.02374	0.02294	0.02153	0.02161	0.02125	0.02211	0.02118
430.227	0.07542	0.06983	0.06489	0.05875	0.054	0.04965	0.04623	0.04216	0.03927	0.03734	0.03502	0.03182	0.03048	0.02908	0.02898	0.02673	0.02529	0.02421	0.02396	0.02288	0.02329	0.02217	0.02202	0.0217	0.02074	0.0209	0.01929	0.0208	0.01967
430.582	0.07381	0.0688	0.06379	0.05881	0.05445	0.04961	0.04531	0.04241	0.03949	0.03793	0.0351	0.03238	0.03028	0.02942	0.02898	0.02685	0.02566	0.02463	0.02425	0.02365	0.02307	0.02257	0.02229	0.02221	0.02159	0.02191	0.01967	0.02139	0.02043
430.937	0.07286	0.06736	0.0625	0.05803	0.05387	0.04887	0.04441	0.0414	0.0388	0.0371	0.03472	0.03277	0.0307	0.02959	0.02827	0.02668	0.02542	0.02523	0.02432	0.0241	0.02298	0.02313	0.0229	0.02215	0.02184	0.02236	0.02017	0.0209	0.02047
431.292	0.07206	0.06676	0.06144	0.0577	0.05407	0.0492	0.04448	0.04162	0.03958	0.03755	0.03456	0.03373	0.03184	0.03108	0.02943	0.02878	0.0266	0.02645	0.0247	0.02477	0.0244	0.02394	0.02454	0.02365	0.0235	0.02361	0.02231	0.02201	0.02241
431.647	0.07225	0.06715	0.06152	0.05778	0.0547	0.04945	0.04476	0.04299	0.04051	0.03838	0.03524	0.0352	0.03289	0.03192	0.02992	0.0301	0.02795	0.02736	0.02612	0.02612	0.02577	0.02616	0.02668	0.0249	0.02524	0.02474	0.02478	0.02337	0.02463
432.002	0.07176	0.06687	0.06073	0.0575	0.05422	0.04927	0.04426	0.04333	0.04074	0.03807	0.0351	0.03472	0.03289	0.03232	0.03014	0.03016	0.02883	0.02748	0.02718	0.02653	0.02594	0.026	0.02727	0.02535	0.02634	0.02549	0.02623	0.02478	0.02575
432.357	0.07087	0.06674	0.06073	0.05793	0.05405	0.04924	0.04485	0.04391	0.04067	0.03847	0.03573	0.0351	0.03338	0.03174	0.02965	0.02994	0.02937	0.02893	0.02802	0.02848	0.02602	0.02674	0.02731	0.02584	0.02634	0.02654	0.02659	0.02536	0.0258
432.712	0.06966	0.06569	0.05939	0.05668	0.05253	0.04923	0.04486	0.04299	0.03975	0.0371	0.03518	0.03416	0.0326	0.03159	0.02924	0.0286	0.02902	0.0284	0.02729	0.02819	0.02527	0.02508	0.02629	0.02523	0.02523	0.0264	0.02465	0.02481	0.02505
433.067	0.06816	0.06473	0.05876	0.05601	0.05264	0.04878	0.04424	0.04254	0.03949	0.03704	0.03471	0.03347	0.03198	0.03107	0.02856	0.028	0.02816	0.02777	0.02674	0.0263	0.02432	0.02485	0.02514	0.02464	0.02447	0.0257	0.02421	0.02395	0.02461
433.422	0.06856	0.06394	0.05826	0.05444	0.0519	0.04759	0.04307	0.04161	0.03939	0.03604	0.03375	0.03303	0.0308	0.03049	0.02852	0.02759	0.02784	0.02605	0.02608	0.02373	0.02414	0.02466	0.02441	0.02298	0.02327	0.02398	0.02321	0.02258	0.02438
433.776	0.06734	0.06257	0.05785	0.05369	0.05075	0.04561	0.04185	0.03969	0.03837	0.03397	0.03255	0.03197	0.02974	0.02918	0.02786	0.02665	0.02612	0.02469	0.02462	0.02199	0.02269	0.02317	0.02241	0.02084	0.02125	0.02225	0.02171	0.02079	0.02164
434.131	0.0671	0.06332	0.05838	0.05403	0.05	0.04605	0.04261	0.03945	0.03897	0.0348	0.03314	0.03265	0.03031	0.02908	0.02845	0.02712	0.02693	0.02511	0.02509	0.02342	0.0239	0.02345	0.02266	0.02191	0.02138	0.0225	0.02119	0.02097	0.02127
434.486	0.06475	0.06209	0.05748	0.05336	0.04903	0.04541	0.04136	0.0393	0.03851	0.0341	0.03307	0.0314	0.02956	0.0286	0.02855	0.02659	0.0259	0.02426	0.02473	0.02443	0.0233	0.02243	0.02255	0.02205	0.02144	0.02283	0.02158	0.02145	0.02107
434.84	0.0635	0.06188	0.05689	0.05226	0.04864	0.04546	0.04124	0.03921	0.03762	0.03531	0.03334	0.03129	0.02999	0.029	0.02852	0.02755	0.02709	0.02527	0.02479	0.02517	0.02451	0.0239	0.02345	0.02425	0.02331	0.02387	0.02289	0.02259	0.02308
435.195	0.06347	0.06032	0.05584	0.05019	0.04816	0.04433	0.04112	0.03885	0.03542	0.0336	0.03266	0.03079	0.02914	0.02839	0.02798	0.02715	0.02657	0.02504	0.02428	0.02404	0.02408	0.0241	0.02376	0.02449	0.02235	0.02381	0.02244	0.02217	0.02317
435.549	0.06351	0.06017	0.05551	0.05059	0.04821	0.04497	0.04251	0.03866	0.03434	0.03416	0.03208	0.03161	0.03009	0.02848	0.02805	0.02665	0.02672	0.02594	0.02379	0.02323	0.02453	0.02466	0.02472	0.02452	0.02293	0.02382	0.02249	0.02242	0.02293
435.904	0.06319	0.05933	0.05461	0.04965	0.04724	0.04477	0.0416	0.03791	0.034	0.03345	0.03086	0.0317	0.02932	0.02818	0.02782	0.02565	0.02529	0.02434	0.02373	0.02224	0.02305	0.02357	0.02367	0.02262	0.02126	0.02304	0.0208	0.02084	0.02146
436.258	0.06175	0.05943	0.05416	0.0506	0.04645	0.04476	0.04107	0.03727	0.03545	0.03423	0.03079	0.03157	0.02991	0.02878	0.02786	0.02587	0.0252	0.0248	0.02318	0.02268	0.0229	0.02261	0.02292	0.02177	0.02162	0.02286	0.02096	0.02047	0.02202
436.613	0.06012	0.058	0.05279	0.0489	0.04492	0.04252	0.03942	0.03652	0.03477	0.03292	0.02946	0.02999	0.02821	0.02787	0.02575	0.02473	0.02377	0.02294	0.02169	0.02173	0.0208	0.02064	0.02025	0.02048	0.01991	0.02126	0.01939	0.01889	0.02055
436.967	0.05908	0.05712	0.05219	0.04928	0.04459	0.04164	0.03928	0.03599	0.03491	0.03311	0.02998	0.02941	0.02828	0.0272	0.02538	0.02418	0.02345	0.02341	0.02142	0.02192	0.02098	0.02039	0.02068	0.02076	0.02005	0.02149	0.01983	0.01925	0.02039
437.321	0.05835	0.05512	0.05155	0.04816	0.04462	0.04069	0.03793	0.03574	0.03447	0.03288	0.02933	0.02937	0.02807	0.02723	0.02558	0.0241	0.02324	0.02306	0.02204	0.02278	0.02128	0.02097	0.02121	0.02051	0.02056	0.02175	0.02	0.02045	0.02024
437.676	0.05846	0.05466	0.05184	0.0476	0.04451	0.0406	0.03773	0.03596	0.03521	0.03349	0.03055	0.03042	0.02846	0.02848	0.02654	0.02549	0.02475	0.02457	0.02326	0.0234	0.02281	0.02153	0.02312	0.02153	0.02158	0.02327	0.02086	0.02165	0.02179
438.03	0.05797	0.05346	0.05159	0.04658	0.04394	0.04033	0.03664	0.03595	0.03495	0.03253	0.03032	0.03019	0.02794	0.02765	0.0264	0.02496	0.02443	0.02517	0.02338	0.02348	0.02311	0.02208	0.02303	0.02169	0.02232	0.0224	0.0204	0.02164	0.02198
438.384	0.05633	0.05322	0.04986	0.0463	0.04308	0.03987	0.03626	0.0353	0.03343	0.03143	0.03014	0.02857	0.02623	0.02593	0.02588	0.02402	0.02397	0.02446	0.022	0.02276	0.02252	0.02103	0.02118	0.02087	0.02136	0.02138	0.01929	0.02033	0.02076
438.738	0.05557	0.05259	0.04863	0.04686	0.04235	0.03909	0.03603	0.03395	0.03357	0.03083	0.03007	0.02758	0.02638	0.02474	0.02546	0.02404	0.02301	0.02375	0.02232	0.02222	0.0222	0.02179	0.0196	0.0213	0.0216	0.02028	0.01917	0.0203	0.02091
439.092	0.05498	0.05236	0.04894	0.04707	0.04337	0.03901	0.03649	0.03432	0.03313	0.03145	0.03051	0.02878	0.02679	0.02562	0.02573	0.02474	0.02309	0.0236	0.02252	0.02211	0.02209	0.0208	0.01989	0.02166	0.02136	0.02094	0.02028	0.02168	0.02117
439.446	0.05432	0.05126	0.04932	0.04585	0.04207	0.03819	0.03619	0.0339	0.03368	0.0305	0.03034	0.02877	0.02711	0.02579	0.02468	0.02434	0.02269	0.02318	0.02285	0.02083	0.02149	0.0214	0.02014	0.02228	0.02115	0.02077	0.02064	0.02075	0.02102
439.8	0.05293	0.05032	0.04948	0.04424	0.04129	0.03807	0.03532	0.03333	0.03229	0.03004	0.02911	0.02817	0.02607	0.02514	0.02388	0.02289	0.02244	0.02258	0.02185	0.02067	0.02137	0.02089	0.02055	0.02106	0.01995	0.02104	0.02055	0.01976	0.01948
440.154	0.05182	0.04981	0.04724	0.04268	0.03937	0.03819	0.03432	0.0325	0.03149	0.0288	0.02821	0.0265	0.02547	0.02437	0.02335	0.02279	0.02225	0.02206	0.0218	0.02	0.02202	0.02137	0.01958	0.02034	0.0195	0.01962	0.01924	0.0186	0.019
440.508	0.05139	0.04955	0.04731	0.04284	0.03912	0.03934	0.03436	0.03237	0.03086	0.02957	0.02726	0.02721	0.02565	0.02453	0.0239	0.02337	0.02202	0.0233	0.0223	0.02118	0.0227	0.02098	0.02054	0.01993	0.01958	0.0205	0.01959	0.01899	0.01973
440.862	0.05013	0.04922	0.0454	0.04167	0.0385	0.0385	0.03326	0.0318	0.02995	0.02828	0.02721	0.0265	0.0254	0.02398	0.02384	0.02269	0.02112	0.02332	0.02206	0.02094	0.02199	0.02056	0.01967	0.01936	0.01908	0.01972	0.01869	0.01916	0.0192
441.216	0.05069	0.04819	0.04536	0.04187	0.03812	0.03638	0.03328	0.03119	0.03043	0.02803	0.02611	0.02556	0.02461	0.02374	0.02407	0.02165	0.02147	0.02239	0.02143	0.02104	0.02154	0.01928	0.01977	0.01832	0.01787	0.0196	0.0182	0.01838	0.01879
441.57	0.04942	0.04678	0.044	0.0407	0.03736	0.03454	0.03233	0.03091	0.02965	0.02699	0.02542	0.02395	0.02334	0.02336	0.0226	0.02017	0.02153	0.01956	0.02023	0.01902	0.02074	0.01821	0.01841	0.01731	0.01637	0.01739	0.01645	0.01819	0.0168
441.924	0.04837	0.04508	0.04356	0.03978	0.03733	0.03419	0.03226	0.03039	0.02968	0.02693	0.02467	0.02295	0.02283	0.02313	0.02246	0.02014	0.02194	0.0182	0.02013	0.01812	0.02022	0.01792	0.01805	0.01652	0.01649	0.01684	0.01628	0.01741	0.01704
442.277	0.04674	0.04486	0.04287	0.03961	0.0376	0.03414	0.03153	0.02998	0.02931	0.02611	0.0243	0.02321	0.0226	0.02254	0.02149	0.0198	0.02207	0.0184	0.02022	0.01848	0.01956	0.01852	0.01852	0.01706	0.01717	0.01721	0.01665	0.01792	0.01745
442.631	0.04638	0.04365	0.04183	0.03855	0.03683	0.03299	0.03055	0.02788	0.02795	0.02492	0.02353	0.02265	0.02165	0.02142	0.021	0.01963	0.02018	0.01825	0.01988	0.01848	0.01853	0.01831	0.01799	0.01663	0.01798	0.01708	0.01625	0.01778	0.01758
442.985	0.04614	0.04368	0.04113	0.03858	0.03597	0.03215	0.03001	0.02783	0.02635	0.02452	0.02277	0.02254	0.0209	0.02114	0.01972	0.01995	0.01954	0.01901	0.01984	0.01897	0.01851	0.01746	0.01808	0.01744	0.01798	0.017	0.01582	0.01737	0.0166
443.338	0.04515	0.04205	0.04055	0.03668	0.03408	0.03262	0.02962	0.02712	0.02546	0.0242	0.02235	0.02241	0.02097	0.02129	0.01898	0.01988	0.01862	0.01948	0.01911	0.01754	0.0182	0.01762	0.0171	0.0174	0.01717	0.01674	0.01585	0.01691	0.01517
443.692	0.04381	0.04239	0.04107	0.03611	0.03418	0.03273	0.03018	0.02804	0.02651	0.02507	0.02357	0.02214	0.022	0.02228	0.0199	0.02029	0.01982	0.02028	0.01873	0.01739	0.01813	0.01759	0.01819	0.01798	0.01733	0.01701	0.01696	0.01737	0.01551
444.045	0.0445	0.04201	0.0409	0.036	0.03449	0.03325	0.03037	0.02828	0.0275	0.02517	0.02429	0.02334	0.02268	0.02234	0.02064	0.01968	0.02002	0.02034	0.01838	0.01806	0.01865	0.01823	0.0181	0.01802	0.01771	0.0175	0.01765	0.0176	0.01681
444.399	0.0438	0.04205	0.04044	0.0362	0.03387	0.0316	0.02972	0.02726	0.02649	0.0245	0.0242	0.02183	0.0217	0.02182	0.01977	0.01862	0.01896	0.01905	0.01828	0.01881	0.01828	0.01706	0.01717	0.01716	0.01723	0.01638	0.01755	0.01693	0.01651
444.752	0.04438	0.04112	0.03934	0.03643	0.03312	0.031	0.02904	0.02686	0.02586	0.02425	0.0231	0.02237	0.02067	0.02138	0.01904	0.01814	0.01901	0.01867	0.01806	0.02008	0.01891	0.01729	0.0162	0.01787	0.017	0.01619	0.01741	0.01627	0.01696
445.106	0.04255	0.04076	0.03944	0.03585	0.03167	0.03012	0.02841	0.02629	0.02532	0.02416	0.02237	0.0214	0.0203	0.02147	0.01913	0.01815	0.01908	0.01809	0.01767	0.01986	0.01849	0.01709	0.01645	0.01788	0.01698	0.0156	0.01647	0.01627	0.01658
445.459	0.04237	0.04049	0.03874	0.03549	0.03135	0.03029	0.02886	0.02754	0.02668	0.02517	0.02265	0.02176	0.0208	0.02176	0.0206	0.01954	0.0198	0.01871	0.01792	0.01958	0.01879	0.01775	0.01733	0.01844	0.01827	0.01687	0.0168	0.01707	0.01809
445.812	0.04062	0.03967	0.03695	0.03423	0.03093	0.03007	0.02771	0.02673	0.02572	0.02461	0.02219	0.02128	0.01995	0.02071	0.02004	0.01862	0.0181	0.0182	0.01785	0.01831	0.01781	0.0178	0.01699	0.01717	0.01746	0.01622	0.01611	0.01688	0.01722
446.165	0.04012	0.03799	0.03537	0.03276	0.03046	0.02906	0.02723	0.02578	0.02464	0.02434	0.02197	0.02081	0.01941	0.01993	0.01886	0.01794	0.01679	0.01802	0.01723	0.01703	0.01734	0.01683	0.01613	0.01649	0.0163	0.01578	0.0163	0.01575	0.01689
446.519	0.04047	0.03757	0.03567	0.03289	0.03104	0.02854	0.02676	0.02478	0.02428	0.02414	0.0223	0.02094	0.01971	0.01937	0.01841	0.01732	0.01703	0.01798	0.01723	0.0173	0.01787	0.01724	0.01551	0.01687	0.0159	0.01542	0.01587	0.01544	0.01597
446.872	0.04049	0.03798	0.03553	0.033	0.03146	0.02914	0.0273	0.02483	0.02413	0.02431	0.02292	0.02009	0.02092	0.02023	0.01829	0.01782	0.0183	0.01852	0.01657	0.01796	0.01847	0.01753	0.01605	0.0168	0.01672	0.01675	0.01587	0.01514	0.01633
447.225	0.04002	0.03849	0.03559	0.03368	0.03162	0.02949	0.02642	0.02538	0.02435	0.02369	0.02297	0.02065	0.02165	0.02029	0.0189	0.01892	0.01922	0.01904	0.01746	0.01907	0.01915	0.01856	0.01674	0.01678	0.018	0.01741	0.01628	0.0165	0.01667
447.578	0.039	0.03789	0.03511	0.03225	0.03104	0.03047	0.02666	0.02584	0.02391	0.02284	0.02144	0.02046	0.02104	0.02075	0.01824	0.01869	0.01902	0.01935	0.01728	0.01841	0.01814	0.01746	0.01676	0.01644	0.01762	0.01799	0.01613	0.01649	0.01672
447.931	0.03912	0.03729	0.0347	0.03181	0.02941	0.02875	0.02539	0.02542	0.02377	0.02205	0.02047	0.02046	0.01984	0.02012	0.0185	0.01843	0.01829	0.01878	0.01782	0.01777	0.01721	0.0166	0.01676	0.01561	0.01694	0.01741	0.01633	0.01676	0.01519
448.284	0.03924	0.03745	0.0352	0.03175	0.0297	0.02937	0.02763	0.02528	0.02474	0.02268	0.02116	0.02031	0.01993	0.02098	0.01922	0.01821	0.01877	0.01861	0.01787	0.01846	0.01748	0.01646	0.01718	0.01654	0.01584	0.01777	0.01691	0.01696	0.01563
448.637	0.03876	0.03691	0.03447	0.03166	0.02916	0.02743	0.02615	0.02476	0.02374	0.02275	0.02175	0.01949	0.01939	0.01988	0.01939	0.01788	0.01734	0.01795	0.01709	0.0182	0.01681	0.01656	0.01672	0.0166	0.01526	0.01622	0.01642	0.01575	0.01521
448.99	0.03803	0.03732	0.03557	0.03185	0.02992	0.02852	0.02747	0.02522	0.02494	0.0228	0.02242	0.01999	0.01992	0.02046	0.02009	0.01841	0.01831	0.01905	0.01802	0.01823	0.01732	0.01726	0.01755	0.01815	0.01565	0.01654	0.0164	0.0164	0.0166
449.343	0.03743	0.03612	0.03472	0.03128	0.03008	0.02755	0.02672	0.02452	0.02407	0.02189	0.02156	0.02	0.01916	0.01924	0.0189	0.01719	0.01748	0.01877	0.01713	0.01678	0.01606	0.01607	0.01667	0.01673	0.0158	0.01581	0.01475	0.01518	0.01552
449.696	0.03636	0.03468	0.03413	0.03132	0.0303	0.02721	0.02688	0.02377	0.02388	0.02105	0.02053	0.02009	0.01931	0.01896	0.01861	0.01693	0.0186	0.01886	0.01695	0.01702	0.01585	0.0157	0.01718	0.01611	0.01552	0.01628	0.01438	0.01524	0.01526
450.048	0.03615	0.03396	0.03415	0.03135	0.02989	0.02653	0.02646	0.02433	0.02316	0.02119	0.02017	0.01995	0.02034	0.01814	0.01843	0.01695	0.01762	0.01868	0.01641	0.01756	0.01576	0.01579	0.01687	0.01567	0.01555	0.01655	0.01447	0.0143	0.01547
450.401	0.03546	0.03384	0.0342	0.03166	0.02962	0.02636	0.0257	0.02521	0.02289	0.02155	0.0205	0.01944	0.02096	0.01843	0.01922	0.01813	0.01815	0.0193	0.01788	0.01794	0.01604	0.01661	0.0172	0.01652	0.01596	0.01707	0.01515	0.01523	0.0159
450.754	0.0359	0.03476	0.03318	0.03143	0.02825	0.02652	0.02549	0.02535	0.02321	0.02219	0.0212	0.01898	0.02089	0.01889	0.01916	0.01847	0.0178	0.01911	0.01783	0.0178	0.01622	0.01675	0.01716	0.01652	0.01726	0.01721	0.01504	0.01588	0.01598
451.107	0.03512	0.03431	0.03147	0.02989	0.02734	0.02588	0.02455	0.02396	0.0222	0.02143	0.0208	0.01858	0.01959	0.01879	0.01788	0.01744	0.01749	0.01744	0.01754	0.01624	0.01617	0.01562	0.01655	0.01565	0.0158	0.01591	0.01388	0.01565	0.01464
451.459	0.03522	0.03355	0.03075	0.02907	0.02601	0.02526	0.02349	0.02283	0.02174	0.02049	0.02061	0.01757	0.01846	0.01882	0.01704	0.01722	0.0168	0.01618	0.01629	0.01542	0.01593	0.01502	0.01647	0.01457	0.01501	0.01503	0.0142	0.01528	0.01409
451.812	0.03339	0.03177	0.03066	0.02781	0.02537	0.02439	0.02311	0.02168	0.0209	0.0201	0.01975	0.01736	0.01742	0.01781	0.01689	0.01664	0.01605	0.01537	0.01573	0.01445	0.01518	0.0141	0.0158	0.01442	0.01382	0.01449	0.01472	0.01456	0.01357
452.164	0.0325	0.0302	0.03006	0.02745	0.02524	0.02413	0.02196	0.02141	0.02037	0.02002	0.0193	0.01697	0.01677	0.01715	0.01653	0.01658	0.01598	0.01574	0.01534	0.01487	0.0146	0.01408	0.01491	0.01444	0.01436	0.01454	0.01476	0.01386	0.01391
452.517	0.03143	0.02939	0.02845	0.02639	0.02447	0.02345	0.02217	0.02042	0.02024	0.02058	0.01816	0.01733	0.01612	0.01608	0.01649	0.01553	0.01576	0.01557	0.01457	0.01416	0.01427	0.01466	0.01413	0.01491	0.01412	0.01481	0.01348	0.01313	0.01345
452.869	0.03138	0.03003	0.02817	0.02634	0.02475	0.0234	0.02143	0.02101	0.02015	0.02057	0.01851	0.01713	0.01688	0.01604	0.01663	0.01591	0.01671	0.01577	0.01557	0.0148	0.01488	0.01547	0.01486	0.01468	0.01389	0.01457	0.01361	0.01368	0.0142
453.222	0.03025	0.02933	0.02709	0.02568	0.0238	0.0219	0.02041	0.02037	0.01974	0.02006	0.01802	0.01715	0.01638	0.01568	0.01577	0.01525	0.01628	0.01508	0.01444	0.01422	0.01424	0.01491	0.01415	0.01398	0.01246	0.01423	0.0132	0.01355	0.0131
453.574	0.02993	0.02995	0.02696	0.02562	0.02322	0.0216	0.01993	0.02102	0.01914	0.01929	0.01836	0.01811	0.01693	0.01647	0.01594	0.01545	0.01662	0.01563	0.01466	0.01512	0.0141	0.01443	0.01411	0.0144	0.01322	0.01431	0.01405	0.01365	0.01371
453.926	0.02905	0.02814	0.02586	0.02383	0.02234	0.02073	0.01887	0.02025	0.01873	0.01793	0.01763	0.01837	0.01624	0.01632	0.01476	0.01429	0.01489	0.01495	0.01337	0.0144	0.01378	0.01383	0.01316	0.01405	0.01286	0.01395	0.01338	0.01279	0.01323
454.279	0.02936	0.02827	0.02583	0.02406	0.02191	0.02096	0.01952	0.01976	0.01877	0.01703	0.01679	0.01762	0.01625	0.01625	0.01522	0.01429	0.01483	0.01506	0.01376	0.01453	0.0137	0.01442	0.01333	0.0141	0.01408	0.01421	0.01403	0.01322	0.01416
454.631	0.02881	0.02733	0.02597	0.02375	0.02254	0.02072	0.01943	0.01854	0.01804	0.01647	0.01628	0.0163	0.01571	0.01565	0.01454	0.01384	0.01379	0.01457	0.01376	0.01445	0.01422	0.01495	0.01325	0.01328	0.01381	0.01411	0.01355	0.01292	0.01444
454.983	0.02827	0.02728	0.0259	0.02405	0.02197	0.02029	0.01982	0.01806	0.01798	0.01589	0.01543	0.0152	0.01505	0.01488	0.01452	0.01485	0.01403	0.0138	0.01384	0.01378	0.01417	0.01473	0.01331	0.01253	0.01384	0.01442	0.01318	0.01268	0.01368
455.335	0.02745	0.02646	0.02567	0.02303	0.02228	0.01991	0.01985	0.01801	0.0178	0.01623	0.01599	0.0157	0.01527	0.01494	0.01519	0.01493	0.01373	0.01408	0.01338	0.01416	0.01446	0.01423	0.01413	0.01323	0.01369	0.01393	0.01371	0.0127	0.01379
455.687	0.02608	0.02553	0.0247	0.02247	0.02142	0.01956	0.01899	0.01862	0.01778	0.01655	0.01624	0.01585	0.01576	0.01533	0.01513	0.01484	0.01393	0.01414	0.01354	0.01379	0.01387	0.01349	0.01405	0.01308	0.01361	0.01349	0.014	0.01345	0.01293
456.039	0.02543	0.02586	0.0243	0.02268	0.02154	0.01986	0.01879	0.01891	0.01748	0.01748	0.01682	0.01668	0.01602	0.01622	0.01575	0.01443	0.0143	0.01533	0.01386	0.0147	0.01359	0.0139	0.0144	0.01354	0.01428	0.01438	0.0146	0.01427	0.01333
456.391	0.02488	0.02586	0.02369	0.02268	0.02065	0.01962	0.01866	0.01935	0.01734	0.01773	0.01714	0.01658	0.01546	0.01648	0.01494	0.01529	0.01457	0.01566	0.01437	0.01419	0.01339	0.01425	0.0141	0.01313	0.01418	0.01488	0.01408	0.01439	0.01342
456.743	0.02483	0.02536	0.02388	0.02254	0.02043	0.01948	0.01846	0.01849	0.01831	0.01765	0.01624	0.01617	0.01461	0.01609	0.01497	0.01599	0.0148	0.01545	0.01406	0.01492	0.01384	0.01462	0.01442	0.01359	0.01429	0.0148	0.01365	0.01468	0.01382
457.095	0.02524	0.02436	0.02383	0.02257	0.02056	0.01953	0.01801	0.01857	0.01841	0.01779	0.01606	0.01619	0.01519	0.01613	0.01512	0.01593	0.0151	0.01478	0.01434	0.0152	0.01371	0.01441	0.01431	0.01353	0.01421	0.01432	0.01421	0.01489	0.01508
457.447	0.02493	0.0241	0.02375	0.02235	0.02084	0.01958	0.01825	0.01798	0.01832	0.01759	0.01594	0.01569	0.01563	0.01637	0.01562	0.01484	0.01507	0.01468	0.01462	0.01509	0.01375	0.0143	0.01459	0.01397	0.01435	0.01441	0.01421	0.01509	0.01487
457.799	0.02505	0.02399	0.02315	0.0219	0.02056	0.0194	0.01875	0.01847	0.01769	0.01763	0.01653	0.01577	0.01577	0.01635	0.01537	0.01468	0.01474	0.01448	0.015	0.01475	0.01361	0.01407	0.01463	0.01425	0.01423	0.0143	0.01453	0.01482	0.01473
458.151	0.02416	0.0241	0.02257	0.02089	0.02012	0.01883	0.0192	0.01787	0.01709	0.0168	0.01675	0.01545	0.01534	0.01613	0.01445	0.01507	0.01496	0.01511	0.01442	0.01442	0.0147	0.01423	0.0146	0.01481	0.01419	0.0142	0.01379	0.01445	0.0143
458.502	0.0239	0.02237	0.02187	0.01986	0.0193	0.01908	0.0186	0.01754	0.01638	0.01621	0.01662	0.01536	0.01492	0.01456	0.01359	0.01509	0.01509	0.01464	0.0141	0.01484	0.01491	0.01465	0.01402	0.01427	0.01384	0.01393	0.01298	0.01381	0.01437
458.854	0.02357	0.02227	0.02074	0.0198	0.01894	0.01866	0.0179	0.0174	0.01648	0.01564	0.01671	0.01489	0.0148	0.01421	0.01354	0.01492	0.01562	0.01477	0.01417	0.01465	0.01528	0.01498	0.01431	0.01364	0.01404	0.01357	0.01334	0.01366	0.01425
459.206	0.02273	0.02121	0.02021	0.0192	0.01852	0.01807	0.01763	0.01679	0.01632	0.01622	0.01597	0.01453	0.01436	0.01392	0.01395	0.01405	0.01448	0.0143	0.01474	0.01419	0.01437	0.01434	0.01383	0.01325	0.0141	0.01314	0.01328	0.01402	0.01382
459.557	0.02247	0.02174	0.0203	0.01963	0.01862	0.01787	0.01714	0.01675	0.01679	0.01615	0.01579	0.01443	0.01443	0.01441	0.01439	0.01396	0.01439	0.01413	0.01534	0.01405	0.01445	0.01445	0.01363	0.01352	0.01463	0.01319	0.01431	0.01431	0.01394
459.909	0.02268	0.02075	0.02044	0.01891	0.01823	0.01788	0.01678	0.01641	0.01646	0.01654	0.01527	0.01442	0.01377	0.01435	0.015	0.01365	0.01401	0.01456	0.0149	0.01378	0.01402	0.01418	0.01273	0.01362	0.01384	0.0141	0.01356	0.01422	0.01423
460.261	0.02321	0.02061	0.02042	0.01877	0.01822	0.01825	0.01651	0.01691	0.01615	0.01547	0.016	0.01426	0.01369	0.01471	0.01523	0.01344	0.01465	0.01458	0.01446	0.01406	0.01424	0.01432	0.01319	0.01411	0.01406	0.01417	0.01355	0.01388	0.01414
460.612	0.02325	0.02065	0.02029	0.01848	0.01831	0.01835	0.01673	0.01714	0.0157	0.01602	0.01599	0.01529	0.0139	0.01485	0.01601	0.01438	0.01489	0.01519	0.01449	0.01453	0.01498	0.01437	0.01408	0.01453	0.01426	0.01486	0.01332	0.0146	0.01462
460.964	0.02229	0.0203	0.02001	0.01801	0.0188	0.01784	0.01662	0.01646	0.01528	0.01547	0.01552	0.01585	0.01472	0.01482	0.01613	0.01466	0.01485	0.01498	0.01462	0.01467	0.01478	0.01428	0.01453	0.01477	0.01463	0.0145	0.01375	0.01426	0.01467
461.315	0.02182	0.02055	0.01959	0.01844	0.01883	0.01746	0.01666	0.01629	0.01566	0.01639	0.01501	0.01635	0.01506	0.01523	0.01586	0.01561	0.01493	0.01526	0.01479	0.01475	0.01496	0.01487	0.01465	0.01508	0.01376	0.01482	0.01401	0.01445	0.01447
461.666	0.02081	0.0195	0.01845	0.01736	0.01851	0.01679	0.01596	0.01548	0.01582	0.01554	0.01436	0.01634	0.0146	0.0153	0.01532	0.0155	0.01497	0.01509	0.01425	0.01445	0.0146	0.01402	0.01416	0.01476	0.01343	0.01443	0.01367	0.01389	0.01385
462.018	0.02008	0.01987	0.01878	0.01742	0.01873	0.01698	0.01624	0.0157	0.01596	0.01571	0.01507	0.01671	0.01444	0.01516	0.01464	0.01574	0.01522	0.01522	0.0146	0.01466	0.01567	0.01437	0.01451	0.01509	0.01394	0.01478	0.01431	0.01445	0.01404
462.369	0.01948	0.01928	0.01863	0.01695	0.01791	0.01729	0.0162	0.01539	0.01516	0.01487	0.01484	0.01693	0.01415	0.01469	0.01449	0.0153	0.01495	0.01563	0.01444	0.01506	0.01621	0.01464	0.01462	0.01527	0.01486	0.01449	0.01453	0.01494	0.01488
462.72	0.01993	0.01978	0.01915	0.01778	0.01753	0.0174	0.01667	0.01642	0.01591	0.01602	0.01523	0.01685	0.01506	0.01511	0.01492	0.01553	0.01525	0.01658	0.01525	0.01576	0.0166	0.01554	0.01549	0.01582	0.01543	0.01466	0.01552	0.01493	0.01563
463.071	0.01906	0.01917	0.01721	0.017	0.01629	0.017	0.01614	0.0162	0.01462	0.01508	0.01448	0.01569	0.01497	0.01479	0.0142	0.01448	0.01481	0.01552	0.01435	0.01518	0.01555	0.01513	0.0146	0.01518	0.01454	0.01422	0.0146	0.01394	0.01473
463.423	0.01919	0.0191	0.0163	0.01691	0.01583	0.01715	0.01596	0.01587	0.01547	0.01512	0.01474	0.01541	0.01515	0.01503	0.01485	0.0146	0.01493	0.01542	0.01435	0.01517	0.01562	0.01513	0.01481	0.01466	0.01422	0.01471	0.01452	0.0135	0.0145
463.774	0.01808	0.01892	0.01623	0.01617	0.01573	0.01706	0.01595	0.0154	0.01456	0.01473	0.01485	0.01491	0.015	0.01528	0.01491	0.01452	0.01438	0.01439	0.01385	0.01472	0.01551	0.01443	0.0142	0.01455	0.01351	0.01474	0.01434	0.01428	0.01431
464.125	0.01853	0.01869	0.01748	0.01675	0.0166	0.01773	0.01599	0.0151	0.01511	0.01512	0.01516	0.01526	0.01488	0.0156	0.01578	0.01435	0.01482	0.01485	0.01445	0.01518	0.01532	0.0145	0.01525	0.01407	0.01331	0.01543	0.01509	0.01477	0.01504
464.476	0.01798	0.01816	0.01801	0.0164	0.01703	0.0164	0.01534	0.01512	0.0151	0.01539	0.01487	0.01487	0.01528	0.01515	0.01513	0.01449	0.01489	0.01449	0.0145	0.01452	0.01496	0.01418	0.01474	0.01379	0.01307	0.01551	0.01459	0.01465	0.01528
464.827	0.01776	0.01736	0.01813	0.016	0.01685	0.01586	0.01497	0.01515	0.01551	0.0146	0.01476	0.01467	0.0147	0.01454	0.01434	0.01409	0.01499	0.01454	0.01401	0.01372	0.01487	0.01447	0.0148	0.01377	0.01312	0.01566	0.01457	0.01395	0.01472
465.178	0.01699	0.01791	0.01782	0.01621	0.01589	0.01563	0.01523	0.01613	0.01555	0.01411	0.01519	0.01414	0.0146	0.01464	0.01393	0.01454	0.01418	0.01493	0.01386	0.01343	0.01501	0.01467	0.01428	0.0142	0.01404	0.01576	0.0137	0.0141	0.01484
465.529	0.01664	0.01791	0.01734	0.01654	0.01594	0.01651	0.01599	0.01546	0.01541	0.01438	0.01538	0.01462	0.01458	0.0149	0.01338	0.01478	0.01439	0.01517	0.0141	0.01388	0.01502	0.01493	0.01469	0.01499	0.01463	0.01602	0.01426	0.01482	0.01519
465.879	0.01684	0.01745	0.01634	0.01705	0.01587	0.01643	0.01592	0.01499	0.01524	0.0144	0.01499	0.01449	0.01516	0.0151	0.0137	0.01492	0.01445	0.01569	0.01484	0.01463	0.01515	0.01535	0.01488	0.01484	0.01523	0.01574	0.01462	0.01576	0.01597
466.23	0.01692	0.01663	0.01552	0.01684	0.01592	0.01632	0.0163	0.01425	0.01624	0.01543	0.01467	0.01545	0.01598	0.01516	0.01438	0.01531	0.01544	0.01563	0.01537	0.01518	0.01549	0.0152	0.015	0.01543	0.01495	0.01547	0.01495	0.01634	0.01613
466.581	0.01561	0.01578	0.01528	0.01634	0.01527	0.01579	0.01545	0.01454	0.01585	0.01469	0.01408	0.01493	0.01533	0.01458	0.01472	0.01488	0.01426	0.01517	0.01532	0.01459	0.01503	0.01525	0.01473	0.01488	0.01421	0.01549	0.0146	0.0152	0.01471
466.932	0.01467	0.01595	0.01489	0.01548	0.01452	0.01509	0.01466	0.01422	0.01543	0.01439	0.01375	0.01426	0.0146	0.01409	0.01429	0.0143	0.01392	0.01476	0.01477	0.01403	0.01482	0.01464	0.01466	0.01491	0.01344	0.01513	0.01346	0.01399	0.01423
467.282	0.01435	0.01527	0.01468	0.01464	0.01424	0.0142	0.01369	0.01395	0.01446	0.01356	0.0133	0.01329	0.01355	0.01381	0.01381	0.01441	0.01313	0.01408	0.01438	0.01321	0.01488	0.01463	0.01516	0.01436	0.01366	0.01542	0.01355	0.01366	0.01398
467.633	0.01566	0.01599	0.0154	0.01498	0.01469	0.0144	0.0148	0.01487	0.01481	0.01435	0.01404	0.0139	0.01468	0.0143	0.01436	0.01511	0.01504	0.01493	0.01508	0.01437	0.01549	0.01504	0.01591	0.01484	0.01487	0.01535	0.01458	0.01468	0.01551
467.984	0.01589	0.01569	0.01558	0.01527	0.01559	0.01475	0.0153	0.01508	0.01501	0.01465	0.01402	0.01452	0.01489	0.01503	0.01488	0.01534	0.01571	0.01519	0.01546	0.01534	0.01519	0.01527	0.01562	0.01503	0.01577	0.016	0.01506	0.01539	0.01597
468.334	0.01638	0.01582	0.01621	0.0163	0.01578	0.01568	0.01587	0.01512	0.01583	0.01555	0.01444	0.01514	0.01569	0.01561	0.01554	0.01554	0.01714	0.01638	0.0162	0.01589	0.01579	0.01565	0.01572	0.016	0.01637	0.01596	0.01558	0.01636	0.0162
468.685	0.01533	0.01474	0.01533	0.01568	0.01524	0.01558	0.01487	0.0146	0.01574	0.01479	0.01359	0.01453	0.01433	0.01433	0.01513	0.01511	0.01656	0.01608	0.01569	0.01521	0.01461	0.01518	0.01499	0.01619	0.01633	0.01592	0.01488	0.01598	0.01606
469.035	0.01483	0.01464	0.01471	0.01539	0.01466	0.01544	0.01486	0.01402	0.01585	0.01503	0.0145	0.01473	0.01435	0.0138	0.01486	0.01464	0.01623	0.0161	0.01543	0.01441	0.01505	0.01555	0.01563	0.01632	0.01654	0.01574	0.01554	0.01645	0.01609
469.386	0.01392	0.01492	0.01447	0.01449	0.01486	0.01543	0.01464	0.0138	0.01561	0.01478	0.01449	0.01502	0.01424	0.01368	0.0151	0.01443	0.01532	0.01601	0.01442	0.01482	0.01493	0.01547	0.01533	0.01604	0.01601	0.01607	0.01553	0.01552	0.0166
469.736	0.01398	0.01538	0.01403	0.01461	0.01508	0.0151	0.01487	0.01412	0.01582	0.01458	0.01493	0.0154	0.0147	0.01471	0.01533	0.01445	0.0148	0.01597	0.01433	0.01468	0.01529	0.01555	0.01629	0.01623	0.0162	0.016	0.01573	0.01555	0.01701
470.086	0.01404	0.01477	0.01378	0.01466	0.01508	0.01537	0.0147	0.01378	0.01516	0.0141	0.01427	0.015	0.01447	0.01456	0.01537	0.01514	0.01493	0.01549	0.01432	0.01472	0.01499	0.01517	0.01579	0.01606	0.01573	0.01577	0.01563	0.01451	0.01758
470.437	0.01378	0.01393	0.01337	0.01429	0.01392	0.01408	0.01468	0.01475	0.01479	0.0135	0.01356	0.01469	0.01403	0.01433	0.01449	0.01488	0.01507	0.01522	0.01428	0.01429	0.01458	0.01459	0.01551	0.01607	0.01535	0.01535	0.01553	0.0149	0.01747
470.787	0.01337	0.01283	0.01343	0.01432	0.01368	0.01404	0.01425	0.01445	0.01494	0.01413	0.01411	0.01501	0.01462	0.01443	0.01529	0.01507	0.01574	0.01517	0.01519	0.01537	0.01576	0.01491	0.01543	0.01593	0.0151	0.0157	0.01577	0.0155	0.01632
471.137	0.01312	0.01302	0.01416	0.01405	0.01388	0.01395	0.01411	0.01579	0.01514	0.01467	0.01457	0.01566	0.01531	0.01529	0.01574	0.01517	0.01586	0.01537	0.01599	0.01581	0.01636	0.01553	0.0166	0.0167	0.01535	0.01674	0.01615	0.01615	0.01589
471.487	0.0125	0.01298	0.01405	0.01383	0.01356	0.01465	0.0134	0.01447	0.01455	0.01458	0.01503	0.01553	0.01497	0.01531	0.01632	0.01521	0.01533	0.01582	0.01655	0.01591	0.01639	0.01649	0.01709	0.01638	0.01552	0.0169	0.01569	0.01627	0.01567
471.837	0.01244	0.01386	0.01355	0.01341	0.01404	0.01463	0.01306	0.01465	0.01416	0.01469	0.01505	0.01552	0.01452	0.01533	0.01573	0.01519	0.01539	0.01604	0.01584	0.01549	0.0164	0.01648	0.01709	0.01676	0.0157	0.01701	0.01623	0.01621	0.01664
472.187	0.01235	0.01395	0.01305	0.01362	0.01378	0.01467	0.0137	0.0144	0.01481	0.01506	0.01498	0.01535	0.0145	0.01555	0.01611	0.01568	0.01577	0.01682	0.01647	0.01606	0.01637	0.01719	0.01635	0.0161	0.01629	0.01688	0.0167	0.01656	0.01682
472.537	0.01287	0.01332	0.01326	0.01381	0.01496	0.0145	0.01475	0.01496	0.0156	0.01588	0.01532	0.01553	0.01548	0.01591	0.01555	0.01719	0.0167	0.01722	0.01715	0.01675	0.01733	0.01746	0.01635	0.01662	0.01631	0.01763	0.01753	0.0168	0.01773
472.887	0.01256	0.0116	0.01323	0.01276	0.01398	0.01419	0.01496	0.01397	0.01522	0.0154	0.0154	0.01543	0.01479	0.01653	0.01563	0.01685	0.01638	0.01685	0.01754	0.0168	0.01644	0.01755	0.01592	0.01647	0.01602	0.01757	0.01739	0.01683	0.01749
473.237	0.01259	0.01164	0.01322	0.01279	0.01347	0.01456	0.01458	0.0145	0.01521	0.01506	0.0159	0.01589	0.01491	0.01629	0.0163	0.01666	0.01624	0.01654	0.0169	0.01663	0.01658	0.01669	0.01642	0.01704	0.01638	0.01733	0.01729	0.01718	0.01756
473.587	0.01231	0.01189	0.01328	0.01287	0.01331	0.01468	0.01403	0.01469	0.01504	0.01559	0.01618	0.01601	0.015	0.01656	0.01728	0.01582	0.01686	0.01625	0.01695	0.01651	0.0164	0.01665	0.01678	0.01692	0.01756	0.01705	0.01767	0.01767	0.0172
473.937	0.01265	0.01332	0.0144	0.01404	0.01429	0.0161	0.0153	0.01559	0.01645	0.01605	0.01626	0.01666	0.01639	0.01657	0.01826	0.01664	0.01772	0.0174	0.01789	0.01763	0.01784	0.01762	0.01795	0.01764	0.01916	0.01848	0.0191	0.01814	0.01867
474.287	0.01148	0.01314	0.01384	0.01418	0.0143	0.01544	0.01528	0.01486	0.01651	0.01589	0.01607	0.01629	0.01644	0.01684	0.01725	0.01683	0.01773	0.01775	0.01826	0.0177	0.01793	0.01809	0.01775	0.01758	0.01896	0.01868	0.01881	0.01858	0.01904
474.637	0.01092	0.01308	0.01248	0.01359	0.01368	0.01524	0.01488	0.01462	0.01591	0.01495	0.01566	0.01637	0.01578	0.01692	0.01686	0.01666	0.01727	0.01723	0.0182	0.01811	0.01757	0.01788	0.0176	0.0178	0.01826	0.01859	0.01846	0.01797	0.01912
474.986	0.01064	0.01283	0.01201	0.01343	0.0132	0.01446	0.01429	0.01453	0.01498	0.01494	0.01543	0.01609	0.01561	0.01734	0.01628	0.01639	0.017	0.01706	0.01768	0.01756	0.01729	0.01754	0.0176	0.01809	0.01718	0.01775	0.01756	0.01802	0.01827
475.336	0.01134	0.01252	0.01216	0.01277	0.01365	0.01468	0.01442	0.01422	0.01497	0.01517	0.01588	0.01681	0.01599	0.01738	0.01682	0.01623	0.01758	0.01728	0.01818	0.01765	0.01742	0.0179	0.018	0.01877	0.01778	0.01839	0.01788	0.01821	0.01862
475.686	0.0116	0.01287	0.01249	0.01329	0.01382	0.01503	0.0147	0.0145	0.01552	0.01562	0.01654	0.01721	0.01703	0.01759	0.01722	0.01692	0.01783	0.01846	0.01859	0.01786	0.01779	0.0181	0.01867	0.01935	0.01867	0.01899	0.01863	0.01844	0.01935
476.035	0.01132	0.013	0.01221	0.01347	0.01386	0.01458	0.0141	0.01455	0.01571	0.01585	0.0168	0.017	0.01677	0.01765	0.01747	0.01741	0.01818	0.01879	0.01881	0.01815	0.01845	0.01832	0.01851	0.01866	0.01925	0.01944	0.01885	0.01889	0.01936
476.385	0.01154	0.01289	0.01232	0.0138	0.01368	0.01444	0.01431	0.01513	0.01571	0.01602	0.01698	0.01667	0.01678	0.01784	0.01787	0.01771	0.01828	0.01861	0.0187	0.0188	0.01878	0.01854	0.01901	0.01909	0.01941	0.0194	0.01895	0.01924	0.01954
476.734	0.01101	0.01233	0.01234	0.01326	0.0132	0.0133	0.01414	0.01461	0.01531	0.01535	0.0159	0.0165	0.01586	0.01743	0.0175	0.01731	0.01818	0.01781	0.01808	0.01869	0.01906	0.01837	0.01844	0.01868	0.01934	0.01874	0.01871	0.01943	0.01875
477.084	0.01099	0.01184	0.01211	0.01286	0.01292	0.01333	0.01457	0.01454	0.01516	0.0158	0.01658	0.0169	0.01667	0.01731	0.01681	0.01755	0.01811	0.01776	0.01817	0.01911	0.01926	0.01835	0.01892	0.01922	0.01941	0.01806	0.01891	0.01912	0.0191
477.433	0.0098	0.01107	0.01161	0.01264	0.01224	0.01284	0.01373	0.01401	0.01428	0.0153	0.01579	0.0164	0.01633	0.01689	0.0158	0.01756	0.01746	0.0177	0.0177	0.0184	0.01888	0.01742	0.01806	0.01833	0.0185	0.0174	0.01856	0.01789	0.01824
477.783	0.01049	0.01106	0.01146	0.01241	0.01313	0.01348	0.01423	0.01455	0.01423	0.01632	0.01639	0.01644	0.01731	0.01749	0.01617	0.01797	0.01769	0.01856	0.01823	0.01856	0.01884	0.01789	0.01872	0.01896	0.01878	0.01851	0.01856	0.01855	0.01885
478.132	0.01029	0.01083	0.01186	0.0127	0.01379	0.01349	0.01438	0.01475	0.0144	0.01573	0.01634	0.01651	0.01721	0.01749	0.01748	0.01817	0.0179	0.01823	0.01825	0.01847	0.01865	0.01837	0.01872	0.01917	0.01893	0.01937	0.01843	0.01973	0.01889
478.481	0.01089	0.01156	0.01242	0.0128	0.01448	0.014	0.01544	0.01509	0.01483	0.01662	0.01697	0.01702	0.01815	0.01844	0.01804	0.01844	0.01866	0.01863	0.01873	0.01956	0.01958	0.01925	0.02016	0.02023	0.02	0.02069	0.01919	0.02094	0.02012
478.83	0.01094	0.01217	0.01351	0.0138	0.0146	0.01469	0.01599	0.0161	0.01655	0.0173	0.0182	0.0182	0.01881	0.01887	0.01901	0.01913	0.01962	0.01936	0.01997	0.02062	0.021	0.01996	0.02122	0.02101	0.02066	0.02124	0.02037	0.02197	0.0214
479.18	0.01044	0.01189	0.01256	0.0131	0.01363	0.01416	0.01573	0.01595	0.01586	0.01675	0.01745	0.01763	0.01874	0.0184	0.01887	0.01864	0.01904	0.01995	0.02021	0.02012	0.02065	0.01971	0.02103	0.02088	0.02045	0.02102	0.02086	0.02084	0.02167
479.529	0.01003	0.01152	0.0122	0.01252	0.01337	0.01406	0.01503	0.01592	0.0158	0.01645	0.0176	0.01798	0.01805	0.01846	0.01954	0.01861	0.01897	0.01977	0.02035	0.01976	0.02075	0.01962	0.02094	0.02055	0.02012	0.02057	0.02087	0.02063	0.02149
479.878	0.01009	0.01118	0.01157	0.01262	0.01357	0.01449	0.01519	0.01601	0.01567	0.01641	0.01766	0.01779	0.01851	0.01904	0.02004	0.01866	0.01945	0.01948	0.0207	0.01993	0.02034	0.0204	0.02147	0.0212	0.02054	0.0211	0.02121	0.02063	0.02173
480.227	0.0107	0.01102	0.01248	0.01356	0.01475	0.01553	0.01561	0.01726	0.01694	0.01751	0.01826	0.01845	0.01961	0.02012	0.02041	0.01993	0.02062	0.02013	0.02157	0.02092	0.02157	0.02085	0.02246	0.02233	0.02148	0.02217	0.02181	0.02171	0.02269
480.576	0.0111	0.01161	0.01273	0.01388	0.01538	0.01592	0.01613	0.01773	0.01807	0.01791	0.01858	0.01868	0.02067	0.02031	0.02047	0.02062	0.02132	0.02106	0.02189	0.02177	0.0219	0.0219	0.02295	0.02298	0.02255	0.0228	0.02283	0.02224	0.02293
480.925	0.0106	0.01124	0.01304	0.01325	0.0146	0.01544	0.01598	0.01739	0.01817	0.01771	0.018	0.01848	0.02026	0.01976	0.02022	0.02108	0.02136	0.02103	0.02121	0.02174	0.0216	0.02192	0.02271	0.0225	0.02273	0.02253	0.02296	0.02235	0.02315
481.274	0.01037	0.01063	0.01241	0.01254	0.01356	0.01494	0.01588	0.01685	0.01788	0.01799	0.01801	0.019	0.01952	0.01957	0.01998	0.02093	0.02153	0.02101	0.02129	0.02145	0.02105	0.02226	0.02216	0.0221	0.02259	0.02186	0.0229	0.0223	0.02262
481.623	0.00978	0.00955	0.01246	0.01256	0.01289	0.01492	0.01631	0.01754	0.0178	0.01798	0.01788	0.01933	0.01956	0.01978	0.0201	0.02155	0.02143	0.02112	0.02183	0.02181	0.02169	0.02218	0.02219	0.02205	0.02249	0.0225	0.02283	0.02268	0.02317
481.972	0.00945	0.01013	0.01231	0.01307	0.01361	0.01506	0.01659	0.01805	0.01779	0.01835	0.01899	0.01959	0.0202	0.02048	0.02054	0.02172	0.02154	0.02186	0.02257	0.02181	0.02321	0.02272	0.0227	0.02321	0.02315	0.02369	0.02321	0.02324	0.02353
482.32	0.00898	0.01043	0.01232	0.01314	0.01369	0.01528	0.0165	0.01795	0.01803	0.01826	0.0197	0.01949	0.0209	0.02124	0.02105	0.02204	0.0216	0.02173	0.02264	0.02271	0.02366	0.02312	0.02336	0.0238	0.0237	0.02448	0.02341	0.0239	0.02414
482.669	0.00922	0.0111	0.0124	0.01372	0.0141	0.01576	0.01648	0.01774	0.01848	0.01919	0.02005	0.01984	0.02126	0.02206	0.02191	0.02215	0.02259	0.02188	0.02348	0.02306	0.0243	0.02371	0.02389	0.02456	0.02491	0.02454	0.02421	0.02484	0.02498
483.018	0.00923	0.01048	0.01244	0.01337	0.01419	0.01561	0.01653	0.01728	0.01868	0.0193	0.01973	0.01987	0.0215	0.02236	0.02208	0.02244	0.0229	0.02231	0.02348	0.02442	0.02372	0.02404	0.02414	0.02413	0.02506	0.02408	0.02442	0.02519	0.02482
483.367	0.00965	0.01142	0.01291	0.01336	0.01472	0.01607	0.01717	0.01741	0.01927	0.01945	0.02005	0.02078	0.0219	0.02264	0.02298	0.02272	0.02411	0.0237	0.02397	0.02464	0.02425	0.02461	0.02482	0.02473	0.02607	0.02539	0.0249	0.0256	0.02584
483.715	0.0092	0.01135	0.01209	0.01318	0.01502	0.01586	0.01723	0.01805	0.01916	0.01932	0.02037	0.02142	0.02219	0.0224	0.02307	0.02334	0.02439	0.02446	0.02374	0.02486	0.02441	0.02536	0.02511	0.02554	0.02595	0.02583	0.02505	0.02555	0.02622
484.064	0.00908	0.01109	0.01226	0.01345	0.01465	0.01579	0.01684	0.01847	0.01887	0.01923	0.02048	0.02184	0.02204	0.02239	0.02357	0.02408	0.02485	0.02478	0.0242	0.02444	0.02514	0.02556	0.02472	0.02601	0.02624	0.02621	0.02538	0.02564	0.02644
484.412	0.0087	0.01023	0.01168	0.01347	0.01498	0.01538	0.01678	0.01864	0.01915	0.01996	0.02083	0.02198	0.02209	0.02246	0.02374	0.02459	0.0244	0.02495	0.02486	0.02479	0.02579	0.02565	0.02458	0.02553	0.02568	0.02576	0.02616	0.02629	0.02647
484.761	0.00862	0.00965	0.01174	0.01302	0.01407	0.01514	0.01689	0.01709	0.01884	0.01981	0.0207	0.02147	0.02198	0.02223	0.02332	0.02449	0.02429	0.02464	0.02472	0.02455	0.02536	0.02511	0.02449	0.0251	0.02535	0.02562	0.02608	0.02647	0.02625
485.109	0.00838	0.00996	0.01115	0.013	0.01428	0.01542	0.01713	0.01717	0.01941	0.02018	0.02105	0.02196	0.02233	0.02239	0.0238	0.02451	0.02469	0.02475	0.025	0.02458	0.02563	0.02495	0.02527	0.02562	0.02573	0.0261	0.02662	0.02707	0.0268
485.458	0.00808	0.01034	0.0116	0.01334	0.01407	0.01605	0.01756	0.01766	0.01988	0.02041	0.02085	0.02192	0.02266	0.0228	0.02405	0.0246	0.02513	0.02465	0.02522	0.02493	0.02571	0.02543	0.02587	0.02648	0.02674	0.02657	0.02681	0.02713	0.0272
485.806	0.00774	0.01	0.01152	0.0138	0.01462	0.01631	0.01748	0.01849	0.02063	0.0207	0.0209	0.02219	0.02324	0.0231	0.02471	0.02431	0.02539	0.02517	0.02599	0.02536	0.02624	0.02556	0.02624	0.02649	0.02719	0.0274	0.02719	0.02717	0.0277
486.154	0.00766	0.00973	0.01242	0.01344	0.01456	0.01678	0.0176	0.01828	0.02062	0.02062	0.02111	0.02265	0.02349	0.02392	0.02431	0.02407	0.02538	0.0254	0.02639	0.02594	0.0265	0.02669	0.02687	0.0267	0.02761	0.0279	0.02757	0.02736	0.0281
486.503	0.00799	0.00926	0.01236	0.01327	0.01425	0.01696	0.01776	0.01782	0.02037	0.02043	0.0215	0.02265	0.02349	0.02384	0.02394	0.02451	0.02582	0.02584	0.02655	0.02627	0.02708	0.02681	0.02745	0.02718	0.02726	0.0285	0.02806	0.02741	0.02814
486.851	0.00825	0.01021	0.01314	0.01363	0.01458	0.0171	0.01847	0.01914	0.02068	0.02113	0.02242	0.0232	0.02337	0.02425	0.02473	0.02585	0.02602	0.0267	0.02708	0.02717	0.02746	0.02782	0.02874	0.02818	0.02777	0.02939	0.02889	0.02868	0.02832
487.199	0.00854	0.01011	0.01248	0.01408	0.01462	0.01684	0.0191	0.0195	0.02138	0.02182	0.02245	0.02335	0.02362	0.02392	0.02503	0.02647	0.02635	0.02754	0.02743	0.02703	0.0279	0.02713	0.02835	0.02881	0.02756	0.02924	0.02926	0.02892	0.02833
487.547	0.00795	0.01024	0.01212	0.01398	0.01446	0.01647	0.01854	0.01981	0.02088	0.02179	0.02248	0.02316	0.0235	0.02377	0.02526	0.02617	0.02596	0.02772	0.02729	0.0272	0.02752	0.02736	0.02791	0.02869	0.02824	0.02919	0.02932	0.02887	0.02868
487.895	0.00789	0.00983	0.01186	0.01415	0.01456	0.01709	0.01867	0.0195	0.02077	0.02173	0.0231	0.02322	0.02368	0.02434	0.02524	0.02561	0.02655	0.02753	0.02727	0.02712	0.02833	0.0276	0.02789	0.02869	0.02926	0.02891	0.02986	0.02867	0.02955
488.243	0.00766	0.00995	0.01243	0.01395	0.01487	0.01774	0.0182	0.0202	0.02067	0.02159	0.02379	0.02333	0.02386	0.02523	0.02548	0.02569	0.02667	0.02721	0.02701	0.02769	0.02852	0.02831	0.0286	0.02895	0.03012	0.02925	0.02994	0.02898	0.03036
488.591	0.00794	0.01021	0.01316	0.01452	0.01635	0.01844	0.01902	0.02083	0.02161	0.0226	0.02418	0.02416	0.0246	0.02659	0.02634	0.02675	0.02783	0.0278	0.02707	0.02833	0.02998	0.02913	0.0297	0.02999	0.03156	0.0306	0.03059	0.03046	0.03114
488.939	0.00791	0.00995	0.0135	0.01449	0.01656	0.01831	0.01914	0.02129	0.02216	0.02316	0.02391	0.0246	0.02558	0.0271	0.02709	0.02784	0.02796	0.02829	0.02785	0.0289	0.02989	0.03005	0.03034	0.03072	0.03179	0.03112	0.03055	0.03106	0.03125
489.287	0.00786	0.0103	0.01306	0.01519	0.01683	0.01813	0.01986	0.02097	0.02169	0.02373	0.02382	0.02499	0.0257	0.02704	0.02748	0.02837	0.02839	0.02894	0.02911	0.03002	0.03074	0.03093	0.03123	0.03112	0.03188	0.03208	0.0311	0.03176	0.03174
489.635	0.00826	0.01047	0.01282	0.01537	0.0164	0.01839	0.02041	0.02126	0.0219	0.02386	0.0249	0.02544	0.02637	0.02736	0.0282	0.0283	0.02848	0.02967	0.03052	0.03084	0.03091	0.03121	0.03204	0.03123	0.03187	0.03173	0.03138	0.03187	0.03204
489.983	0.00799	0.01091	0.0129	0.01569	0.01712	0.01862	0.02057	0.02124	0.02222	0.02367	0.02534	0.02587	0.0269	0.02754	0.02836	0.02811	0.02929	0.03031	0.03103	0.03143	0.03151	0.03124	0.03256	0.03157	0.0325	0.03252	0.03211	0.03287	0.0327
490.331	0.00777	0.01085	0.01281	0.0154	0.01708	0.01899	0.0206	0.02175	0.02344	0.02372	0.02562	0.02594	0.02806	0.0278	0.02843	0.02827	0.02967	0.03068	0.03139	0.03128	0.03138	0.03154	0.03261	0.03181	0.03304	0.03254	0.0323	0.03324	0.03309
490.679	0.00708	0.01082	0.0128	0.01543	0.01744	0.01915	0.02046	0.02212	0.02372	0.02399	0.02524	0.02657	0.02866	0.02811	0.02838	0.02905	0.03048	0.03085	0.03159	0.03161	0.03174	0.03215	0.03244	0.03222	0.03349	0.03321	0.03262	0.03376	0.03407
491.026	0.00764	0.01089	0.013	0.0155	0.01751	0.01966	0.02116	0.02239	0.02414	0.02442	0.02565	0.02698	0.02868	0.02859	0.02877	0.02988	0.0311	0.03126	0.032	0.03212	0.0325	0.03306	0.03272	0.03323	0.03377	0.03392	0.03315	0.03409	0.03442
491.374	0.0078	0.01089	0.01355	0.016	0.01798	0.01959	0.02212	0.02324	0.02485	0.02541	0.02655	0.02812	0.02914	0.02994	0.0298	0.03071	0.03209	0.0323	0.03208	0.03301	0.03346	0.03402	0.03367	0.03388	0.03453	0.03504	0.03472	0.03513	0.0353
491.722	0.00768	0.01069	0.01348	0.01555	0.01792	0.01953	0.02277	0.02364	0.0254	0.02542	0.02736	0.02843	0.02922	0.03044	0.03041	0.03116	0.03219	0.03269	0.03241	0.03334	0.03415	0.03479	0.03502	0.03472	0.03495	0.03599	0.03572	0.03586	0.03551
492.069	0.00772	0.01066	0.01329	0.01527	0.01786	0.01958	0.02238	0.02438	0.02606	0.02643	0.02764	0.02901	0.03003	0.03118	0.03102	0.03168	0.03234	0.03354	0.03304	0.03392	0.03452	0.03567	0.03545	0.03495	0.03545	0.03687	0.0362	0.03643	0.03648
492.417	0.00717	0.01023	0.01291	0.01471	0.01807	0.01939	0.02195	0.02365	0.02575	0.02649	0.02754	0.02825	0.02996	0.03119	0.03149	0.03214	0.03229	0.03365	0.03384	0.0342	0.03472	0.03531	0.03554	0.03557	0.03553	0.03732	0.03652	0.03618	0.03669
492.764	0.00774	0.01002	0.0128	0.01586	0.01838	0.01968	0.02173	0.02426	0.02575	0.02785	0.02777	0.02901	0.03055	0.03174	0.03187	0.03274	0.03303	0.03456	0.03468	0.0349	0.03531	0.03575	0.03561	0.03634	0.03643	0.03758	0.03722	0.03687	0.03733
493.112	0.007	0.00983	0.01301	0.0161	0.0187	0.01954	0.02205	0.02398	0.02527	0.02752	0.02778	0.02926	0.03012	0.03151	0.03226	0.03295	0.03346	0.03465	0.03509	0.03539	0.03512	0.03555	0.03558	0.03652	0.03655	0.03719	0.03713	0.03712	0.03749
493.459	0.00649	0.00955	0.01256	0.01591	0.0181	0.01973	0.02171	0.02451	0.02482	0.0274	0.02762	0.02982	0.02961	0.03125	0.03205	0.03286	0.03346	0.03468	0.03525	0.03555	0.03531	0.0356	0.03544	0.03634	0.03656	0.03662	0.03642	0.03749	0.03739
493.806	0.00571	0.00943	0.01267	0.01553	0.01801	0.02008	0.02195	0.02445	0.02499	0.02679	0.02777	0.0293	0.02996	0.03135	0.03246	0.03309	0.03357	0.03448	0.0357	0.03546	0.03529	0.03576	0.03583	0.03637	0.03646	0.03683	0.03661	0.03756	0.03745
494.154	0.00658	0.00979	0.0127	0.01556	0.01833	0.02069	0.02302	0.02513	0.02593	0.02773	0.02903	0.03023	0.03087	0.03262	0.03341	0.03434	0.03469	0.03561	0.03634	0.0364	0.03649	0.03672	0.03708	0.03755	0.03744	0.03781	0.03839	0.03896	0.03826
494.501	0.00763	0.01081	0.01343	0.01669	0.01933	0.02171	0.02425	0.02611	0.02778	0.02865	0.03038	0.03132	0.03214	0.03342	0.03466	0.03553	0.03569	0.03667	0.03716	0.03746	0.03776	0.03803	0.03858	0.03884	0.03858	0.03906	0.04015	0.04049	0.03928
494.848	0.00824	0.01142	0.01398	0.01719	0.0202	0.02216	0.02484	0.02641	0.02868	0.02957	0.03132	0.03252	0.03239	0.03426	0.03543	0.03646	0.03676	0.03759	0.03754	0.03873	0.03883	0.03937	0.03988	0.0401	0.03988	0.04014	0.04103	0.04167	0.04064
495.195	0.00808	0.01153	0.01468	0.01823	0.02081	0.0231	0.02489	0.02681	0.02896	0.03044	0.03223	0.03304	0.03326	0.03491	0.03565	0.03704	0.0372	0.03806	0.03853	0.03885	0.03948	0.0398	0.04072	0.04056	0.04103	0.04094	0.04163	0.04159	0.04149
495.542	0.00817	0.0106	0.01462	0.01798	0.02077	0.02314	0.02466	0.02702	0.02835	0.03052	0.03191	0.03331	0.03384	0.03566	0.03552	0.03732	0.03786	0.0385	0.03908	0.03932	0.03954	0.041	0.04136	0.04115	0.0416	0.04192	0.04176	0.04142	0.04232
495.89	0.00828	0.01083	0.01471	0.01793	0.02099	0.02326	0.02484	0.02787	0.02899	0.03091	0.03216	0.03367	0.03463	0.03594	0.03592	0.03771	0.03796	0.03933	0.03961	0.03969	0.04009	0.0414	0.04137	0.04116	0.0418	0.04242	0.04228	0.04179	0.04247
496.237	0.0079	0.01059	0.01447	0.01718	0.02062	0.02297	0.02467	0.02868	0.02906	0.03102	0.0317	0.03366	0.03497	0.03574	0.03652	0.03771	0.0383	0.03917	0.03964	0.0404	0.04078	0.04227	0.04155	0.04148	0.04159	0.04297	0.04238	0.0423	0.04314
496.584	0.00762	0.0115	0.01468	0.01768	0.02088	0.02332	0.02559	0.02903	0.02976	0.03161	0.03219	0.03409	0.03559	0.03619	0.0378	0.03841	0.039	0.04033	0.04024	0.04065	0.04132	0.04222	0.04186	0.04202	0.04231	0.04324	0.04305	0.04319	0.04369
496.931	0.00685	0.01065	0.01451	0.01754	0.02057	0.02295	0.02533	0.02859	0.03014	0.03183	0.03197	0.03425	0.0354	0.03612	0.03791	0.03855	0.0393	0.04017	0.0398	0.04074	0.04132	0.04227	0.04217	0.04252	0.04233	0.04318	0.04271	0.04342	0.04446
497.277	0.00682	0.01104	0.01497	0.01817	0.02061	0.02355	0.02624	0.02837	0.03078	0.032	0.03262	0.03463	0.03564	0.03672	0.03821	0.03948	0.03989	0.04071	0.04062	0.04139	0.04219	0.04248	0.04335	0.04354	0.04359	0.04367	0.04361	0.04435	0.04493
497.624	0.00646	0.01111	0.01542	0.01806	0.02077	0.02386	0.02631	0.02873	0.03137	0.03236	0.03332	0.03498	0.03616	0.03685	0.03865	0.03988	0.04022	0.04075	0.041	0.04226	0.04316	0.04326	0.0444	0.0441	0.04486	0.04493	0.044	0.04509	0.04563
497.971	0.00689	0.01174	0.01565	0.01815	0.02082	0.02466	0.02698	0.02939	0.03129	0.03286	0.03387	0.03593	0.03728	0.03768	0.03962	0.04025	0.04127	0.04184	0.04261	0.04295	0.04448	0.0439	0.04548	0.04499	0.0459	0.0463	0.04526	0.04641	0.04599
498.318	0.00685	0.01172	0.01468	0.01772	0.02094	0.0244	0.02662	0.02946	0.03138	0.03289	0.03423	0.03638	0.03798	0.03801	0.03999	0.04058	0.04143	0.0428	0.04292	0.04298	0.04427	0.04426	0.04579	0.04493	0.04638	0.04642	0.04551	0.04704	0.04655
498.665	0.00691	0.01093	0.01372	0.01727	0.02074	0.02418	0.02649	0.0288	0.03094	0.03313	0.03449	0.03672	0.03767	0.03875	0.04022	0.04094	0.0416	0.0431	0.04309	0.04287	0.04437	0.04434	0.04552	0.04491	0.04634	0.04636	0.04609	0.0472	0.04678
499.011	0.00667	0.01077	0.01348	0.01762	0.0211	0.02407	0.02695	0.02898	0.03082	0.03328	0.03535	0.03643	0.03768	0.03939	0.04064	0.04169	0.04213	0.04331	0.04368	0.04393	0.04417	0.0447	0.04605	0.04499	0.04623	0.04635	0.04674	0.04714	0.04716
499.358	0.00602	0.00953	0.01345	0.01782	0.02131	0.02359	0.02731	0.02921	0.03127	0.03376	0.0357	0.0362	0.0376	0.03986	0.04066	0.04178	0.04247	0.04345	0.0433	0.04405	0.0447	0.04532	0.04645	0.0456	0.0462	0.04669	0.04676	0.04709	0.04733
499.705	0.0058	0.00939	0.01449	0.01877	0.0215	0.024	0.02792	0.03048	0.03214	0.03401	0.03627	0.03698	0.03874	0.04031	0.04124	0.0425	0.04353	0.04435	0.04429	0.04529	0.04561	0.04642	0.04717	0.0467	0.04681	0.04717	0.0474	0.0477	0.04807
500.051	0.00586	0.00903	0.01438	0.01884	0.02165	0.02444	0.02829	0.03061	0.03315	0.03434	0.03677	0.03808	0.03986	0.04022	0.04171	0.04291	0.04393	0.04533	0.04468	0.04561	0.04655	0.04709	0.04767	0.04796	0.0479	0.04762	0.04806	0.04869	0.04903
500.398	0.00606	0.00993	0.01472	0.01913	0.02132	0.02556	0.02846	0.03112	0.03322	0.03504	0.03711	0.03999	0.04053	0.04059	0.0428	0.0431	0.04474	0.04642	0.04612	0.04719	0.04769	0.04796	0.048	0.0492	0.04896	0.049	0.04932	0.05013	0.05002
500.744	0.00624	0.01029	0.01409	0.01934	0.02193	0.02594	0.02871	0.03143	0.03382	0.03589	0.03788	0.04063	0.04128	0.04156	0.04336	0.04342	0.04527	0.04687	0.04742	0.04786	0.04887	0.04882	0.04908	0.04989	0.0498	0.05019	0.05044	0.05103	0.05109
501.091	0.00606	0.01072	0.01462	0.02	0.02235	0.02634	0.02921	0.03187	0.03443	0.03655	0.03772	0.0407	0.04147	0.04281	0.04393	0.04386	0.04596	0.04776	0.04817	0.04841	0.05009	0.04946	0.04979	0.05039	0.05082	0.05113	0.05129	0.05199	0.05201
501.437	0.00621	0.01102	0.01516	0.02019	0.02365	0.02639	0.02982	0.03185	0.0354	0.03726	0.03809	0.04011	0.04187	0.04418	0.04423	0.04495	0.04659	0.0477	0.04867	0.04879	0.05033	0.04999	0.0508	0.05108	0.05146	0.05173	0.05209	0.05228	0.053
501.783	0.00637	0.01119	0.01592	0.02029	0.02424	0.02668	0.03045	0.03257	0.03598	0.03764	0.03857	0.04013	0.0426	0.04493	0.04507	0.04623	0.04725	0.04891	0.04829	0.04952	0.0505	0.05037	0.05198	0.0517	0.05232	0.05234	0.05269	0.05339	0.05342
502.13	0.00656	0.01122	0.01652	0.02052	0.02454	0.02714	0.03087	0.03335	0.03652	0.03829	0.0394	0.04096	0.04331	0.04535	0.04512	0.04729	0.04799	0.04913	0.04871	0.05025	0.0507	0.05177	0.05297	0.05278	0.0528	0.05355	0.05378	0.05356	0.05409
502.476	0.00656	0.01083	0.01584	0.02041	0.02447	0.02719	0.03063	0.03381	0.03689	0.03864	0.04023	0.04193	0.04404	0.04564	0.04589	0.04806	0.04851	0.04993	0.04937	0.05076	0.05132	0.05229	0.05286	0.05271	0.05313	0.05357	0.05441	0.05425	0.05461
502.822	0.00658	0.01121	0.01627	0.02033	0.02436	0.02785	0.03065	0.0337	0.03708	0.03911	0.04065	0.04269	0.04432	0.04581	0.04632	0.04836	0.04865	0.05041	0.05028	0.05139	0.05195	0.05336	0.05275	0.05346	0.05381	0.05416	0.05502	0.05472	0.05555
503.168	0.00658	0.01164	0.01661	0.02016	0.02476	0.02825	0.03095	0.03408	0.03743	0.03935	0.04134	0.04295	0.04459	0.04616	0.04734	0.04924	0.04848	0.05087	0.05152	0.05256	0.05237	0.05375	0.05296	0.05389	0.05458	0.0548	0.05554	0.05557	0.05579
503.514	0.00615	0.01199	0.01762	0.0204	0.02466	0.02829	0.03161	0.03435	0.03753	0.03931	0.04149	0.0431	0.0446	0.04598	0.04781	0.04928	0.04922	0.05152	0.05188	0.05363	0.05335	0.05466	0.05414	0.05485	0.05512	0.05578	0.056	0.05631	0.05638
503.86	0.00563	0.01192	0.01747	0.02035	0.02464	0.02821	0.03216	0.03448	0.03821	0.03918	0.04143	0.04372	0.04456	0.04572	0.04797	0.04936	0.04983	0.05127	0.0523	0.05408	0.05402	0.05451	0.05428	0.05552	0.05517	0.05637	0.05679	0.05673	0.0566
504.206	0.00576	0.01182	0.01699	0.02037	0.02493	0.02825	0.03271	0.03458	0.03833	0.03974	0.04195	0.04427	0.04546	0.04639	0.04859	0.0498	0.05114	0.05182	0.05263	0.05407	0.05518	0.05506	0.0552	0.05616	0.05596	0.05701	0.05698	0.05775	0.05774
504.552	0.006	0.01221	0.01661	0.0212	0.02567	0.02978	0.03393	0.03606	0.03935	0.04053	0.04313	0.04534	0.04647	0.04774	0.04973	0.0511	0.05219	0.05326	0.05394	0.05495	0.05589	0.05585	0.05625	0.05704	0.05799	0.05816	0.05839	0.05847	0.0589
504.898	0.00668	0.01218	0.01675	0.02214	0.02681	0.0304	0.03432	0.03692	0.03959	0.04204	0.04415	0.04578	0.04741	0.04931	0.05085	0.0521	0.0531	0.055	0.05488	0.05598	0.05697	0.0569	0.05779	0.05803	0.05966	0.05906	0.05957	0.05951	0.06007
505.244	0.00647	0.01207	0.01707	0.02308	0.02715	0.03096	0.03457	0.03734	0.04018	0.04312	0.0444	0.04708	0.04771	0.05001	0.05203	0.05251	0.05399	0.05608	0.05534	0.05715	0.05793	0.05764	0.05821	0.05893	0.06063	0.05975	0.06101	0.06057	0.06084
505.59	0.00631	0.01197	0.01713	0.02268	0.02716	0.03076	0.03477	0.037	0.04028	0.04347	0.04486	0.04749	0.04838	0.05044	0.05249	0.05308	0.0547	0.05621	0.05576	0.05755	0.05851	0.05791	0.05893	0.05988	0.06067	0.06057	0.06124	0.06142	0.06169
505.936	0.00572	0.012	0.01735	0.02235	0.02711	0.03125	0.03516	0.03757	0.04111	0.04359	0.04545	0.04861	0.0493	0.0506	0.05302	0.05431	0.05545	0.05655	0.05677	0.05809	0.05838	0.05845	0.05995	0.06033	0.06068	0.06116	0.06178	0.06287	0.06208
506.282	0.0058	0.01244	0.01754	0.02193	0.02756	0.03197	0.03589	0.0382	0.04221	0.04383	0.04635	0.04899	0.05017	0.05173	0.05332	0.0553	0.05634	0.05766	0.05821	0.05868	0.05912	0.05947	0.06151	0.06114	0.06117	0.06204	0.06236	0.06326	0.06309
506.627	0.00584	0.01202	0.01829	0.02258	0.0279	0.03211	0.03584	0.0386	0.0428	0.04449	0.04608	0.04908	0.05084	0.05212	0.05363	0.05601	0.05634	0.05815	0.05884	0.0587	0.06019	0.06045	0.06192	0.06118	0.06138	0.06245	0.06296	0.06376	0.06287
506.973	0.00607	0.01233	0.01855	0.02302	0.02846	0.03273	0.03682	0.03924	0.04369	0.04569	0.04735	0.04949	0.05181	0.05356	0.05482	0.05701	0.05773	0.05905	0.05987	0.05955	0.06233	0.06193	0.06258	0.06272	0.06287	0.064	0.06389	0.0642	0.06454
507.319	0.00591	0.01207	0.01849	0.02307	0.02851	0.03259	0.0369	0.03974	0.04383	0.04614	0.04774	0.04983	0.05227	0.05401	0.0553	0.05792	0.05771	0.05904	0.06009	0.06019	0.06228	0.06218	0.06272	0.06337	0.06388	0.06469	0.06444	0.06456	0.06474
507.664	0.00601	0.01275	0.01886	0.02325	0.02903	0.03376	0.03771	0.04028	0.04453	0.04694	0.04907	0.05155	0.05304	0.05509	0.05671	0.05914	0.05897	0.05974	0.06108	0.06171	0.06262	0.06316	0.06419	0.06488	0.06468	0.06578	0.06549	0.06575	0.06587
508.01	0.00527	0.01269	0.01914	0.02373	0.02905	0.03389	0.03795	0.04075	0.04457	0.04655	0.04948	0.05224	0.05356	0.05573	0.05664	0.05946	0.05951	0.06095	0.06174	0.0627	0.06206	0.06354	0.0652	0.06532	0.06537	0.06633	0.06604	0.06692	0.06649
508.355	0.00574	0.01349	0.01942	0.02475	0.02928	0.03432	0.03852	0.04118	0.04494	0.04719	0.05028	0.05298	0.05469	0.05666	0.05772	0.06027	0.06068	0.06234	0.06285	0.06393	0.06364	0.06464	0.06597	0.06665	0.06637	0.06764	0.06712	0.06821	0.06794
508.701	0.00639	0.01343	0.0194	0.02514	0.02972	0.03457	0.03886	0.04231	0.04523	0.04819	0.0513	0.0532	0.05591	0.05757	0.05864	0.06087	0.06124	0.06382	0.06372	0.06492	0.06443	0.06549	0.06653	0.06755	0.06778	0.06839	0.06823	0.06951	0.06911
509.046	0.00701	0.01364	0.01952	0.02517	0.03019	0.03508	0.03915	0.04284	0.04559	0.04961	0.05219	0.05419	0.05634	0.05841	0.05987	0.06205	0.062	0.06419	0.06456	0.06607	0.06617	0.06659	0.06726	0.06852	0.06849	0.06899	0.06928	0.07007	0.06973
509.391	0.00641	0.01361	0.02016	0.02524	0.03066	0.03568	0.03974	0.04366	0.04639	0.05031	0.05328	0.05492	0.05689	0.05932	0.06055	0.06289	0.06292	0.06458	0.06516	0.06698	0.0664	0.0678	0.06839	0.06878	0.06949	0.06923	0.07014	0.07074	0.07083
509.737	0.00536	0.01362	0.01971	0.02442	0.03055	0.03529	0.03976	0.0437	0.04679	0.04985	0.05271	0.05515	0.05672	0.0595	0.06024	0.06293	0.06331	0.06471	0.06525	0.06711	0.06734	0.0679	0.06856	0.06923	0.0697	0.06957	0.07049	0.07062	0.07151
510.082	0.00534	0.01382	0.01966	0.0245	0.0307	0.03518	0.03996	0.04423	0.04721	0.04981	0.05266	0.05546	0.05709	0.06004	0.06085	0.06311	0.06363	0.065	0.06591	0.06706	0.0678	0.06793	0.06882	0.06968	0.07049	0.07017	0.07107	0.07101	0.07215
510.427	0.00594	0.01342	0.01981	0.02451	0.03112	0.03564	0.03992	0.04457	0.04785	0.05051	0.0529	0.05592	0.05773	0.06043	0.06185	0.06363	0.06407	0.06553	0.06684	0.0676	0.06904	0.06868	0.06957	0.07059	0.07109	0.07124	0.07228	0.07257	0.07336
510.772	0.00593	0.01376	0.0203	0.02548	0.0317	0.03641	0.04068	0.04528	0.04884	0.05162	0.05463	0.0568	0.05872	0.06149	0.06341	0.06478	0.06548	0.06666	0.06822	0.06892	0.07016	0.06992	0.07099	0.07135	0.07247	0.07317	0.07356	0.07371	0.07479
511.118	0.00623	0.01368	0.02036	0.02646	0.03199	0.03722	0.04132	0.04577	0.04984	0.05242	0.05532	0.05751	0.05943	0.06188	0.06406	0.06563	0.06648	0.06768	0.06881	0.06984	0.07105	0.07126	0.07204	0.07253	0.07327	0.07447	0.07438	0.07501	0.0754
511.463	0.00572	0.01392	0.01996	0.02715	0.03237	0.03733	0.04195	0.04663	0.05036	0.05274	0.05634	0.05835	0.06012	0.06257	0.06451	0.06598	0.06766	0.06809	0.0691	0.07029	0.07188	0.07178	0.07255	0.07348	0.07369	0.07543	0.07485	0.07511	0.07528
511.808	0.00627	0.01382	0.0207	0.02811	0.03291	0.03812	0.04314	0.04811	0.05144	0.05369	0.05659	0.05931	0.06138	0.06377	0.06499	0.06648	0.06871	0.06912	0.07028	0.0708	0.07271	0.07299	0.07414	0.0747	0.07464	0.07591	0.07575	0.0767	0.07618
512.153	0.00619	0.0142	0.02139	0.02805	0.03342	0.03896	0.04379	0.04883	0.05223	0.05474	0.05731	0.05979	0.06242	0.06438	0.06599	0.06704	0.06943	0.0695	0.0712	0.07185	0.07333	0.07416	0.0752	0.07531	0.07591	0.07642	0.07672	0.07775	0.07805
512.498	0.00674	0.01435	0.02185	0.02782	0.0338	0.03929	0.04451	0.04874	0.05262	0.05559	0.05814	0.06009	0.06322	0.06528	0.06691	0.06802	0.06968	0.07114	0.07258	0.07271	0.07388	0.07475	0.07664	0.0764	0.07697	0.07717	0.07727	0.07874	0.07948
512.842	0.0064	0.01432	0.02133	0.02745	0.03407	0.03961	0.04429	0.04835	0.05256	0.05599	0.05876	0.06099	0.06337	0.06578	0.06767	0.06916	0.07018	0.07133	0.07338	0.07372	0.0746	0.07519	0.07678	0.07757	0.07785	0.07852	0.07831	0.07943	0.08023
513.187	0.00624	0.01435	0.02138	0.02803	0.0346	0.03971	0.0449	0.04881	0.05295	0.05672	0.06012	0.06222	0.0646	0.06719	0.0691	0.07061	0.07143	0.07319	0.07454	0.07489	0.07611	0.07604	0.07799	0.07924	0.07921	0.08001	0.07955	0.0807	0.08172
513.532	0.00596	0.01424	0.02165	0.02846	0.03499	0.04067	0.04521	0.05012	0.05361	0.05759	0.06028	0.06373	0.06543	0.06828	0.07	0.07189	0.07291	0.07435	0.07507	0.07593	0.07705	0.07769	0.07852	0.07982	0.08058	0.0815	0.08104	0.08205	0.08318
513.877	0.0056	0.01453	0.02195	0.0283	0.03501	0.04092	0.0459	0.0506	0.0545	0.05822	0.06096	0.0643	0.06629	0.06911	0.0707	0.07251	0.07381	0.07548	0.07611	0.07656	0.07815	0.07897	0.0795	0.08037	0.08163	0.08201	0.08174	0.08215	0.08374
514.222	0.00541	0.01442	0.02196	0.02808	0.03542	0.04145	0.04609	0.05142	0.05507	0.05869	0.06142	0.06475	0.06677	0.06971	0.07093	0.07333	0.0749	0.0759	0.07696	0.07767	0.07875	0.08015	0.08021	0.0812	0.08236	0.08308	0.08276	0.08281	0.08406
514.566	0.00448	0.01375	0.02161	0.02756	0.0343	0.04153	0.04576	0.05081	0.05492	0.05857	0.06156	0.06476	0.06647	0.07016	0.07065	0.07359	0.07517	0.07593	0.07724	0.07787	0.07917	0.08009	0.08063	0.08185	0.08248	0.08255	0.08301	0.08293	0.08395
514.911	0.00537	0.01424	0.02224	0.02878	0.03534	0.04278	0.04651	0.0518	0.05531	0.05991	0.06279	0.06569	0.06773	0.07114	0.07233	0.07513	0.07614	0.07739	0.07843	0.07951	0.08074	0.0815	0.08198	0.08355	0.08395	0.08405	0.08483	0.0853	0.0853
515.256	0.00505	0.01394	0.02197	0.02879	0.03487	0.04254	0.04655	0.05176	0.05539	0.0602	0.06266	0.06622	0.06834	0.07158	0.07261	0.07511	0.07621	0.07758	0.07896	0.0797	0.08175	0.08249	0.08233	0.08404	0.08386	0.08436	0.08543	0.0859	0.08577
515.6	0.00527	0.01454	0.02244	0.02958	0.03653	0.04319	0.04767	0.053	0.05653	0.06184	0.06405	0.06714	0.06943	0.07235	0.07426	0.07615	0.07706	0.07838	0.08043	0.08152	0.08332	0.0841	0.08386	0.08546	0.08516	0.08599	0.08705	0.08728	0.08716
515.945	0.00445	0.0139	0.02202	0.02948	0.03647	0.04253	0.04725	0.05276	0.05693	0.06183	0.06388	0.06753	0.06902	0.07256	0.07409	0.0764	0.07712	0.07845	0.07995	0.08189	0.08336	0.08415	0.08415	0.08534	0.08553	0.08673	0.08678	0.08706	0.08768
516.289	0.0049	0.01458	0.02265	0.03022	0.03743	0.04394	0.04856	0.05354	0.0581	0.06283	0.0653	0.06854	0.06995	0.0736	0.07502	0.07774	0.07832	0.08003	0.08136	0.08352	0.08416	0.08494	0.08597	0.08626	0.08737	0.0877	0.0882	0.08835	0.08871
516.634	0.00569	0.01515	0.02311	0.0313	0.03808	0.04492	0.04952	0.05442	0.05942	0.06309	0.06644	0.0696	0.07174	0.07409	0.07615	0.07894	0.08015	0.0817	0.08271	0.08455	0.08529	0.08599	0.0871	0.08743	0.08835	0.08922	0.08946	0.08953	0.09026
516.978	0.00643	0.01597	0.02349	0.03209	0.03835	0.04617	0.05089	0.05562	0.06055	0.06429	0.06777	0.07064	0.07338	0.07518	0.07738	0.08024	0.08146	0.08284	0.08438	0.08564	0.08641	0.08755	0.08852	0.08897	0.08944	0.08995	0.09085	0.09111	0.09147
517.322	0.00659	0.01595	0.02369	0.03269	0.03925	0.04663	0.05116	0.05646	0.06129	0.06464	0.0684	0.07124	0.07405	0.076	0.07855	0.08105	0.08208	0.08345	0.08476	0.08599	0.08783	0.08804	0.08891	0.09009	0.08997	0.09119	0.09118	0.09155	0.09274
517.666	0.00596	0.01551	0.02364	0.03263	0.03888	0.04626	0.05116	0.05692	0.06171	0.06505	0.06789	0.07191	0.07431	0.07728	0.07903	0.08145	0.08225	0.08397	0.08495	0.0863	0.08865	0.08854	0.09	0.09043	0.09152	0.09205	0.09172	0.09247	0.09309
518.011	0.00523	0.01496	0.02369	0.03217	0.03929	0.0462	0.05103	0.05701	0.06202	0.06526	0.06821	0.07189	0.07469	0.07742	0.07958	0.08187	0.08332	0.08496	0.08571	0.08696	0.08966	0.08863	0.09051	0.09107	0.09214	0.09264	0.09253	0.09301	0.09392
518.355	0.004	0.01444	0.02345	0.03136	0.03826	0.04577	0.0509	0.05657	0.06162	0.0653	0.06808	0.07184	0.07467	0.07727	0.07956	0.08188	0.08372	0.08518	0.08619	0.08713	0.08955	0.08938	0.09092	0.0908	0.09297	0.09261	0.09311	0.09346	0.09429
518.699	0.00382	0.01467	0.02367	0.03099	0.03851	0.04621	0.05143	0.05698	0.06171	0.06591	0.06921	0.07244	0.07545	0.07748	0.07995	0.08255	0.08451	0.08577	0.08717	0.08808	0.08985	0.09014	0.09205	0.09185	0.09338	0.09318	0.09422	0.0945	0.09527
519.043	0.00337	0.01468	0.02359	0.03111	0.03842	0.04613	0.05167	0.05712	0.06192	0.06594	0.06963	0.07297	0.07597	0.07817	0.08047	0.08311	0.085	0.08624	0.08729	0.08844	0.09049	0.09104	0.09233	0.09266	0.09405	0.09373	0.09462	0.09499	0.09636
519.387	0.00404	0.01556	0.02428	0.03218	0.03951	0.04678	0.05296	0.05852	0.06358	0.06785	0.0715	0.07464	0.07754	0.07979	0.0824	0.08472	0.08682	0.08793	0.08853	0.09066	0.09252	0.09276	0.09411	0.09482	0.09605	0.09591	0.09632	0.0976	0.09784
519.731	0.00356	0.01556	0.02421	0.03266	0.03988	0.04698	0.05292	0.05862	0.06418	0.0684	0.07195	0.07461	0.07783	0.08024	0.08345	0.08507	0.08717	0.08895	0.08962	0.09143	0.09351	0.09383	0.09446	0.0958	0.09663	0.09649	0.09676	0.09781	0.09858
520.075	0.00432	0.01535	0.0252	0.0336	0.04101	0.04802	0.05419	0.05967	0.06506	0.06921	0.07309	0.07596	0.07902	0.08155	0.08451	0.08596	0.0885	0.09074	0.09097	0.09316	0.09434	0.09509	0.09616	0.0969	0.09779	0.09816	0.09824	0.09982	0.09942
520.419	0.00437	0.01512	0.02544	0.03383	0.04136	0.049	0.0547	0.0596	0.06541	0.06962	0.07312	0.07633	0.08003	0.08229	0.08474	0.08633	0.08861	0.09205	0.09225	0.09398	0.09443	0.09546	0.09714	0.09799	0.09801	0.09884	0.09937	0.10029	0.1006
520.763	0.0046	0.01529	0.02528	0.03391	0.04199	0.05011	0.05595	0.06079	0.06647	0.07023	0.07432	0.07765	0.08148	0.0837	0.08544	0.088	0.09063	0.09278	0.09336	0.09538	0.09585	0.09658	0.09801	0.09931	0.09961	0.10029	0.10064	0.10208	0.10124
521.107	0.0042	0.01589	0.02542	0.03382	0.04186	0.0503	0.05604	0.06168	0.06713	0.07132	0.07515	0.07883	0.08198	0.08448	0.08637	0.08906	0.09145	0.09328	0.09515	0.09629	0.09747	0.09776	0.09903	0.10055	0.10101	0.10148	0.10181	0.10302	0.10253
521.451	0.00393	0.01628	0.02553	0.03433	0.04234	0.05074	0.05608	0.06241	0.06786	0.07188	0.076	0.08015	0.08241	0.08578	0.08765	0.09043	0.09268	0.09387	0.09621	0.09719	0.09879	0.09877	0.1001	0.10148	0.10253	0.10271	0.10248	0.10339	0.10332
521.794	0.00399	0.0161	0.02649	0.03503	0.04265	0.05054	0.05611	0.06265	0.06843	0.07263	0.07648	0.08078	0.08276	0.08622	0.08864	0.09075	0.09292	0.09494	0.09682	0.09763	0.09904	0.09954	0.10071	0.10189	0.10338	0.10356	0.10351	0.10434	0.10478
522.138	0.00476	0.01636	0.02701	0.03573	0.04347	0.05159	0.05725	0.06385	0.06944	0.0736	0.07717	0.08188	0.08447	0.08737	0.08953	0.09221	0.09464	0.09601	0.09749	0.0988	0.10025	0.10128	0.10197	0.10335	0.10465	0.10516	0.10481	0.10558	0.10596
522.482	0.00461	0.01622	0.02674	0.03613	0.04368	0.05167	0.05807	0.06491	0.07001	0.07453	0.07856	0.08247	0.08523	0.08798	0.09028	0.09291	0.09551	0.09669	0.09838	0.09954	0.10102	0.1022	0.10276	0.10411	0.10516	0.10593	0.1056	0.10692	0.10714
522.825	0.00506	0.01686	0.02687	0.03663	0.04426	0.05259	0.05941	0.06579	0.07054	0.07585	0.08002	0.08391	0.08665	0.08926	0.09163	0.09425	0.09679	0.09812	0.09934	0.10117	0.10287	0.1038	0.10419	0.10561	0.10628	0.10746	0.1069	0.10797	0.10878
523.169	0.00444	0.01666	0.02705	0.03681	0.04448	0.05251	0.06001	0.06594	0.07096	0.07659	0.0813	0.08402	0.0872	0.09014	0.09271	0.0946	0.09724	0.09913	0.1	0.10193	0.10313	0.10393	0.10505	0.10675	0.10758	0.1084	0.1082	0.10851	0.10999
523.512	0.00476	0.01677	0.02793	0.03681	0.04496	0.05321	0.06096	0.06668	0.07146	0.07788	0.08176	0.08491	0.08883	0.09113	0.09439	0.09633	0.09924	0.10082	0.10143	0.1036	0.10487	0.10612	0.10653	0.10817	0.10897	0.11043	0.11005	0.1104	0.11162
523.856	0.00437	0.01667	0.02776	0.03691	0.04523	0.05335	0.06117	0.06705	0.07191	0.07841	0.08163	0.08536	0.08965	0.09183	0.09498	0.09747	0.09966	0.10143	0.1024	0.104	0.10606	0.10684	0.10736	0.10927	0.11021	0.11136	0.11079	0.11133	0.11194
524.199	0.00456	0.01681	0.0278	0.03741	0.04554	0.05427	0.06166	0.06746	0.07245	0.07919	0.08249	0.08594	0.09069	0.09284	0.09606	0.0992	0.1007	0.1025	0.10362	0.10533	0.10708	0.10821	0.10867	0.10968	0.11049	0.11221	0.11194	0.11237	0.11336
524.543	0.00412	0.01681	0.02807	0.03805	0.04619	0.05493	0.06236	0.06794	0.07308	0.07905	0.08321	0.0864	0.09122	0.09346	0.09654	0.09966	0.10102	0.10302	0.10416	0.10616	0.10777	0.10848	0.10944	0.11018	0.11125	0.11253	0.11292	0.11265	0.11419
524.886	0.00395	0.01685	0.02811	0.03831	0.04681	0.05545	0.06307	0.06889	0.07408	0.07933	0.08503	0.08742	0.09182	0.09493	0.09781	0.10025	0.10255	0.10428	0.1055	0.10756	0.10857	0.10998	0.11101	0.11124	0.11193	0.11352	0.11457	0.11426	0.11586
525.229	0.00395	0.01732	0.02811	0.03819	0.04715	0.05548	0.06354	0.06913	0.07497	0.07997	0.08547	0.08883	0.09229	0.09576	0.09885	0.10062	0.10341	0.10489	0.10685	0.10843	0.10996	0.11088	0.11201	0.11242	0.11324	0.11469	0.11576	0.11552	0.11603
525.572	0.00384	0.01737	0.02809	0.03794	0.04736	0.05566	0.06345	0.06951	0.07583	0.0809	0.08615	0.08985	0.09329	0.09685	0.09963	0.10148	0.10419	0.10529	0.1078	0.10871	0.11068	0.11172	0.11259	0.11361	0.11447	0.11566	0.11676	0.11759	0.11745
525.916	0.00348	0.01677	0.02816	0.03794	0.04729	0.0559	0.06313	0.06964	0.07592	0.08144	0.08527	0.08983	0.09368	0.0969	0.09941	0.10184	0.1048	0.10523	0.10832	0.10917	0.11082	0.11187	0.11287	0.11409	0.11499	0.11648	0.11683	0.11778	0.11776
526.259	0.00291	0.01624	0.0283	0.03813	0.04759	0.05668	0.06339	0.07052	0.0763	0.08191	0.08598	0.09009	0.0946	0.09745	0.10009	0.10271	0.10526	0.10617	0.10895	0.10987	0.11188	0.11261	0.11341	0.11522	0.11561	0.11719	0.11734	0.11885	0.11938
526.602	0.00281	0.0158	0.02806	0.03832	0.04781	0.05694	0.0639	0.07098	0.0766	0.082	0.08629	0.09041	0.0947	0.09776	0.10072	0.10353	0.1057	0.1071	0.10937	0.11086	0.1128	0.11365	0.11451	0.11598	0.11658	0.11809	0.11817	0.11881	0.11943
526.945	0.00305	0.01623	0.02854	0.039	0.04857	0.05765	0.06516	0.07192	0.07762	0.08296	0.08803	0.09155	0.09565	0.09884	0.10262	0.10534	0.10655	0.1085	0.11057	0.11226	0.11413	0.11489	0.11609	0.11748	0.11825	0.11905	0.11961	0.12023	0.12047
527.288	0.00335	0.0165	0.02846	0.0392	0.04907	0.05774	0.06579	0.07279	0.07846	0.08339	0.08873	0.0922	0.09583	0.09971	0.10317	0.10586	0.10754	0.10996	0.11122	0.11323	0.11479	0.11605	0.1168	0.11823	0.11929	0.1195	0.12036	0.12099	0.12111
527.631	0.00366	0.0172	0.02866	0.04	0.0496	0.05857	0.06664	0.07353	0.0792	0.08456	0.09004	0.09346	0.09702	0.10065	0.10365	0.10647	0.10886	0.11122	0.11243	0.1145	0.11596	0.11712	0.11836	0.11968	0.12023	0.12047	0.12113	0.1225	0.12219
527.974	0.00399	0.01789	0.02941	0.04021	0.0501	0.05942	0.06712	0.07437	0.0804	0.08581	0.09082	0.09481	0.0987	0.10193	0.10437	0.10731	0.10992	0.11247	0.1137	0.11546	0.11728	0.11839	0.11926	0.12066	0.12117	0.12187	0.12265	0.12371	0.12406
528.317	0.0039	0.01766	0.02943	0.04079	0.0503	0.06071	0.0679	0.07474	0.08103	0.08694	0.09156	0.09627	0.10013	0.10266	0.10527	0.10846	0.11089	0.1127	0.11472	0.11609	0.11788	0.11999	0.12079	0.12205	0.12243	0.12314	0.12359	0.12549	0.12548
528.66	0.00439	0.01798	0.02989	0.0409	0.05097	0.06166	0.06827	0.07578	0.08215	0.08781	0.09267	0.09733	0.1012	0.10414	0.10689	0.1101	0.11196	0.11429	0.11626	0.11713	0.11883	0.12114	0.12191	0.12355	0.12361	0.1247	0.12529	0.12671	0.12728
529.002	0.00405	0.01783	0.02978	0.0414	0.05149	0.06175	0.06901	0.07614	0.08244	0.08885	0.09376	0.09793	0.10194	0.10494	0.10824	0.11109	0.11323	0.11576	0.11708	0.11809	0.1199	0.12271	0.1232	0.12514	0.12486	0.12625	0.12643	0.12812	0.12849
529.345	0.00371	0.01813	0.03041	0.0417	0.05183	0.06146	0.06916	0.07684	0.0833	0.08933	0.09444	0.09866	0.10279	0.10646	0.10955	0.11209	0.11412	0.11738	0.11838	0.11966	0.12143	0.1234	0.12375	0.12603	0.1264	0.12774	0.12839	0.129	0.12955
529.688	0.00278	0.01798	0.03038	0.04196	0.0518	0.06136	0.06938	0.07677	0.08394	0.0899	0.09489	0.10009	0.10353	0.10723	0.11036	0.1128	0.11482	0.11775	0.11926	0.12058	0.12273	0.12433	0.12418	0.12613	0.12729	0.12879	0.12854	0.12975	0.13036
530.03	0.00264	0.01815	0.03078	0.04235	0.05172	0.06199	0.06991	0.07719	0.08475	0.09026	0.09583	0.10099	0.10397	0.10797	0.11091	0.11369	0.11572	0.11812	0.12013	0.12157	0.12395	0.12477	0.12481	0.12637	0.12819	0.12962	0.12944	0.13061	0.13074
530.373	0.00329	0.01857	0.03106	0.04332	0.05281	0.06314	0.07064	0.07807	0.08558	0.09145	0.09688	0.10204	0.10509	0.10868	0.11178	0.11467	0.11688	0.11903	0.12118	0.12297	0.12517	0.12607	0.12666	0.12744	0.12889	0.13055	0.13028	0.13182	0.13234
530.716	0.00356	0.0186	0.03138	0.04358	0.05311	0.06362	0.07157	0.07926	0.08642	0.09198	0.09773	0.10217	0.10608	0.1095	0.11255	0.11566	0.1182	0.12002	0.12192	0.12396	0.12595	0.12691	0.12805	0.12873	0.12992	0.13128	0.13182	0.13253	0.13315
531.058	0.00359	0.01834	0.0311	0.0436	0.05357	0.06411	0.07182	0.08	0.08692	0.09226	0.0982	0.10276	0.10699	0.11074	0.11342	0.11647	0.11884	0.12126	0.12291	0.12485	0.12666	0.12771	0.12883	0.12994	0.13125	0.13229	0.13248	0.13353	0.1346
531.401	0.00342	0.0182	0.03119	0.04408	0.05353	0.0641	0.07274	0.08045	0.08749	0.0928	0.09899	0.10369	0.10767	0.11192	0.11432	0.11759	0.12016	0.12193	0.12386	0.12551	0.12783	0.12887	0.12958	0.13132	0.13277	0.1333	0.13332	0.13496	0.13508
531.743	0.00345	0.01807	0.03185	0.0446	0.05456	0.0649	0.07325	0.08067	0.08805	0.09386	0.09991	0.10474	0.1087	0.1129	0.11519	0.11878	0.12122	0.12322	0.12474	0.12664	0.12885	0.13057	0.13055	0.1325	0.13439	0.13476	0.13478	0.13628	0.1363
532.085	0.00374	0.01898	0.03282	0.04542	0.05556	0.06575	0.07464	0.08141	0.08912	0.09514	0.10088	0.10613	0.11009	0.1137	0.11673	0.12052	0.12272	0.12449	0.12627	0.12834	0.13035	0.13206	0.13259	0.13421	0.13565	0.13596	0.13646	0.13773	0.13799
532.428	0.00334	0.01922	0.03344	0.04542	0.05664	0.06701	0.07526	0.08244	0.09038	0.09638	0.10201	0.10687	0.11112	0.11439	0.11785	0.12172	0.12367	0.12609	0.12762	0.12946	0.1311	0.13288	0.13369	0.13509	0.13645	0.13774	0.13756	0.13844	0.13933
532.77	0.00348	0.01972	0.03362	0.04585	0.05755	0.06733	0.07598	0.08318	0.09111	0.09727	0.10269	0.10743	0.1116	0.11509	0.11889	0.12243	0.12466	0.1271	0.12895	0.13092	0.13199	0.13343	0.13445	0.1361	0.13696	0.13832	0.13811	0.13986	0.14032
533.112	0.00322	0.01918	0.03304	0.04549	0.05728	0.06725	0.07595	0.08383	0.09128	0.09748	0.10321	0.10826	0.11207	0.11578	0.11915	0.12256	0.12481	0.12754	0.12924	0.13145	0.13257	0.13388	0.13479	0.1365	0.13765	0.13918	0.13911	0.14079	0.14036
533.455	0.00314	0.01937	0.03322	0.04589	0.05772	0.06768	0.07661	0.08463	0.09163	0.09804	0.10431	0.10871	0.11305	0.11677	0.12028	0.12316	0.12576	0.12803	0.12959	0.13246	0.13377	0.13562	0.13615	0.13757	0.13912	0.14016	0.14068	0.1417	0.14168
533.797	0.0033	0.01967	0.03337	0.04628	0.058	0.06832	0.0781	0.0859	0.09276	0.09925	0.10574	0.11026	0.11427	0.11829	0.12186	0.12473	0.12694	0.1296	0.13137	0.13375	0.1357	0.13735	0.13794	0.13945	0.14081	0.14191	0.14273	0.14321	0.14322
534.139	0.00291	0.01976	0.03371	0.04654	0.05838	0.06889	0.07855	0.08676	0.09346	0.10046	0.10689	0.11056	0.11505	0.11918	0.12291	0.12629	0.12869	0.13074	0.13258	0.13505	0.13664	0.13934	0.13944	0.14079	0.14202	0.1428	0.14385	0.1441	0.1448
534.481	0.00301	0.01963	0.0338	0.04657	0.05844	0.06893	0.07882	0.08709	0.09431	0.10088	0.10718	0.1116	0.11625	0.11976	0.12367	0.12749	0.12961	0.13206	0.13407	0.13595	0.13735	0.1396	0.14022	0.14168	0.14269	0.14368	0.14461	0.14539	0.14581
534.823	0.00281	0.01915	0.03366	0.04653	0.05809	0.06918	0.07865	0.08755	0.09455	0.10092	0.10725	0.11161	0.11688	0.12016	0.12362	0.1279	0.13003	0.13278	0.13445	0.13653	0.13773	0.1403	0.14104	0.14221	0.14319	0.14484	0.14533	0.14602	0.1465
535.165	0.00304	0.01925	0.03395	0.0471	0.05823	0.06965	0.07953	0.08752	0.09572	0.10159	0.10757	0.11227	0.11791	0.12104	0.12478	0.12834	0.13066	0.13369	0.13566	0.13774	0.13866	0.14031	0.14198	0.14311	0.14427	0.14602	0.14592	0.14696	0.14759
535.507	0.00361	0.01986	0.03493	0.04823	0.05917	0.07093	0.08053	0.08909	0.09722	0.10328	0.10901	0.1137	0.11927	0.12282	0.12643	0.13005	0.1319	0.13529	0.13721	0.13979	0.14076	0.14232	0.14412	0.14493	0.14594	0.14766	0.14778	0.14864	0.14943
535.849	0.00402	0.02046	0.03604	0.04941	0.06006	0.07233	0.0814	0.09044	0.09874	0.10501	0.11018	0.11558	0.12041	0.12412	0.12825	0.13134	0.13313	0.1368	0.13868	0.14123	0.14247	0.14357	0.14554	0.14653	0.1478	0.14915	0.1494	0.15008	0.15176
536.19	0.0044	0.02061	0.0367	0.05021	0.06132	0.07352	0.08247	0.09181	0.09981	0.10641	0.11167	0.11724	0.12199	0.12543	0.12938	0.13282	0.13459	0.13882	0.14043	0.14272	0.1441	0.14561	0.14695	0.14834	0.14914	0.15093	0.15102	0.15179	0.15353
536.532	0.00372	0.02039	0.03594	0.04954	0.06122	0.07314	0.08284	0.09162	0.09976	0.10636	0.11201	0.11767	0.12163	0.12566	0.12954	0.1331	0.1355	0.139	0.14075	0.14287	0.14464	0.1461	0.14741	0.14926	0.14975	0.15172	0.15152	0.15239	0.15402
536.874	0.00322	0.02026	0.0355	0.04961	0.06188	0.0727	0.08319	0.09154	0.10033	0.10707	0.11344	0.11813	0.12245	0.12618	0.12992	0.13385	0.13669	0.13954	0.14147	0.14342	0.14517	0.14699	0.14852	0.14987	0.15074	0.15251	0.15225	0.15352	0.15441
537.216	0.00345	0.02072	0.03586	0.05004	0.0626	0.07347	0.08406	0.09293	0.10101	0.1076	0.11451	0.11916	0.12283	0.12753	0.13108	0.13504	0.13829	0.1402	0.14235	0.14436	0.14658	0.14795	0.15013	0.15094	0.15219	0.15359	0.15354	0.15501	0.15562
537.557	0.00356	0.02073	0.03632	0.05081	0.06341	0.07451	0.08484	0.09367	0.10184	0.10845	0.11539	0.11989	0.12427	0.12859	0.13151	0.13604	0.13896	0.14168	0.1434	0.14529	0.14768	0.14938	0.15095	0.15196	0.15317	0.15465	0.15472	0.15599	0.15723
537.899	0.00401	0.02095	0.03705	0.05109	0.06397	0.0757	0.0861	0.09469	0.10261	0.10904	0.11574	0.12064	0.12526	0.12986	0.13282	0.13728	0.14037	0.14279	0.14446	0.14643	0.14881	0.15103	0.15181	0.15317	0.15429	0.15538	0.1559	0.15743	0.15843
538.24	0.00358	0.02082	0.03713	0.05129	0.06419	0.0759	0.08625	0.09502	0.10321	0.10989	0.11573	0.12106	0.12662	0.13036	0.13359	0.13804	0.14057	0.14386	0.14562	0.14746	0.1498	0.1521	0.15225	0.15433	0.1549	0.15673	0.15702	0.15823	0.15948
538.582	0.00371	0.0213	0.03713	0.05178	0.06445	0.07628	0.08681	0.09561	0.1035	0.11133	0.11646	0.12224	0.12746	0.13097	0.13561	0.1389	0.14222	0.14456	0.14707	0.14896	0.15092	0.15286	0.15389	0.15501	0.15648	0.15768	0.15825	0.15965	0.1601
538.923	0.00301	0.02159	0.03701	0.05209	0.06465	0.07652	0.08693	0.09627	0.10395	0.11197	0.11695	0.12311	0.12851	0.1322	0.13668	0.1402	0.14294	0.1454	0.14873	0.15008	0.15221	0.1531	0.15525	0.15576	0.157	0.15923	0.15902	0.16106	0.16112
539.265	0.00308	0.02158	0.03778	0.05242	0.06519	0.07748	0.08772	0.09711	0.10489	0.1129	0.11841	0.12455	0.12953	0.1334	0.1379	0.14145	0.14441	0.14647	0.14929	0.15167	0.15337	0.15453	0.15669	0.15659	0.15897	0.1602	0.16024	0.1621	0.16245
539.606	0.00319	0.02191	0.03836	0.05302	0.06629	0.07858	0.08888	0.09828	0.10636	0.11365	0.11961	0.12562	0.13104	0.13508	0.13858	0.14304	0.14526	0.14847	0.15085	0.15286	0.15479	0.15575	0.15746	0.1581	0.16051	0.16161	0.16198	0.16343	0.16396
539.948	0.00289	0.02167	0.0383	0.05329	0.06655	0.07935	0.08931	0.09853	0.10691	0.11468	0.12039	0.12652	0.13173	0.13562	0.13934	0.14322	0.14604	0.14959	0.15075	0.1536	0.15526	0.15689	0.15781	0.1594	0.16155	0.16268	0.16324	0.16389	0.16492
540.289	0.00263	0.02193	0.03797	0.0536	0.06709	0.07951	0.0898	0.09909	0.10773	0.1154	0.12163	0.12735	0.1327	0.13626	0.14002	0.14406	0.14711	0.15043	0.15221	0.1537	0.15596	0.15752	0.15889	0.16064	0.16223	0.16373	0.16381	0.16503	0.16628
540.63	0.00233	0.02174	0.03818	0.05331	0.06742	0.07996	0.08998	0.09947	0.10852	0.11603	0.12249	0.12855	0.13342	0.13744	0.14183	0.1453	0.14803	0.15122	0.15299	0.15497	0.15675	0.15832	0.16002	0.16198	0.16331	0.16506	0.16492	0.1663	0.1675
540.971	0.00298	0.02165	0.03869	0.05378	0.06789	0.08002	0.09078	0.10028	0.1095	0.11691	0.12382	0.12968	0.13426	0.13856	0.14329	0.14654	0.14947	0.15207	0.15479	0.15617	0.15857	0.16012	0.16171	0.16326	0.16484	0.16623	0.16649	0.16748	0.16908
541.312	0.00289	0.02169	0.03884	0.05411	0.06808	0.08067	0.09105	0.10065	0.11038	0.11773	0.12429	0.13033	0.13503	0.13959	0.14433	0.14774	0.1503	0.15373	0.15577	0.15772	0.15994	0.16184	0.16237	0.16448	0.1658	0.1675	0.16847	0.16921	0.17015
541.654	0.00249	0.02172	0.03849	0.05457	0.0679	0.08078	0.0913	0.10128	0.11068	0.11853	0.1247	0.13073	0.13552	0.13981	0.14506	0.14837	0.15154	0.15457	0.1564	0.15871	0.16098	0.16304	0.16401	0.16523	0.16625	0.16855	0.16915	0.17017	0.17075
541.995	0.00239	0.02253	0.03857	0.05483	0.06867	0.08173	0.09203	0.10211	0.11179	0.11936	0.12535	0.13126	0.13691	0.14099	0.14585	0.14944	0.15298	0.15604	0.1576	0.16026	0.16226	0.16396	0.16566	0.16697	0.16758	0.17014	0.1703	0.17153	0.17177
542.336	0.00289	0.02302	0.03908	0.05575	0.0698	0.08247	0.09335	0.10308	0.11265	0.12056	0.12644	0.13264	0.13797	0.14266	0.14763	0.15061	0.15437	0.15703	0.15883	0.16161	0.16363	0.16502	0.16736	0.16828	0.16904	0.17119	0.17135	0.17268	0.17293
542.677	0.0038	0.02351	0.04036	0.05708	0.07107	0.08356	0.09504	0.10482	0.1142	0.12192	0.12793	0.13392	0.13936	0.14433	0.14873	0.15174	0.1558	0.15878	0.16062	0.16318	0.16567	0.16688	0.16884	0.17038	0.17115	0.17253	0.17288	0.17412	0.17487
543.018	0.00344	0.02326	0.041	0.05764	0.07107	0.08397	0.09604	0.10593	0.1147	0.12238	0.12898	0.13497	0.14022	0.14509	0.14968	0.15309	0.1566	0.15994	0.162	0.16457	0.1668	0.16811	0.16972	0.17126	0.17262	0.17336	0.17384	0.17513	0.17654
543.358	0.00343	0.02316	0.04122	0.0579	0.07092	0.08459	0.09642	0.10697	0.11523	0.12281	0.13006	0.13611	0.14155	0.14604	0.15008	0.15422	0.15762	0.16074	0.16351	0.16569	0.16799	0.16956	0.1714	0.17215	0.17439	0.17476	0.17538	0.1765	0.1777
543.699	0.00269	0.02317	0.04122	0.05749	0.07098	0.08462	0.09645	0.10697	0.11549	0.12335	0.13067	0.13711	0.14311	0.1473	0.15066	0.15546	0.15871	0.1613	0.16395	0.16597	0.1684	0.1703	0.17189	0.17262	0.17522	0.17592	0.17661	0.1776	0.17869
544.04	0.003	0.0239	0.04144	0.05824	0.07196	0.08557	0.09705	0.10767	0.1162	0.12484	0.13228	0.13843	0.1441	0.14897	0.15214	0.15685	0.16002	0.1624	0.16487	0.167	0.16959	0.17166	0.17329	0.17407	0.1767	0.1773	0.17843	0.17951	0.18008
544.381	0.00255	0.02403	0.0417	0.05834	0.07283	0.08587	0.09753	0.10809	0.11682	0.12557	0.13298	0.13878	0.1445	0.14969	0.15319	0.15759	0.16094	0.16357	0.16525	0.16782	0.17051	0.17244	0.17388	0.1754	0.17732	0.1777	0.17909	0.1803	0.1811
544.721	0.0025	0.02391	0.04178	0.0586	0.07358	0.08636	0.09841	0.10927	0.11733	0.12703	0.13421	0.13982	0.14507	0.1503	0.15405	0.15826	0.16152	0.16424	0.16664	0.16946	0.17145	0.17352	0.17509	0.1767	0.17853	0.1786	0.18002	0.18127	0.18225
545.062	0.00273	0.02376	0.04247	0.05909	0.07435	0.08705	0.09942	0.11009	0.11848	0.12778	0.13506	0.14069	0.14647	0.15073	0.15525	0.15948	0.16266	0.16574	0.16851	0.17036	0.1725	0.175	0.17628	0.17805	0.17948	0.17972	0.18114	0.18208	0.18349
545.403	0.00283	0.02421	0.04278	0.05985	0.07462	0.08808	0.10054	0.11097	0.11965	0.12904	0.13616	0.14197	0.14774	0.15206	0.15625	0.16046	0.1639	0.16725	0.16979	0.17163	0.1737	0.17653	0.17742	0.17961	0.18088	0.18173	0.18277	0.18369	0.18477
545.743	0.00313	0.02506	0.04366	0.0609	0.0751	0.08957	0.10123	0.11155	0.12075	0.12921	0.13665	0.14269	0.14879	0.15322	0.15782	0.16147	0.16494	0.16874	0.17132	0.17295	0.17484	0.17796	0.17878	0.18088	0.18228	0.18338	0.18421	0.18525	0.18636
546.084	0.00308	0.02538	0.04401	0.06126	0.0753	0.09015	0.10133	0.11183	0.12174	0.12995	0.13678	0.14367	0.14906	0.15464	0.15836	0.16204	0.16558	0.16962	0.17137	0.17419	0.1756	0.17884	0.17992	0.18192	0.18278	0.18475	0.18486	0.18612	0.1872
546.424	0.00325	0.02593	0.04481	0.06157	0.0758	0.09069	0.10215	0.11255	0.12269	0.13043	0.13747	0.14474	0.15	0.15524	0.15917	0.16347	0.16666	0.17009	0.17266	0.17521	0.17671	0.17965	0.18077	0.18243	0.18384	0.18611	0.18544	0.18651	0.18801
546.765	0.00351	0.0259	0.04497	0.06185	0.07611	0.09074	0.10277	0.11333	0.12362	0.13133	0.13838	0.1459	0.15055	0.15603	0.15953	0.16477	0.16788	0.17145	0.17316	0.17582	0.17798	0.18073	0.18207	0.18345	0.18515	0.18715	0.18619	0.18743	0.18923
547.105	0.00361	0.02601	0.045	0.06217	0.07693	0.09116	0.10387	0.11457	0.12395	0.13214	0.13972	0.14647	0.15173	0.15698	0.16073	0.16572	0.16898	0.17281	0.17448	0.17712	0.17908	0.1816	0.18241	0.18445	0.18667	0.18833	0.18771	0.18878	0.19054
547.445	0.00376	0.02572	0.04551	0.06271	0.0778	0.09145	0.10449	0.11527	0.12424	0.13296	0.14042	0.14672	0.15205	0.15805	0.16245	0.1657	0.16983	0.17427	0.17566	0.17816	0.18002	0.18222	0.1838	0.18545	0.18713	0.18903	0.18907	0.18992	0.19156
547.786	0.00357	0.02586	0.04544	0.06298	0.07763	0.09187	0.10498	0.11562	0.12476	0.13316	0.14118	0.14708	0.15319	0.15884	0.16384	0.16657	0.17087	0.17474	0.17674	0.17977	0.18108	0.18309	0.18437	0.18602	0.18779	0.18985	0.19039	0.19061	0.19219
548.126	0.00377	0.0265	0.04594	0.06353	0.07787	0.0927	0.10541	0.11634	0.12567	0.13369	0.14195	0.14828	0.15384	0.15981	0.16477	0.16783	0.17199	0.17533	0.17774	0.18057	0.1824	0.18449	0.18617	0.18719	0.18859	0.1904	0.191	0.19193	0.19291
548.466	0.0039	0.02693	0.04617	0.06386	0.07885	0.09361	0.10602	0.11748	0.12672	0.13517	0.14286	0.14965	0.15529	0.16106	0.16518	0.16902	0.17284	0.17599	0.17858	0.18151	0.18344	0.18637	0.18771	0.18924	0.19002	0.19117	0.1922	0.19355	0.19404
548.806	0.00351	0.02642	0.0466	0.06371	0.07964	0.09392	0.10637	0.11808	0.12724	0.13609	0.14313	0.14986	0.15517	0.16129	0.1651	0.16929	0.17293	0.17662	0.17925	0.18128	0.18397	0.18681	0.18816	0.1903	0.19043	0.1914	0.19235	0.19459	0.19446
549.146	0.00297	0.02608	0.04667	0.06354	0.07998	0.09402	0.10664	0.11851	0.12746	0.13686	0.14367	0.15014	0.15575	0.16167	0.16589	0.1696	0.1739	0.17744	0.18067	0.18171	0.185	0.18676	0.18888	0.1909	0.19135	0.19206	0.19293	0.19517	0.19515
549.486	0.00289	0.02609	0.04604	0.06364	0.0795	0.09406	0.10666	0.11834	0.12792	0.13678	0.14474	0.15054	0.15609	0.16174	0.16666	0.17036	0.17475	0.17793	0.18109	0.18273	0.18581	0.18698	0.18849	0.19064	0.19151	0.19249	0.19352	0.1954	0.1961
549.826	0.00321	0.02701	0.04667	0.06467	0.07992	0.09524	0.10784	0.11927	0.12913	0.13788	0.14624	0.15204	0.15746	0.16323	0.16814	0.1714	0.17641	0.17953	0.18243	0.18475	0.1872	0.18875	0.18996	0.19192	0.19263	0.19373	0.19514	0.19636	0.19709
550.166	0.00335	0.02687	0.04663	0.06475	0.08027	0.09558	0.10819	0.11958	0.12999	0.13838	0.14678	0.15279	0.15836	0.16383	0.16836	0.17174	0.17655	0.17996	0.18218	0.18561	0.18744	0.18975	0.19047	0.19268	0.19379	0.19445	0.1964	0.19726	0.198
550.506	0.00326	0.02717	0.04683	0.06479	0.08066	0.09602	0.10892	0.12067	0.13046	0.1391	0.14659	0.15327	0.1589	0.16484	0.16915	0.17227	0.17707	0.18062	0.18298	0.18569	0.18777	0.19033	0.19154	0.19352	0.19497	0.19532	0.19719	0.19804	0.1981
550.846	0.00308	0.02675	0.04614	0.06494	0.081	0.09592	0.10888	0.12058	0.1301	0.13902	0.14664	0.15312	0.15927	0.16564	0.1695	0.1729	0.17755	0.18072	0.18317	0.18565	0.18784	0.19026	0.19171	0.19401	0.19559	0.19549	0.19763	0.19871	0.19885
551.186	0.00276	0.02689	0.04655	0.06521	0.08088	0.09625	0.10939	0.1207	0.13057	0.13907	0.14684	0.15397	0.15944	0.16626	0.17009	0.17389	0.17787	0.18151	0.18352	0.18629	0.1882	0.19048	0.19203	0.19418	0.19574	0.19593	0.19799	0.19918	0.19929
551.526	0.00248	0.02671	0.04712	0.06591	0.0815	0.09714	0.10989	0.12105	0.13101	0.13921	0.1473	0.1549	0.15984	0.16639	0.17056	0.17494	0.17855	0.18232	0.18413	0.18758	0.18881	0.1911	0.19281	0.19506	0.19652	0.19669	0.19832	0.19951	0.20068
551.865	0.00299	0.02724	0.04805	0.06655	0.08272	0.09823	0.11064	0.12246	0.13246	0.14019	0.14846	0.15602	0.16114	0.16745	0.17154	0.17625	0.17961	0.1834	0.18514	0.18838	0.19032	0.19224	0.19406	0.19611	0.1975	0.1986	0.19959	0.20039	0.20206
552.205	0.00316	0.02734	0.04833	0.06706	0.08355	0.09851	0.11125	0.12291	0.13249	0.14087	0.14912	0.15627	0.16209	0.16759	0.17238	0.17664	0.18076	0.18372	0.18586	0.1889	0.19127	0.19348	0.19484	0.19694	0.19835	0.1994	0.20043	0.20089	0.20288
552.545	0.00253	0.02693	0.04781	0.06628	0.08304	0.09815	0.11085	0.12265	0.13236	0.14114	0.14916	0.15583	0.16233	0.16767	0.17225	0.17678	0.18056	0.18371	0.18617	0.18889	0.19157	0.19367	0.19442	0.19695	0.19858	0.19997	0.20098	0.20165	0.20297
552.884	0.00181	0.02622	0.04745	0.0656	0.0825	0.09746	0.11082	0.12234	0.13234	0.1415	0.14902	0.15611	0.16204	0.16728	0.1723	0.17646	0.1797	0.18381	0.18656	0.18922	0.19093	0.19381	0.19477	0.19729	0.1988	0.19999	0.20113	0.20187	0.2026
553.224	0.0019	0.02673	0.04736	0.06568	0.08241	0.09832	0.11134	0.12387	0.13328	0.14232	0.14997	0.15674	0.16305	0.1685	0.17298	0.17762	0.1803	0.18463	0.18794	0.1897	0.19154	0.19465	0.19565	0.19786	0.19951	0.20129	0.20214	0.20289	0.20337
553.563	0.00254	0.02752	0.04811	0.06714	0.08355	0.09925	0.11249	0.12461	0.13427	0.14335	0.15139	0.15853	0.16451	0.17011	0.17447	0.17848	0.18125	0.18582	0.18887	0.19057	0.19283	0.19562	0.19776	0.19927	0.20004	0.20221	0.20322	0.20399	0.20441
553.903	0.00293	0.02822	0.04849	0.06819	0.08429	0.10006	0.11314	0.12471	0.13449	0.14402	0.15206	0.15923	0.16506	0.17135	0.1756	0.17978	0.18269	0.18647	0.18949	0.19129	0.19403	0.19571	0.19833	0.19946	0.20043	0.2024	0.20362	0.20434	0.20562
554.242	0.00254	0.02788	0.0488	0.06855	0.08489	0.10013	0.11321	0.12408	0.13451	0.14443	0.15205	0.15948	0.16514	0.17142	0.17588	0.18017	0.18284	0.18651	0.18934	0.19217	0.19479	0.19568	0.19834	0.19996	0.20082	0.20252	0.20379	0.20426	0.20583
554.581	0.00195	0.02757	0.04854	0.06827	0.08465	0.09999	0.11267	0.12378	0.13471	0.14427	0.15181	0.15885	0.16445	0.17124	0.17601	0.18023	0.18295	0.18639	0.18959	0.19251	0.19493	0.19582	0.19799	0.19963	0.20122	0.20267	0.20357	0.20446	0.20575
554.921	0.0014	0.02716	0.04824	0.06764	0.08464	0.09974	0.11258	0.12377	0.13451	0.14373	0.15156	0.15847	0.16464	0.17124	0.17582	0.17985	0.18296	0.18621	0.18992	0.19226	0.19451	0.19611	0.19826	0.1997	0.20158	0.20308	0.20338	0.20466	0.20512
555.26	0.00187	0.02746	0.04797	0.06767	0.08463	0.09987	0.11281	0.12434	0.13467	0.14359	0.15124	0.15891	0.16489	0.17202	0.176	0.17965	0.18317	0.18631	0.19021	0.19196	0.19409	0.19634	0.19876	0.20008	0.20163	0.20322	0.20343	0.20549	0.20537
555.599	0.00215	0.02723	0.04803	0.06748	0.08474	0.10001	0.11379	0.12481	0.13468	0.14376	0.15161	0.15884	0.16519	0.17172	0.17576	0.17985	0.1834	0.18649	0.19013	0.19215	0.19403	0.1964	0.19911	0.19996	0.20166	0.20308	0.20333	0.20539	0.20516
555.938	0.00256	0.02759	0.04849	0.06745	0.08453	0.10043	0.11362	0.1252	0.13516	0.14399	0.15157	0.15835	0.16527	0.17086	0.17553	0.18001	0.18333	0.18608	0.1898	0.19196	0.19434	0.19662	0.19884	0.19983	0.20141	0.20293	0.20354	0.2055	0.2051
556.278	0.00276	0.02794	0.04903	0.0676	0.0847	0.10058	0.11377	0.12512	0.13583	0.1446	0.15241	0.15831	0.16499	0.1704	0.17564	0.18019	0.18358	0.18661	0.19007	0.19231	0.19516	0.19686	0.19931	0.19946	0.20114	0.20316	0.2036	0.20521	0.20526
556.617	0.00268	0.02811	0.04945	0.06784	0.08492	0.10023	0.1135	0.12492	0.13602	0.14479	0.15206	0.15848	0.16514	0.17093	0.17518	0.17988	0.18346	0.18678	0.18978	0.19201	0.19485	0.19694	0.19917	0.19979	0.20109	0.20307	0.20359	0.20494	0.20534
556.956	0.00237	0.02756	0.04947	0.06817	0.08456	0.10009	0.11359	0.12474	0.13569	0.14494	0.15242	0.15887	0.16478	0.17126	0.17488	0.17941	0.18331	0.18645	0.18952	0.19255	0.19454	0.19674	0.19856	0.19987	0.20065	0.20262	0.20357	0.20488	0.20541
557.295	0.00195	0.02687	0.04934	0.06861	0.08483	0.10027	0.11365	0.12449	0.13516	0.14438	0.15175	0.15846	0.16474	0.1711	0.1745	0.17919	0.18283	0.18567	0.18935	0.19219	0.19375	0.1962	0.19828	0.19962	0.20094	0.20178	0.2031	0.2044	0.20476
557.634	0.00205	0.02691	0.04935	0.06909	0.08449	0.10076	0.11385	0.1253	0.13504	0.14441	0.1524	0.15871	0.16472	0.17073	0.17497	0.17952	0.18303	0.18543	0.18924	0.19195	0.19436	0.19642	0.19877	0.19992	0.20102	0.20193	0.20295	0.20466	0.20537
557.972	0.00252	0.02767	0.04957	0.06916	0.08552	0.10134	0.11435	0.12594	0.13577	0.14443	0.15227	0.15945	0.16532	0.17085	0.17577	0.17988	0.18368	0.18669	0.18958	0.19197	0.19474	0.19683	0.19975	0.20048	0.20183	0.20275	0.20315	0.20531	0.2064
558.311	0.00225	0.02772	0.04915	0.06838	0.08479	0.10045	0.11385	0.12546	0.13558	0.14406	0.1521	0.15941	0.16488	0.17002	0.17592	0.17965	0.18324	0.18665	0.18882	0.19174	0.19459	0.19607	0.19891	0.20016	0.2012	0.20293	0.2026	0.20513	0.20642
558.65	0.00231	0.02755	0.0488	0.06754	0.085	0.10017	0.1134	0.12456	0.13509	0.1437	0.15143	0.15923	0.16476	0.1697	0.1752	0.17919	0.18268	0.18632	0.18938	0.19173	0.19405	0.19526	0.19817	0.19932	0.20065	0.20267	0.2026	0.20454	0.20589
558.989	0.00165	0.02725	0.04833	0.06723	0.08357	0.09905	0.11255	0.12388	0.134	0.1433	0.15194	0.15908	0.16454	0.16948	0.17459	0.17848	0.1815	0.18561	0.1889	0.19106	0.19339	0.19449	0.19701	0.19833	0.19967	0.20188	0.20193	0.20294	0.20497
559.328	0.00183	0.02746	0.04846	0.06769	0.08366	0.09943	0.11243	0.12454	0.13409	0.14321	0.15216	0.15919	0.16464	0.16976	0.17407	0.1784	0.18156	0.18577	0.18965	0.19058	0.19386	0.19516	0.19745	0.19853	0.19999	0.2014	0.20254	0.20277	0.2052
559.666	0.00179	0.02791	0.04868	0.06817	0.08319	0.09894	0.11189	0.12475	0.13403	0.14308	0.1518	0.15837	0.16391	0.16967	0.174	0.17827	0.18171	0.18537	0.18901	0.19026	0.1935	0.19503	0.19711	0.19866	0.1997	0.20106	0.20214	0.20229	0.20497
560.005	0.00187	0.02757	0.04833	0.06779	0.08346	0.09881	0.11174	0.12424	0.1338	0.14307	0.15113	0.15766	0.16314	0.16903	0.17339	0.17804	0.18175	0.18447	0.18832	0.18986	0.19293	0.19458	0.19695	0.19832	0.19944	0.20027	0.20181	0.20205	0.20388
560.343	0.00202	0.0275	0.04846	0.06767	0.08316	0.09835	0.11202	0.12343	0.13335	0.1431	0.15099	0.15736	0.16281	0.16843	0.17296	0.17751	0.18129	0.18347	0.18707	0.1895	0.19214	0.19359	0.19597	0.19727	0.19856	0.19978	0.20084	0.20136	0.2027
560.682	0.00236	0.02735	0.0485	0.06752	0.0837	0.0987	0.11212	0.12345	0.1333	0.14275	0.15091	0.1574	0.16302	0.16765	0.17257	0.17667	0.18052	0.18348	0.18639	0.18866	0.19155	0.19276	0.19547	0.19564	0.198	0.19869	0.20024	0.20119	0.2016
561.02	0.00233	0.02718	0.0484	0.0673	0.08362	0.09836	0.11177	0.12307	0.13303	0.14136	0.14982	0.15681	0.1624	0.16655	0.17206	0.1759	0.17932	0.18263	0.18536	0.18755	0.19067	0.19214	0.195	0.19425	0.19637	0.19817	0.19877	0.2003	0.20053
561.359	0.00157	0.02678	0.04801	0.06647	0.08324	0.09797	0.11051	0.12209	0.13233	0.14043	0.14805	0.15515	0.1612	0.16519	0.17109	0.17472	0.17783	0.1813	0.18423	0.18653	0.18838	0.19106	0.19356	0.19332	0.19481	0.19681	0.19743	0.19874	0.19926
561.697	0.00156	0.02657	0.04771	0.06611	0.08242	0.09756	0.11041	0.12067	0.13158	0.13967	0.14713	0.15403	0.15987	0.16448	0.17041	0.17462	0.17702	0.18021	0.18283	0.18556	0.18735	0.19026	0.19237	0.19277	0.19411	0.19618	0.19615	0.19734	0.19853
562.036	0.00204	0.02716	0.04799	0.06634	0.08192	0.09785	0.10992	0.12035	0.13084	0.13968	0.14697	0.15304	0.15973	0.16434	0.16937	0.17415	0.17676	0.17977	0.18233	0.18508	0.18693	0.18944	0.19097	0.193	0.19392	0.19528	0.19569	0.19702	0.19816
562.374	0.00224	0.02726	0.04829	0.06669	0.08196	0.09758	0.10989	0.12066	0.13025	0.13919	0.14716	0.15292	0.15925	0.16474	0.16909	0.17398	0.17637	0.17953	0.18147	0.18442	0.18693	0.18908	0.1907	0.19227	0.19293	0.19498	0.19513	0.19727	0.1979
562.712	0.00218	0.02734	0.04856	0.06636	0.08172	0.0973	0.10927	0.12071	0.12987	0.13893	0.14613	0.15238	0.15897	0.16418	0.16829	0.17275	0.17551	0.17863	0.18147	0.18381	0.18634	0.18853	0.18987	0.19145	0.19182	0.19427	0.19493	0.19619	0.19702
563.05	0.00201	0.02683	0.04827	0.06594	0.08133	0.09639	0.10886	0.11996	0.1295	0.13841	0.14486	0.15155	0.15782	0.16288	0.16755	0.17157	0.17421	0.17757	0.18007	0.18266	0.18494	0.18735	0.1885	0.18973	0.19034	0.19294	0.19341	0.19472	0.19597
563.388	0.00209	0.02677	0.0477	0.06564	0.08065	0.09578	0.10855	0.11921	0.12893	0.13784	0.14426	0.15055	0.15683	0.16114	0.16608	0.17043	0.17328	0.17657	0.17954	0.18156	0.18369	0.18581	0.18684	0.18835	0.18963	0.19172	0.19205	0.19284	0.19435
563.726	0.00193	0.02702	0.04746	0.06608	0.08029	0.0952	0.1082	0.11874	0.12808	0.1367	0.14365	0.1498	0.1559	0.16014	0.16497	0.16949	0.17209	0.17527	0.17813	0.18021	0.18206	0.18445	0.18578	0.1871	0.18822	0.19073	0.19082	0.19189	0.19277
564.065	0.00205	0.02722	0.04734	0.06606	0.08014	0.09472	0.10789	0.11821	0.12727	0.13603	0.14335	0.14933	0.15511	0.15934	0.16386	0.16871	0.17111	0.17454	0.17756	0.17921	0.18134	0.18304	0.18532	0.18576	0.18748	0.19011	0.18999	0.19077	0.19154
564.403	0.00257	0.02717	0.04733	0.0659	0.08008	0.0949	0.10717	0.11807	0.12692	0.13506	0.14222	0.14903	0.15431	0.15845	0.16337	0.16712	0.17022	0.17363	0.17599	0.17826	0.18048	0.18237	0.18392	0.18526	0.18619	0.18873	0.18903	0.18992	0.19074
564.741	0.00302	0.02673	0.04707	0.06502	0.0797	0.09408	0.10617	0.11724	0.12631	0.1342	0.14166	0.14827	0.15307	0.15723	0.16224	0.16581	0.16945	0.1729	0.17468	0.17705	0.17916	0.1807	0.1826	0.18402	0.18499	0.18692	0.18769	0.18854	0.18969
565.078	0.00291	0.02656	0.04667	0.06459	0.07922	0.09364	0.10518	0.11614	0.12544	0.13275	0.14033	0.14726	0.15173	0.15594	0.16062	0.16453	0.16806	0.17165	0.17288	0.1757	0.1773	0.17923	0.18077	0.18281	0.18381	0.18511	0.18628	0.18692	0.18743
565.416	0.00309	0.027	0.04677	0.06393	0.07872	0.09255	0.10468	0.11486	0.12416	0.13252	0.1397	0.14586	0.15072	0.15577	0.15964	0.16378	0.16656	0.17097	0.17224	0.17445	0.17583	0.17761	0.17994	0.18101	0.18258	0.18416	0.18437	0.18517	0.1858
565.754	0.00251	0.02671	0.04621	0.06335	0.07809	0.09198	0.10366	0.11343	0.12275	0.13126	0.13853	0.14408	0.14917	0.15461	0.15844	0.16222	0.1653	0.16879	0.17013	0.17282	0.17438	0.17643	0.178	0.17968	0.18105	0.18247	0.18197	0.1837	0.18345
566.092	0.00259	0.02664	0.04598	0.06245	0.07747	0.09117	0.1028	0.11301	0.12186	0.13076	0.13769	0.14287	0.14788	0.15346	0.15774	0.16074	0.16406	0.16723	0.16902	0.17123	0.17315	0.17509	0.17684	0.17823	0.17938	0.18075	0.18065	0.18218	0.18251
566.43	0.00217	0.02597	0.04483	0.06175	0.07648	0.09011	0.10118	0.11168	0.12047	0.12818	0.13559	0.14088	0.14618	0.15088	0.15571	0.15884	0.1621	0.16491	0.16669	0.16929	0.17136	0.17293	0.1751	0.17592	0.1776	0.17807	0.17915	0.18028	0.18035
566.767	0.00229	0.02615	0.04436	0.06089	0.07563	0.08879	0.10023	0.11089	0.1194	0.12689	0.13394	0.13947	0.14481	0.14939	0.15408	0.15761	0.15993	0.16333	0.16564	0.16776	0.17031	0.17121	0.17321	0.17393	0.17561	0.17614	0.17731	0.17809	0.17876
567.105	0.00186	0.02565	0.04366	0.06046	0.07443	0.08785	0.09888	0.10909	0.11782	0.12532	0.13172	0.13741	0.14304	0.14791	0.1515	0.15546	0.15737	0.16115	0.16331	0.16543	0.16825	0.16905	0.17046	0.17143	0.17341	0.17436	0.17482	0.17582	0.17664
567.443	0.00169	0.02528	0.04338	0.05994	0.07387	0.08712	0.09818	0.10847	0.11675	0.1241	0.13034	0.13604	0.14165	0.14636	0.15018	0.15361	0.15627	0.15878	0.16165	0.16348	0.16624	0.16719	0.16795	0.16988	0.17141	0.17257	0.17259	0.17423	0.17446
567.78	0.00145	0.02432	0.04263	0.05925	0.07296	0.08651	0.09739	0.10664	0.11493	0.12299	0.12916	0.13418	0.14013	0.14451	0.14826	0.15142	0.15415	0.15683	0.15979	0.16131	0.1631	0.16442	0.16622	0.16751	0.16943	0.17049	0.1703	0.17184	0.17136
568.118	0.00165	0.02424	0.0426	0.05893	0.07293	0.08608	0.09679	0.10569	0.11389	0.12134	0.12834	0.13318	0.13892	0.14305	0.14722	0.14984	0.1535	0.15577	0.15803	0.16015	0.16135	0.16303	0.16492	0.16664	0.16781	0.16838	0.16905	0.17036	0.16945
568.455	0.002	0.02405	0.04202	0.05844	0.07173	0.08486	0.09546	0.10429	0.1123	0.1202	0.12656	0.13204	0.13732	0.14182	0.145	0.1482	0.15101	0.15454	0.1557	0.15805	0.16007	0.16115	0.16356	0.16415	0.16574	0.16659	0.16713	0.16792	0.16742
568.792	0.00266	0.02429	0.04214	0.05855	0.07159	0.08419	0.09465	0.10377	0.11173	0.11866	0.12477	0.13161	0.13577	0.14017	0.14356	0.14667	0.1496	0.15295	0.15384	0.15636	0.15895	0.15957	0.16184	0.163	0.1641	0.16478	0.16569	0.16624	0.16681
569.13	0.00306	0.0245	0.04215	0.0579	0.07107	0.08272	0.09382	0.10284	0.11048	0.11759	0.1233	0.12965	0.13402	0.13862	0.1419	0.14476	0.14744	0.15062	0.15242	0.15414	0.15708	0.15766	0.16017	0.16062	0.16195	0.16303	0.16333	0.1639	0.16525
569.467	0.00328	0.0244	0.04215	0.05746	0.07143	0.08244	0.09307	0.10182	0.10978	0.11668	0.12215	0.12786	0.13233	0.13709	0.14043	0.14298	0.14612	0.14857	0.15113	0.15203	0.15455	0.15563	0.15788	0.15926	0.15965	0.16137	0.16118	0.16178	0.1638
569.804	0.00261	0.024	0.04129	0.05629	0.07017	0.08068	0.0913	0.10021	0.10829	0.11485	0.12036	0.1254	0.13049	0.13445	0.13799	0.14079	0.14414	0.14676	0.14864	0.14963	0.1521	0.15363	0.15525	0.15617	0.15701	0.15869	0.15882	0.15957	0.16115
570.142	0.00181	0.02352	0.03992	0.05491	0.06794	0.07954	0.08944	0.09868	0.1063	0.1127	0.11832	0.12367	0.12822	0.13217	0.13572	0.1386	0.14193	0.14443	0.14653	0.1478	0.14958	0.15123	0.15244	0.15354	0.1543	0.15545	0.15636	0.15731	0.1579
570.479	0.00141	0.02297	0.03893	0.05368	0.06597	0.07766	0.08798	0.09665	0.10443	0.1105	0.11631	0.12166	0.12618	0.12984	0.13335	0.13653	0.13972	0.14214	0.1437	0.14569	0.14749	0.14899	0.15014	0.15117	0.15227	0.15242	0.15432	0.15508	0.15503
570.816	0.00166	0.02309	0.03862	0.05304	0.06471	0.07703	0.08703	0.09523	0.10294	0.10924	0.11499	0.12	0.1248	0.12832	0.13184	0.13472	0.13752	0.14022	0.14174	0.14368	0.14526	0.14706	0.14832	0.14961	0.15011	0.15074	0.15255	0.15296	0.15347
571.153	0.00262	0.02284	0.03875	0.05325	0.06501	0.07607	0.08627	0.09378	0.10195	0.10819	0.11378	0.11873	0.12313	0.12651	0.12968	0.13314	0.13516	0.1383	0.13943	0.14122	0.14331	0.14472	0.14645	0.1475	0.14835	0.1493	0.15018	0.15077	0.15156
571.49	0.00258	0.02252	0.03839	0.05281	0.06401	0.07542	0.08467	0.09229	0.10059	0.10637	0.11224	0.11675	0.12109	0.12432	0.12738	0.13087	0.13273	0.13612	0.137	0.13881	0.14029	0.14218	0.14387	0.14492	0.1461	0.14672	0.14754	0.14778	0.14856
571.827	0.0029	0.02196	0.03785	0.05239	0.06357	0.07428	0.08348	0.09134	0.09936	0.1044	0.11034	0.11512	0.11897	0.12315	0.12555	0.12911	0.13053	0.13362	0.13506	0.13678	0.13845	0.13986	0.14132	0.14244	0.144	0.14412	0.14484	0.14548	0.14575
572.164	0.00295	0.02193	0.03747	0.05139	0.06234	0.07393	0.08244	0.09034	0.09835	0.10258	0.10833	0.11282	0.11743	0.121	0.12414	0.12689	0.12925	0.13158	0.13278	0.13456	0.13652	0.13757	0.1388	0.14003	0.1414	0.14174	0.14227	0.14295	0.14309
572.501	0.00329	0.02226	0.03728	0.05079	0.06178	0.07263	0.08142	0.08916	0.09681	0.10087	0.10636	0.11129	0.11562	0.11896	0.12195	0.12475	0.12697	0.12922	0.13078	0.13286	0.13491	0.1357	0.13685	0.1377	0.13885	0.1396	0.13954	0.1407	0.14109
572.838	0.00322	0.02174	0.03673	0.04945	0.06084	0.0713	0.08029	0.08759	0.09469	0.09927	0.10465	0.10927	0.11317	0.1164	0.11943	0.12237	0.12511	0.12675	0.12814	0.13072	0.13214	0.13303	0.1342	0.13494	0.13563	0.13713	0.13654	0.13811	0.13806
573.174	0.00242	0.02068	0.03573	0.04848	0.05993	0.06925	0.07829	0.08575	0.09222	0.09734	0.10252	0.10714	0.1105	0.11387	0.11666	0.1201	0.12182	0.12393	0.12572	0.12781	0.12925	0.13044	0.13148	0.1321	0.13281	0.13447	0.13364	0.13467	0.13518
573.511	0.00215	0.02021	0.03466	0.0473	0.05885	0.06766	0.07618	0.08432	0.09009	0.09548	0.10074	0.10488	0.10842	0.11184	0.11518	0.11789	0.1198	0.12159	0.12355	0.1251	0.12684	0.128	0.12895	0.13004	0.13019	0.13197	0.13103	0.13203	0.13253
573.848	0.00198	0.02046	0.03414	0.04699	0.05785	0.06645	0.07468	0.08249	0.08863	0.09387	0.09877	0.10343	0.10675	0.11	0.11351	0.11548	0.11755	0.11932	0.12102	0.12234	0.12496	0.1262	0.12702	0.12811	0.12826	0.12965	0.1287	0.12949	0.13031
574.184	0.00224	0.02041	0.03392	0.04645	0.05692	0.0653	0.07352	0.08065	0.08688	0.09281	0.09663	0.10154	0.10493	0.10812	0.1116	0.11344	0.11598	0.11684	0.11864	0.12024	0.12251	0.12407	0.12457	0.12578	0.12584	0.12693	0.12655	0.12748	0.12803
574.521	0.00182	0.01985	0.03375	0.04522	0.05583	0.06441	0.07306	0.07872	0.08575	0.09087	0.09468	0.09953	0.10265	0.10582	0.10912	0.11076	0.11376	0.11424	0.11624	0.11758	0.11972	0.12102	0.12155	0.12271	0.12303	0.12384	0.12386	0.12482	0.12496
574.858	0.00167	0.01908	0.03285	0.04435	0.05431	0.06299	0.07124	0.07714	0.0838	0.08855	0.09255	0.09676	0.10053	0.10357	0.1063	0.10843	0.11082	0.11178	0.11362	0.11508	0.11689	0.1175	0.11866	0.11955	0.12017	0.121	0.12102	0.12196	0.12203
575.194	0.00169	0.01887	0.03188	0.04344	0.05308	0.06131	0.06986	0.07588	0.08178	0.08623	0.09096	0.09454	0.09838	0.10175	0.10413	0.10609	0.10805	0.10948	0.11149	0.11276	0.11446	0.11504	0.11601	0.1169	0.11763	0.11832	0.11784	0.11946	0.11957
575.531	0.00207	0.01867	0.03069	0.04318	0.05207	0.06018	0.06839	0.07435	0.07962	0.08485	0.08893	0.09273	0.09649	0.10004	0.10176	0.10435	0.10579	0.10757	0.10956	0.11056	0.11205	0.11304	0.11382	0.11469	0.11559	0.11645	0.1157	0.1172	0.11768
575.867	0.00211	0.01853	0.0301	0.0421	0.05122	0.05863	0.06724	0.07275	0.07808	0.08318	0.08764	0.09071	0.09435	0.09781	0.09951	0.10255	0.10438	0.10559	0.10811	0.10842	0.10959	0.11102	0.11176	0.11254	0.11376	0.11429	0.11375	0.11475	0.11541
576.203	0.00222	0.01851	0.02944	0.04181	0.05023	0.05808	0.06581	0.07119	0.07743	0.0816	0.08544	0.08916	0.09283	0.09572	0.09774	0.10058	0.10273	0.10421	0.10661	0.10633	0.10769	0.10872	0.10992	0.11066	0.11177	0.11237	0.11197	0.11273	0.1136
576.54	0.00179	0.01818	0.02917	0.04092	0.04927	0.05676	0.06409	0.0695	0.07508	0.07991	0.08391	0.08721	0.09104	0.09359	0.0958	0.09805	0.10067	0.10192	0.10391	0.10433	0.10565	0.10623	0.10746	0.10821	0.10899	0.10968	0.10942	0.11062	0.11098
576.876	0.00169	0.01735	0.02865	0.03972	0.0482	0.05551	0.06213	0.06758	0.07321	0.07837	0.08117	0.08546	0.08874	0.09129	0.09355	0.09576	0.09763	0.09918	0.10123	0.10146	0.10284	0.10361	0.10456	0.1052	0.10615	0.10695	0.10688	0.10845	0.1082
577.212	0.00182	0.01698	0.02805	0.03863	0.04705	0.05443	0.06099	0.06609	0.07132	0.07632	0.0799	0.08352	0.08688	0.08898	0.09126	0.09359	0.09535	0.09675	0.09805	0.09935	0.10027	0.10118	0.10213	0.10295	0.10361	0.10433	0.10427	0.10568	0.10483
577.548	0.00211	0.01617	0.02726	0.03775	0.04595	0.05319	0.05965	0.06472	0.07078	0.07434	0.07832	0.08151	0.08471	0.0867	0.08891	0.09186	0.09302	0.09415	0.09579	0.09709	0.09749	0.09886	0.09969	0.10055	0.10124	0.10199	0.10196	0.1028	0.10276
577.885	0.0021	0.0161	0.02674	0.03674	0.04445	0.05254	0.05862	0.06369	0.06877	0.07255	0.07653	0.07931	0.0828	0.08487	0.08694	0.08915	0.0909	0.09229	0.09342	0.09495	0.09505	0.0968	0.09699	0.09881	0.09876	0.09924	0.09935	0.09982	0.10039
578.221	0.00132	0.01524	0.02628	0.03522	0.04296	0.05065	0.05703	0.06202	0.06663	0.07053	0.07431	0.07683	0.08003	0.0827	0.08431	0.08647	0.08851	0.08956	0.09139	0.09173	0.09238	0.09412	0.09403	0.09579	0.09606	0.09625	0.09685	0.09672	0.09796
578.557	0.00122	0.01486	0.02574	0.03421	0.04145	0.04928	0.0554	0.06061	0.06436	0.0692	0.07226	0.075	0.0783	0.08079	0.08204	0.08428	0.08579	0.08757	0.08897	0.08919	0.09007	0.09136	0.09132	0.09352	0.09347	0.09385	0.09427	0.09444	0.09513
578.893	0.00179	0.01461	0.02552	0.03426	0.04108	0.04834	0.05426	0.05945	0.06375	0.06759	0.0711	0.07343	0.07664	0.07903	0.08045	0.08272	0.0843	0.08552	0.08721	0.08755	0.08853	0.08922	0.08928	0.09103	0.09153	0.09184	0.09207	0.09266	0.09285
579.229	0.00236	0.01421	0.02506	0.03388	0.04035	0.04748	0.05302	0.05819	0.06257	0.0665	0.06953	0.07232	0.07481	0.0773	0.0787	0.08085	0.08226	0.08361	0.08461	0.08631	0.08652	0.08674	0.08752	0.08868	0.08905	0.09033	0.08985	0.09114	0.09094
579.565	0.00236	0.01412	0.02468	0.03292	0.03964	0.04657	0.05174	0.0568	0.06114	0.06477	0.06772	0.07066	0.07266	0.0753	0.0772	0.07885	0.08041	0.08145	0.08215	0.08428	0.08455	0.08476	0.08562	0.08614	0.08699	0.08781	0.08763	0.08875	0.08839
579.9	0.00236	0.01434	0.02407	0.03202	0.03855	0.04546	0.05054	0.05515	0.05906	0.06364	0.06633	0.06934	0.07091	0.07324	0.07496	0.07688	0.07805	0.07894	0.07972	0.08211	0.08215	0.08262	0.08382	0.08415	0.08462	0.08568	0.08531	0.08621	0.08634
580.236	0.00222	0.01435	0.02321	0.03155	0.03779	0.04421	0.04927	0.05369	0.05764	0.06139	0.06445	0.0669	0.06905	0.07124	0.0725	0.07482	0.07563	0.07663	0.07753	0.07882	0.0798	0.08051	0.08128	0.08185	0.08241	0.08282	0.0827	0.08339	0.08362
580.572	0.00224	0.01454	0.02273	0.03088	0.03716	0.04328	0.04853	0.0524	0.05654	0.05979	0.06257	0.06552	0.06718	0.0698	0.07064	0.07268	0.07356	0.07467	0.07563	0.07643	0.07765	0.0781	0.07903	0.07971	0.07996	0.08039	0.08022	0.08103	0.08093
580.908	0.00158	0.01326	0.02182	0.02968	0.03618	0.0418	0.0468	0.05094	0.0551	0.05766	0.06053	0.06288	0.06462	0.06809	0.06839	0.07014	0.07113	0.07242	0.07277	0.07347	0.07535	0.0756	0.07625	0.07686	0.07725	0.07759	0.07753	0.07842	0.07825
581.243	0.00128	0.01292	0.02173	0.02861	0.03513	0.04074	0.04584	0.04951	0.0531	0.0561	0.05897	0.06196	0.06297	0.06629	0.06698	0.06848	0.06934	0.07087	0.07061	0.07243	0.07367	0.07393	0.0743	0.07497	0.07545	0.07568	0.07575	0.07646	0.0766
581.579	0.00117	0.0121	0.02098	0.02773	0.03378	0.03948	0.04389	0.04836	0.0513	0.05456	0.05772	0.05969	0.06117	0.0636	0.06498	0.06646	0.06767	0.0688	0.06912	0.06997	0.0716	0.07182	0.07267	0.07234	0.07349	0.07388	0.07407	0.07398	0.07496
581.915	0.00154	0.01241	0.0203	0.02734	0.033	0.03892	0.0429	0.04738	0.0502	0.05287	0.05611	0.05876	0.06036	0.06128	0.06356	0.06544	0.06593	0.0673	0.06784	0.06901	0.06996	0.06982	0.07123	0.07057	0.07181	0.07285	0.0723	0.07207	0.07294
582.25	0.0015	0.01182	0.01919	0.02614	0.03228	0.03749	0.0414	0.04589	0.04931	0.05165	0.05468	0.05673	0.05882	0.05929	0.06126	0.06346	0.06393	0.06502	0.06603	0.0666	0.06778	0.0673	0.06895	0.06825	0.06926	0.07067	0.07011	0.06997	0.07017
582.586	0.00147	0.01177	0.01898	0.02582	0.03182	0.0366	0.04099	0.04409	0.04769	0.05054	0.05313	0.05568	0.0575	0.05849	0.0595	0.06222	0.06228	0.06354	0.06395	0.06534	0.06593	0.06569	0.06713	0.06704	0.06724	0.0689	0.06809	0.06831	0.06837
582.921	0.00159	0.01142	0.01873	0.02487	0.03065	0.03552	0.03994	0.04245	0.04591	0.04913	0.05152	0.05371	0.05552	0.05668	0.05785	0.05991	0.0609	0.06173	0.06176	0.06315	0.0637	0.06366	0.06461	0.0652	0.06526	0.06576	0.06604	0.06625	0.06658
583.256	0.00224	0.01164	0.01861	0.02467	0.02974	0.03509	0.03917	0.04184	0.0447	0.04797	0.05026	0.05227	0.05406	0.05523	0.05675	0.05858	0.0593	0.06041	0.06034	0.06159	0.0618	0.06238	0.06348	0.06361	0.06371	0.06385	0.06447	0.06453	0.06551
583.592	0.00258	0.0114	0.01826	0.02413	0.02894	0.0342	0.03816	0.04099	0.04444	0.04632	0.04927	0.0504	0.05271	0.05344	0.05545	0.05698	0.05776	0.05868	0.05915	0.05983	0.06071	0.06097	0.06136	0.0617	0.0626	0.06185	0.06262	0.06286	0.06395
583.927	0.00218	0.01142	0.01769	0.02351	0.02824	0.03296	0.03687	0.03978	0.04316	0.04527	0.04802	0.04886	0.05099	0.052	0.05343	0.05526	0.05575	0.05689	0.05757	0.05768	0.05937	0.05925	0.05979	0.05981	0.06078	0.06045	0.06092	0.06099	0.06199
584.262	0.00203	0.01109	0.01717	0.02295	0.02785	0.03217	0.03557	0.03822	0.04169	0.04356	0.04631	0.04716	0.04929	0.05031	0.05199	0.05324	0.05395	0.05466	0.05536	0.05577	0.05743	0.0572	0.05761	0.05794	0.05902	0.05854	0.05922	0.05929	0.05928
584.597	0.00209	0.011	0.01686	0.02235	0.02716	0.03146	0.03426	0.03734	0.03949	0.04209	0.04434	0.04591	0.04775	0.04868	0.05026	0.05138	0.0519	0.0529	0.05343	0.05405	0.05527	0.05529	0.05595	0.05613	0.05696	0.05673	0.05759	0.0575	0.05726
584.933	0.00231	0.01051	0.01662	0.0223	0.02676	0.03082	0.03343	0.03637	0.03885	0.04061	0.04274	0.04458	0.04637	0.04752	0.04912	0.04991	0.05039	0.05151	0.0521	0.05281	0.05298	0.0535	0.05429	0.05438	0.05495	0.05516	0.05568	0.05572	0.0555
585.268	0.0024	0.01023	0.01585	0.0216	0.02539	0.0293	0.03239	0.03513	0.03794	0.03958	0.04143	0.04329	0.04479	0.04615	0.04709	0.04826	0.0488	0.05037	0.05058	0.05109	0.05153	0.05176	0.0526	0.05282	0.05321	0.05325	0.05373	0.05351	0.05434
585.603	0.00245	0.0098	0.01517	0.02089	0.02462	0.02807	0.03204	0.03405	0.03719	0.03843	0.04039	0.04172	0.04345	0.04432	0.0454	0.04685	0.04724	0.04882	0.04884	0.04934	0.04945	0.05033	0.05098	0.05136	0.05128	0.05154	0.05159	0.05156	0.05292
585.938	0.00228	0.00975	0.01489	0.02025	0.02355	0.02722	0.03065	0.03312	0.03577	0.03762	0.03914	0.04027	0.04229	0.04275	0.04395	0.0452	0.04616	0.0472	0.04706	0.04739	0.04807	0.04915	0.04908	0.04966	0.04987	0.04952	0.05021	0.05013	0.05118
586.273	0.00252	0.01003	0.01495	0.02012	0.02285	0.02721	0.02981	0.0324	0.03493	0.03655	0.03798	0.03958	0.04142	0.04188	0.043	0.04381	0.04488	0.04567	0.04617	0.04642	0.04699	0.04803	0.04794	0.04842	0.0482	0.04886	0.04855	0.04928	0.04945
586.608	0.00252	0.00992	0.01448	0.01956	0.02185	0.0263	0.02846	0.03109	0.03389	0.03537	0.03707	0.03866	0.03944	0.04074	0.04165	0.04266	0.04361	0.04387	0.04461	0.04504	0.04573	0.04596	0.0462	0.04685	0.04668	0.04702	0.04713	0.04803	0.04773
586.942	0.00262	0.00968	0.01363	0.01853	0.02125	0.02543	0.02778	0.03025	0.0327	0.03427	0.03631	0.03769	0.03816	0.03938	0.04016	0.04171	0.04186	0.04203	0.04355	0.04403	0.0444	0.04458	0.04515	0.04545	0.04537	0.04592	0.04576	0.04619	0.04625
587.277	0.00203	0.00887	0.01299	0.0175	0.02095	0.02434	0.02665	0.02927	0.03106	0.03329	0.0349	0.03612	0.03723	0.03783	0.03876	0.04035	0.04073	0.04052	0.0418	0.04216	0.04293	0.04312	0.04311	0.04386	0.04421	0.04389	0.04411	0.04418	0.04497
587.612	0.00189	0.00859	0.01273	0.01712	0.02079	0.02361	0.02568	0.02851	0.03015	0.03225	0.03311	0.03505	0.03692	0.03667	0.03766	0.03862	0.03941	0.03985	0.04023	0.04057	0.04159	0.04216	0.0419	0.0421	0.0428	0.04327	0.04294	0.04262	0.04328
587.947	0.00139	0.0078	0.01249	0.01631	0.02	0.02211	0.02516	0.02716	0.02877	0.03073	0.03158	0.03343	0.03541	0.03547	0.03629	0.03714	0.03769	0.03849	0.03843	0.03881	0.03978	0.04013	0.04059	0.04062	0.04097	0.04142	0.04106	0.04111	0.04171
588.281	0.00151	0.0074	0.01247	0.01588	0.01908	0.0212	0.02445	0.02587	0.02773	0.02938	0.03048	0.03241	0.03351	0.03396	0.03493	0.03605	0.03576	0.03672	0.03692	0.03731	0.03825	0.03869	0.03925	0.03886	0.03942	0.0396	0.03972	0.0395	0.04014
588.616	0.00138	0.00736	0.01172	0.01495	0.0182	0.02018	0.02337	0.0248	0.02658	0.02774	0.02958	0.03087	0.03154	0.03258	0.0339	0.03456	0.03445	0.03526	0.03567	0.03616	0.03697	0.03704	0.03788	0.03695	0.03773	0.03727	0.03799	0.03806	0.03898
588.951	0.00192	0.00733	0.01171	0.01499	0.01783	0.02009	0.02231	0.02412	0.02611	0.02705	0.02848	0.03038	0.03099	0.0318	0.033	0.0332	0.03363	0.03436	0.03449	0.0347	0.03606	0.03588	0.03647	0.0358	0.03653	0.03613	0.0366	0.03666	0.03717
589.285	0.00263	0.00755	0.01168	0.01462	0.01801	0.01974	0.02211	0.02423	0.02584	0.0261	0.02807	0.02946	0.03027	0.03085	0.03209	0.03213	0.03266	0.03387	0.03358	0.03381	0.03486	0.03426	0.03551	0.03472	0.035	0.03521	0.03551	0.03579	0.03585
589.62	0.00262	0.00697	0.01136	0.01386	0.01732	0.01931	0.02147	0.02324	0.02521	0.02518	0.02668	0.02819	0.0296	0.02934	0.03067	0.03063	0.03124	0.03214	0.03227	0.03221	0.03283	0.0327	0.03388	0.03355	0.03345	0.0338	0.03364	0.03401	0.03371
589.954	0.00305	0.00703	0.01136	0.01364	0.01707	0.019	0.02135	0.02271	0.02479	0.02431	0.02613	0.02736	0.02839	0.02849	0.0296	0.02962	0.03026	0.0313	0.03107	0.0317	0.0317	0.0318	0.03246	0.03232	0.03205	0.03253	0.03272	0.03336	0.0331
590.288	0.00255	0.00662	0.01084	0.01319	0.01556	0.01822	0.02023	0.02175	0.0235	0.02329	0.02476	0.02559	0.02696	0.02737	0.02852	0.02837	0.02939	0.02957	0.0297	0.03024	0.02996	0.03044	0.03072	0.03095	0.03089	0.0311	0.03143	0.0318	0.03135
590.623	0.00272	0.00699	0.0113	0.01356	0.01517	0.0179	0.02033	0.02156	0.02257	0.02327	0.02432	0.02565	0.02615	0.02723	0.0279	0.02783	0.02859	0.0289	0.02919	0.02948	0.02948	0.02962	0.02977	0.03033	0.0302	0.03051	0.03073	0.03118	0.03082
590.957	0.00213	0.00709	0.01056	0.01286	0.01454	0.01723	0.01953	0.02103	0.02173	0.02273	0.02379	0.02475	0.02534	0.02616	0.02689	0.02684	0.02732	0.02779	0.02854	0.02793	0.02832	0.02848	0.02882	0.02944	0.02912	0.0294	0.02949	0.03034	0.02981
591.291	0.00223	0.00704	0.00997	0.01261	0.01431	0.01688	0.01916	0.02018	0.02084	0.02282	0.02332	0.02447	0.02513	0.026	0.02643	0.02603	0.02652	0.02715	0.02786	0.02743	0.02802	0.02788	0.02805	0.02859	0.02838	0.02885	0.02831	0.0298	0.02883
591.626	0.00224	0.00648	0.00931	0.01224	0.01417	0.01653	0.0178	0.0194	0.02035	0.02179	0.02268	0.02327	0.02422	0.02488	0.02504	0.02541	0.02563	0.02616	0.02652	0.0262	0.02742	0.02699	0.02679	0.02754	0.0274	0.02771	0.02758	0.02838	0.02761
591.96	0.00219	0.00595	0.00898	0.01201	0.0134	0.01594	0.01719	0.01848	0.01921	0.02077	0.02116	0.02246	0.02305	0.02294	0.02375	0.02418	0.02439	0.02505	0.02482	0.02535	0.02644	0.02595	0.02533	0.02613	0.02639	0.02646	0.02624	0.02638	0.02648
592.294	0.00175	0.00516	0.00833	0.01105	0.0128	0.01507	0.01558	0.01733	0.01836	0.01897	0.02028	0.02138	0.02169	0.02098	0.02243	0.02303	0.02304	0.0237	0.02342	0.02405	0.02475	0.02446	0.02369	0.02494	0.02487	0.02495	0.02483	0.02438	0.02519
592.628	0.00156	0.00492	0.00809	0.01019	0.01176	0.01387	0.01474	0.01608	0.01685	0.01806	0.01908	0.01997	0.02016	0.01986	0.02163	0.02156	0.02139	0.02264	0.02233	0.02319	0.02325	0.02268	0.02277	0.02368	0.02392	0.02345	0.02341	0.02334	0.02405
592.962	0.00148	0.00481	0.00769	0.00963	0.01165	0.01312	0.01409	0.01562	0.01599	0.01723	0.01838	0.01891	0.0195	0.01999	0.0214	0.02133	0.02089	0.02182	0.02193	0.02235	0.02244	0.02187	0.02206	0.02297	0.02316	0.02301	0.02298	0.0225	0.02292
593.296	0.0018	0.00518	0.00817	0.00949	0.01171	0.01328	0.01428	0.01546	0.0164	0.01723	0.01773	0.01881	0.01877	0.01971	0.02067	0.02084	0.02053	0.02169	0.02134	0.02175	0.02203	0.02157	0.02207	0.02256	0.02252	0.02261	0.02238	0.02214	0.02237
593.63	0.00149	0.00471	0.00734	0.00921	0.01122	0.01304	0.01381	0.01514	0.01615	0.01663	0.01689	0.0182	0.01783	0.01897	0.0195	0.01989	0.01993	0.02108	0.02035	0.02052	0.02101	0.02106	0.02125	0.02176	0.02089	0.02195	0.02133	0.02125	0.02133
593.964	0.00125	0.00422	0.00693	0.00867	0.01001	0.01259	0.01302	0.01387	0.01556	0.01566	0.01614	0.0173	0.01709	0.0179	0.01817	0.01855	0.0189	0.01999	0.01945	0.01926	0.02009	0.01976	0.02008	0.02058	0.0197	0.02074	0.01993	0.02059	0.0203
594.297	0.00070379	0.00384	0.00618	0.00847	0.00917	0.01175	0.01227	0.01291	0.01421	0.01483	0.01509	0.01607	0.01635	0.017	0.01695	0.01735	0.01778	0.01852	0.01864	0.01789	0.01903	0.01858	0.01866	0.01945	0.01854	0.01922	0.01856	0.01958	0.01917
594.631	0.00133	0.0043	0.00627	0.00878	0.00927	0.01143	0.0123	0.01246	0.01409	0.01449	0.01509	0.01571	0.01603	0.0164	0.01675	0.0174	0.01733	0.01733	0.01832	0.01801	0.01847	0.0184	0.01795	0.01882	0.01859	0.01889	0.01825	0.01906	0.01861
594.965	0.00147	0.00433	0.00608	0.00875	0.00937	0.01129	0.01199	0.01239	0.01383	0.01415	0.01453	0.01548	0.01527	0.01569	0.01609	0.01695	0.01642	0.01656	0.01775	0.01792	0.01738	0.0177	0.01731	0.01791	0.01769	0.01777	0.0173	0.01825	0.01768
595.299	0.00215	0.00489	0.00614	0.00896	0.00945	0.01134	0.01189	0.01262	0.01379	0.01392	0.01507	0.01531	0.01507	0.01539	0.01582	0.01694	0.01619	0.01644	0.01748	0.01788	0.01685	0.01761	0.01726	0.01738	0.0176	0.01751	0.01708	0.01748	0.01755
595.632	0.00177	0.00437	0.0062	0.00803	0.00912	0.01061	0.01105	0.01231	0.01297	0.01366	0.01392	0.01451	0.01505	0.01482	0.01474	0.01571	0.01566	0.01612	0.01674	0.0169	0.01593	0.01663	0.0163	0.01624	0.0169	0.01669	0.01598	0.01694	0.01677
595.966	0.00161	0.00428	0.00585	0.00755	0.00891	0.00975	0.01032	0.01126	0.0121	0.01292	0.01305	0.01351	0.01442	0.01429	0.01397	0.01506	0.01544	0.01556	0.01597	0.01555	0.01548	0.01646	0.01572	0.01585	0.01625	0.01633	0.0156	0.01593	0.01635
596.299	0.000952609	0.00427	0.00585	0.00666	0.00882	0.00884	0.00968	0.01037	0.01118	0.01187	0.01143	0.01264	0.01328	0.0134	0.01342	0.01398	0.01416	0.01477	0.0149	0.01436	0.01444	0.01507	0.0145	0.01471	0.01504	0.01549	0.01497	0.01519	0.01521
596.633	0.00115	0.00422	0.00577	0.00694	0.00841	0.00923	0.00966	0.01	0.0113	0.0117	0.01126	0.01228	0.01278	0.01353	0.01327	0.01401	0.01382	0.01416	0.0146	0.01404	0.01471	0.01522	0.01475	0.01501	0.01472	0.01488	0.01507	0.01494	0.01518
596.966	0.00138	0.00459	0.00637	0.00695	0.00848	0.00948	0.00983	0.01053	0.01152	0.01194	0.01195	0.01265	0.01301	0.01372	0.01378	0.01391	0.01386	0.01457	0.01465	0.01448	0.01491	0.01504	0.01496	0.015	0.01475	0.0149	0.01522	0.015	0.01534
597.3	0.00138	0.00356	0.00652	0.00697	0.00774	0.00935	0.00963	0.01018	0.0111	0.01184	0.01185	0.01234	0.01302	0.01401	0.01351	0.0133	0.01398	0.01395	0.01445	0.01397	0.01457	0.01483	0.01456	0.01445	0.0146	0.01429	0.01495	0.01461	0.01499
597.633	0.00116	0.00353	0.00611	0.0064	0.00731	0.0087	0.0091	0.00948	0.01002	0.01086	0.01166	0.01158	0.01207	0.01253	0.01277	0.01194	0.01303	0.01343	0.01364	0.01317	0.01381	0.01339	0.01345	0.01363	0.0132	0.01384	0.01378	0.01377	0.01382
597.966	0.000571667	0.00247	0.00487	0.00569	0.0064	0.00798	0.00822	0.00844	0.009	0.00961	0.00989	0.01014	0.01049	0.011	0.01123	0.0106	0.01172	0.01162	0.01233	0.0115	0.01217	0.01175	0.0119	0.01223	0.01174	0.01246	0.01267	0.01258	0.01213
598.3	0.000525807	0.00314	0.00432	0.00578	0.00632	0.00788	0.00811	0.00839	0.0091	0.00913	0.00935	0.00977	0.00976	0.01008	0.01043	0.01045	0.01105	0.01097	0.0115	0.01129	0.01192	0.01134	0.01136	0.01199	0.01101	0.01212	0.01169	0.01217	0.01149
598.633	0.000644717	0.00303	0.00417	0.00584	0.00653	0.00767	0.00805	0.00846	0.0092	0.00863	0.00841	0.0095	0.00974	0.01	0.0101	0.01021	0.01075	0.01017	0.01091	0.01064	0.01123	0.01108	0.01054	0.011	0.01077	0.01121	0.01156	0.01107	0.01084
598.966	0.00153	0.00386	0.00491	0.00638	0.00702	0.00759	0.00846	0.00883	0.00953	0.00919	0.00891	0.00922	0.01002	0.01042	0.01027	0.01007	0.01104	0.0101	0.01088	0.01096	0.01111	0.01118	0.01074	0.01129	0.0111	0.01107	0.01106	0.01078	0.0108
599.299	0.00207	0.00326	0.00466	0.00626	0.00678	0.00747	0.0082	0.00842	0.00887	0.00871	0.00866	0.00897	0.00985	0.0097	0.01029	0.0097	0.01071	0.00995	0.01073	0.01051	0.01048	0.01073	0.01019	0.0108	0.01101	0.01085	0.01078	0.01056	0.01065
599.632	0.00208	0.00354	0.00483	0.00627	0.00667	0.00746	0.00791	0.00847	0.00865	0.00895	0.00893	0.00928	0.00964	0.00977	0.01064	0.01005	0.01085	0.0099	0.01058	0.01061	0.0104	0.01075	0.0102	0.01109	0.01119	0.01104	0.00997	0.01063	0.01092
599.965	0.00178	0.00323	0.00418	0.00583	0.00612	0.00734	0.00784	0.00747	0.00818	0.00809	0.00841	0.0093	0.00934	0.00901	0.01021	0.00995	0.00979	0.00969	0.00989	0.00997	0.01015	0.0101	0.0095	0.01007	0.01066	0.01104	0.00941	0.0105	0.0105
600.298	0.00185	0.00341	0.00425	0.00552	0.00609	0.00672	0.00767	0.00747	0.00802	0.00794	0.00868	0.0089	0.00915	0.00894	0.00978	0.00983	0.00956	0.00907	0.00933	0.00958	0.01016	0.00968	0.00931	0.00992	0.01046	0.01073	0.00919	0.01003	0.01016
600.631	0.00209	0.0033	0.00422	0.00566	0.00595	0.0066	0.0078	0.00732	0.00801	0.00745	0.00824	0.00833	0.00883	0.0087	0.0093	0.00927	0.00908	0.00901	0.00896	0.00936	0.00962	0.00932	0.00944	0.00934	0.01027	0.01012	0.00987	0.00979	0.00988
600.964	0.00209	0.00305	0.00418	0.00544	0.00533	0.00613	0.00657	0.00723	0.00749	0.00714	0.00792	0.00793	0.00814	0.00836	0.00837	0.00852	0.00905	0.00837	0.00875	0.00914	0.00925	0.00878	0.00893	0.00883	0.00966	0.00924	0.00956	0.009	0.0089
601.297	0.00192	0.00277	0.00393	0.00522	0.00512	0.00577	0.00598	0.00684	0.00746	0.00707	0.00698	0.0077	0.00779	0.00796	0.0078	0.00795	0.00869	0.00837	0.00828	0.00869	0.00878	0.00821	0.00849	0.0082	0.00887	0.00872	0.00903	0.008	0.0082
601.629	0.0011	0.00196	0.00312	0.00433	0.00431	0.00464	0.00469	0.00547	0.00595	0.00606	0.00658	0.00701	0.00705	0.00718	0.00672	0.00754	0.00789	0.00762	0.00771	0.00753	0.00816	0.00731	0.00731	0.00721	0.00792	0.00839	0.00778	0.0071	0.00711
601.962	0.000739243	0.00209	0.0032	0.00398	0.00425	0.00421	0.00498	0.00528	0.00567	0.00588	0.00623	0.00698	0.00747	0.00721	0.00699	0.00759	0.00742	0.00771	0.00767	0.0076	0.00782	0.0077	0.00703	0.00719	0.00781	0.00754	0.00724	0.00707	0.00746
602.295	0.000591689	0.00193	0.00281	0.00379	0.00387	0.00454	0.00448	0.00488	0.00481	0.00543	0.00633	0.00667	0.00721	0.00679	0.00671	0.00723	0.00704	0.00739	0.00724	0.00772	0.00749	0.00762	0.00684	0.00685	0.00739	0.00738	0.00688	0.00714	0.0073
602.627	0.000759487	0.00227	0.00292	0.00384	0.00373	0.00479	0.00518	0.00507	0.00502	0.00583	0.00615	0.00671	0.00721	0.00639	0.00665	0.00709	0.00685	0.00748	0.00721	0.00779	0.00689	0.00765	0.00667	0.0071	0.00713	0.00664	0.00641	0.00694	0.00757
602.96	0.00104	0.00206	0.00289	0.0039	0.00416	0.00534	0.00504	0.00512	0.00501	0.00611	0.00644	0.00646	0.00671	0.00647	0.00652	0.00702	0.00699	0.00728	0.00666	0.00737	0.00673	0.00719	0.00689	0.00708	0.00686	0.0075	0.00654	0.00666	0.00727
603.293	0.000463872	0.00207	0.00213	0.00348	0.00344	0.0043	0.00461	0.00429	0.00458	0.0058	0.00591	0.00572	0.00612	0.00588	0.00614	0.00666	0.00631	0.00704	0.00636	0.00668	0.00618	0.00668	0.0066	0.00697	0.00653	0.00693	0.00641	0.0064	0.00664
603.625	0.000130038	0.00159	0.00179	0.00293	0.00306	0.00378	0.00386	0.00408	0.00444	0.00574	0.00544	0.00565	0.00594	0.00549	0.00605	0.00632	0.00629	0.00669	0.00616	0.00634	0.00632	0.00683	0.00672	0.00641	0.00622	0.00707	0.00647	0.00653	0.00598
603.957	-0.000107316	0.0012	0.0013	0.00271	0.00244	0.00298	0.00329	0.00356	0.00367	0.00516	0.0049	0.00505	0.00541	0.0048	0.00578	0.00626	0.00568	0.00651	0.00599	0.00566	0.0061	0.00669	0.00582	0.00615	0.00605	0.00655	0.00618	0.00664	0.00558
604.29	0.000609325	0.00138	0.0019	0.00284	0.00318	0.00328	0.00415	0.00405	0.0043	0.0055	0.00519	0.00562	0.00593	0.00543	0.00585	0.00656	0.00632	0.00701	0.00616	0.00543	0.00602	0.00721	0.00593	0.00649	0.0063	0.00654	0.00607	0.0067	0.00597
604.622	0.00156	0.00229	0.00228	0.00311	0.00381	0.00395	0.0047	0.00445	0.00486	0.0055	0.0056	0.00541	0.00609	0.0061	0.00615	0.00676	0.00654	0.00714	0.00584	0.00576	0.00596	0.00649	0.00568	0.00692	0.00664	0.00671	0.0061	0.00656	0.00661
604.954	0.00174	0.0025	0.00277	0.00367	0.00411	0.00428	0.00529	0.00483	0.00545	0.00591	0.00617	0.00582	0.00685	0.00624	0.00666	0.00668	0.00719	0.0074	0.0058	0.00632	0.00617	0.00647	0.0066	0.00694	0.00672	0.00679	0.00637	0.00636	0.00687
605.287	0.00197	0.00282	0.00305	0.0036	0.0041	0.00403	0.00511	0.00497	0.00538	0.00584	0.00596	0.00555	0.00636	0.00646	0.00691	0.00651	0.00699	0.00673	0.00586	0.0068	0.00641	0.00626	0.00668	0.00637	0.00649	0.0065	0.00615	0.00621	0.00715
605.619	0.00191	0.00281	0.00339	0.00371	0.00405	0.00411	0.00483	0.00465	0.00514	0.00562	0.00602	0.00546	0.00607	0.00616	0.00639	0.00635	0.00663	0.00649	0.00616	0.00615	0.00643	0.00639	0.0068	0.00635	0.00642	0.0061	0.00628	0.00601	0.00652
605.951	0.00184	0.00296	0.00313	0.00296	0.0039	0.00388	0.0043	0.00416	0.00521	0.00487	0.00491	0.0051	0.00474	0.00527	0.00527	0.00539	0.00544	0.00557	0.00573	0.00542	0.0057	0.00574	0.0059	0.00558	0.00556	0.0053	0.00554	0.00509	0.00598
606.283	0.00118	0.00258	0.00292	0.00258	0.0031	0.00411	0.00375	0.00328	0.00472	0.00419	0.00434	0.00488	0.0042	0.00419	0.00461	0.00447	0.00458	0.00456	0.00506	0.00448	0.00516	0.00472	0.00507	0.00488	0.00514	0.00499	0.00543	0.00461	0.00528
606.615	0.00101	0.0024	0.0025	0.00234	0.00252	0.00355	0.00331	0.00284	0.00434	0.00377	0.00352	0.00479	0.00374	0.00381	0.00423	0.0038	0.00411	0.00437	0.00417	0.00419	0.00462	0.00404	0.00465	0.00426	0.00435	0.00459	0.00475	0.00448	0.00503
606.947	0.00145	0.00249	0.00265	0.00254	0.0027	0.00361	0.00313	0.00336	0.00383	0.00377	0.00371	0.00463	0.00402	0.00447	0.00408	0.00415	0.00424	0.00429	0.0039	0.00418	0.00462	0.00417	0.00473	0.00457	0.0042	0.0049	0.00449	0.00456	0.00485
607.279	0.00183	0.00253	0.00238	0.00288	0.00291	0.00378	0.00283	0.00376	0.00377	0.00328	0.00358	0.00457	0.00409	0.00418	0.00384	0.00446	0.00433	0.00435	0.00405	0.00418	0.00437	0.00438	0.00508	0.00515	0.00377	0.00493	0.00384	0.00451	0.00451
607.611	0.00157	0.00196	0.00224	0.0025	0.00281	0.00341	0.00241	0.00381	0.0035	0.00285	0.0034	0.00382	0.00341	0.00356	0.00332	0.00429	0.00413	0.00378	0.00384	0.00391	0.00383	0.00437	0.00456	0.00482	0.00345	0.00475	0.00334	0.00381	0.00409
607.943	0.000967914	0.00122	0.00164	0.00194	0.00201	0.00298	0.00171	0.0025	0.00255	0.00221	0.00257	0.0029	0.00297	0.00264	0.00287	0.00339	0.00351	0.00322	0.00352	0.00338	0.00314	0.00367	0.00384	0.00397	0.00334	0.00383	0.00308	0.00334	0.00364
608.275	0.000960019	0.00118	0.00171	0.00154	0.00199	0.00222	0.00204	0.00215	0.00229	0.00233	0.00236	0.00253	0.0028	0.00296	0.00236	0.00341	0.00362	0.00358	0.00312	0.00315	0.0032	0.00355	0.00323	0.00312	0.00353	0.0035	0.00362	0.00315	0.00378
608.606	0.00115	0.00157	0.00188	0.00199	0.00232	0.00249	0.00229	0.00206	0.00242	0.00323	0.00285	0.00292	0.00335	0.0036	0.00319	0.00364	0.00381	0.00393	0.00371	0.0032	0.00371	0.00376	0.00361	0.00356	0.00415	0.0035	0.00395	0.00379	0.0043
608.938	0.00201	0.00201	0.00249	0.0028	0.00297	0.00264	0.0032	0.0032	0.0033	0.00404	0.00368	0.00352	0.00349	0.00408	0.00379	0.00442	0.00439	0.00435	0.00406	0.00359	0.00447	0.0041	0.00426	0.00447	0.00477	0.00426	0.00445	0.00461	0.00498
609.27	0.00166	0.0015	0.00235	0.00281	0.00293	0.00248	0.00286	0.00323	0.00284	0.00391	0.0037	0.00316	0.00314	0.00397	0.00395	0.00371	0.00379	0.00349	0.00427	0.00353	0.00364	0.00336	0.00406	0.0043	0.00473	0.00387	0.00426	0.00438	0.00404
609.601	0.00124	0.00121	0.00192	0.00241	0.00251	0.00205	0.003	0.00287	0.0025	0.0029	0.00324	0.00273	0.00278	0.00321	0.00311	0.00321	0.0032	0.00292	0.00346	0.00356	0.00334	0.00297	0.00349	0.00349	0.004	0.00367	0.00374	0.00384	0.00327
609.933	0.000747779	0.00111	0.00131	0.00167	0.00169	0.00168	0.00242	0.00202	0.0019	0.00222	0.00261	0.00238	0.00247	0.00259	0.00215	0.00277	0.00285	0.00233	0.00276	0.00246	0.00255	0.00254	0.00285	0.00248	0.00302	0.00283	0.003	0.00324	0.00236
610.265	0.000554148	0.0012	0.000930528	0.00133	0.00147	0.00175	0.00227	0.00136	0.00193	0.00184	0.00255	0.00216	0.00263	0.00225	0.00172	0.00265	0.00248	0.00259	0.00244	0.00212	0.00287	0.0028	0.00275	0.00202	0.00264	0.00292	0.0022	0.00267	0.00277
610.596	0.000578572	0.00114	0.000920267	0.00117	0.00157	0.00188	0.00219	0.00129	0.00155	0.00187	0.0022	0.00204	0.00256	0.00252	0.00162	0.00266	0.00286	0.00234	0.00242	0.00214	0.00244	0.00292	0.00277	0.00174	0.00256	0.00266	0.002	0.00248	0.00267
610.927	0.000584332	0.00122	0.00144	0.00159	0.00197	0.00196	0.00257	0.00182	0.00192	0.00202	0.00264	0.00227	0.00291	0.00279	0.00233	0.00277	0.00282	0.00284	0.00292	0.00287	0.00281	0.00316	0.00279	0.002	0.0027	0.00324	0.00192	0.00264	0.00326
611.259	0.0011	0.00174	0.00186	0.0025	0.00205	0.00241	0.00294	0.00241	0.00235	0.0025	0.00274	0.00251	0.00323	0.00285	0.00258	0.00304	0.00316	0.00284	0.00252	0.00315	0.00304	0.00327	0.00275	0.00274	0.00307	0.00342	0.00235	0.00353	0.00347
611.59	0.000588903	0.00146	0.00175	0.00231	0.0019	0.00205	0.00247	0.00228	0.00228	0.00216	0.00232	0.00225	0.00282	0.00202	0.00216	0.00238	0.00288	0.00233	0.0021	0.00258	0.00282	0.0029	0.00242	0.0029	0.00295	0.00313	0.00235	0.00295	0.0033
611.921	0.000566538	0.0014	0.0016	0.00203	0.00182	0.00208	0.00225	0.00178	0.00212	0.00192	0.00195	0.00194	0.00266	0.00205	0.00206	0.00232	0.00277	0.00156	0.00203	0.00257	0.00232	0.00285	0.00251	0.00285	0.00355	0.00277	0.0024	0.00256	0.00272
612.253	0.000514263	0.00115	0.00172	0.00156	0.00215	0.00206	0.00195	0.00178	0.0021	0.00188	0.00166	0.00185	0.00255	0.00225	0.00237	0.00212	0.0028	0.00152	0.00225	0.00223	0.00227	0.00282	0.00256	0.00263	0.0033	0.00255	0.00229	0.00192	0.00255
612.584	0.00088146	0.00162	0.0019	0.0025	0.00217	0.00256	0.00234	0.00233	0.00288	0.0022	0.00202	0.00213	0.00291	0.00293	0.0028	0.00293	0.00305	0.00209	0.00292	0.0025	0.00293	0.00311	0.00291	0.00296	0.0035	0.00292	0.00242	0.00266	0.00293
612.915	0.00113	0.00143	0.00155	0.00226	0.00172	0.00261	0.00252	0.00224	0.00268	0.00222	0.00176	0.00193	0.0024	0.00259	0.00214	0.00257	0.00283	0.00243	0.00253	0.0019	0.0027	0.00305	0.00274	0.00262	0.00302	0.00238	0.00223	0.00233	0.0029
613.246	0.00115	0.00123	0.00148	0.00178	0.00122	0.002	0.00254	0.00201	0.00236	0.00202	0.00149	0.00149	0.00153	0.00185	0.00184	0.0023	0.00242	0.00214	0.00207	0.00178	0.00188	0.00297	0.00249	0.00202	0.00237	0.00207	0.00171	0.00239	0.00248
613.577	0.00181	0.00152	0.00158	0.00152	0.00117	0.00185	0.00221	0.00194	0.00186	0.00176	0.00196	0.00158	0.00156	0.00176	0.00213	0.00178	0.00216	0.00236	0.00167	0.00183	0.00165	0.00275	0.00233	0.00218	0.00251	0.002	0.00181	0.00192	0.00271
613.908	0.00172	0.00154	0.00202	0.00196	0.00194	0.00151	0.00212	0.00213	0.00226	0.00194	0.00223	0.0018	0.00186	0.00183	0.00218	0.00205	0.00187	0.00211	0.00188	0.00202	0.00204	0.00274	0.00215	0.00249	0.00192	0.00216	0.00197	0.00244	0.00286
614.239	0.00165	0.00181	0.00198	0.00249	0.00222	0.00185	0.0019	0.00226	0.00221	0.00211	0.00251	0.00199	0.00222	0.00215	0.00199	0.00204	0.00183	0.00227	0.00219	0.00207	0.00258	0.00262	0.00215	0.0028	0.00215	0.00212	0.00214	0.00235	0.00297
614.57	0.00156	0.00117	0.002	0.00255	0.00258	0.00194	0.00235	0.00198	0.00223	0.00273	0.00223	0.0021	0.00249	0.00219	0.0019	0.0021	0.00179	0.00202	0.0024	0.00171	0.00253	0.00268	0.00233	0.00229	0.00169	0.00213	0.00214	0.00276	0.00234
614.901	0.00125	0.00135	0.00121	0.00232	0.00192	0.00196	0.00176	0.00148	0.00196	0.0026	0.00205	0.00209	0.0024	0.00205	0.00218	0.00186	0.00211	0.00182	0.0023	0.00166	0.00226	0.00215	0.00242	0.00214	0.00204	0.00206	0.00187	0.0024	0.00256
615.232	0.00134	0.00125	0.0012	0.00235	0.00168	0.00216	0.00201	0.00188	0.00207	0.00268	0.00219	0.00237	0.00239	0.00226	0.00264	0.00199	0.00226	0.00195	0.00255	0.00177	0.00208	0.00219	0.00255	0.00215	0.00229	0.00243	0.00199	0.00254	0.00227
615.562	0.00112	0.00112	0.00117	0.0017	0.00108	0.00174	0.00145	0.00171	0.00183	0.00175	0.0016	0.00158	0.00174	0.00174	0.00197	0.00199	0.0018	0.0013	0.00193	0.0015	0.0015	0.00189	0.00182	0.00188	0.00202	0.00194	0.00138	0.00196	0.00192
615.893	0.00102	0.00076943	0.00153	0.00165	0.00124	0.00188	0.00188	0.00172	0.00159	0.00129	0.00144	0.00121	0.00176	0.00146	0.00161	0.0017	0.00133	0.00177	0.00179	0.0016	0.00127	0.00171	0.00161	0.00129	0.00148	0.00172	0.00115	0.0019	0.00151
616.224	0.000405172	0.000346702	0.00123	0.000813402	0.00097322	0.000974647	0.00118	0.000376982	0.00113	0.000399206	0.000958687	0.000392739	0.000869945	0.000729863	0.000678861	0.000940807	0.000749943	0.00111	0.000886589	0.000942454	0.000459251	0.00089562	0.000758155	0.00082667	0.0003155	0.00103	0.000467929	0.00109	0.00125
616.554	0.00059957	0.000480956	0.00104	0.00105	0.001	0.000774541	0.00115	0.000154731	0.000877657	0.000470817	0.00104	0.000514336	0.000833776	0.000850454	0.000695795	0.000806467	0.000631443	0.00138	0.00107	0.00115	0.000655016	0.000651203	0.000987785	0.000747025	0.000256722	0.00112	0.000230905	0.000937466	0.00127
616.885	0.000822726	0.000446914	0.000446986	0.00104	0.00105	0.000960597	0.00104	9.31148e-05	0.000587357	0.00066655	0.000555629	0.000453543	0.000498082	0.00115	0.000981134	0.000796657	0.000830705	0.00102	0.000728598	0.000995149	0.000720676	0.00111	0.000845944	0.000890035	0.000653622	0.00141	0.00077574	0.000872347	0.00113
617.215	0.000354244	-0.000241422	3.68568e-05	0.000626967	0.000389021	0.000843005	0.000633267	-0.000159391	0.000273712	0.000428215	0.000180627	0.000279028	0.000364589	0.000892349	0.000579662	0.000666969	0.000341267	0.000793212	0.000248168	0.00073953	0.00061915	0.00113	0.000864281	0.000336267	0.00076224	0.0009547	0.000425429	0.00103	0.00072561
617.546	-0.000546621	-0.000809876	-0.000577008	6.39862e-05	8.35293e-05	0.000555448	0.00031778	-0.000699894	-0.000148619	0.000353786	-0.000131844	7.48363e-05	0.00013248	0.000429188	0.000148979	0.000168288	-8.17036e-05	0.000452426	-7.11829e-05	0.000143455	3.08285e-05	0.000771484	0.00019967	-2.01878e-05	0.000408248	0.000243775	0.000163536	0.000598575	0.000144769
617.876	-0.000586492	-0.000815847	-0.000350965	0.000247414	0.000148286	-0.000152895	-0.000199596	-0.000457466	0.000182735	6.1696e-05	0.000276	7.54882e-05	9.98403e-05	0.00046958	-0.000200457	-0.000153202	-0.000315355	0.000526426	-0.000165069	-9.0904e-05	0.000346975	0.000600495	-5.97631e-05	-0.000214617	0.000193393	-0.000162664	-0.000269698	0.00024737	-2.73004e-06
618.207	0.000486001	-3.04133e-06	0.000391131	0.000727384	0.000757641	0.000273809	0.000530477	0.000387323	0.000655665	0.000843369	0.000912112	0.000533574	0.000439598	0.000789792	0.000219975	0.000151227	0.000519963	0.00105	0.000741552	0.000146839	0.000922489	0.000774507	0.000157568	5.32031e-05	0.000283872	0.000128385	2.56252e-05	0.000408007	0.000322677
618.537	0.000781791	0.000525656	0.0005332	0.00069565	0.000893673	0.000509662	0.000435278	0.00045055	0.000888246	0.000461064	0.00105	0.000538515	0.000117234	0.000715802	0.000246275	1.11114e-05	0.000460213	0.00115	0.00088453	-0.000152467	0.000658536	0.000567361	0.000251268	-0.00023163	0.000406199	0.000320927	-0.00019191	0.000441788	0.000513135
618.867	0.000325586	0.000362283	0.000672858	1.59041e-05	0.000458747	0.000678572	0.000449871	0.000175212	0.000839165	0.000353283	0.000719236	0.000228996	-0.000173016	0.000217176	0.000621138	0.000102846	0.00043891	0.000652129	0.000718616	-0.000443756	3.47598e-05	0.000389748	-0.00025159	-0.000444867	-2.7739e-05	0.000235164	-0.00060425	0.000388999	8.98214e-05
619.197	-0.000111386	0.000252088	0.000208526	7.93603e-05	0.000465568	0.000313788	0.000318806	-0.0001612	0.000728709	-6.74756e-06	6.51469e-05	7.53581e-05	-0.000221724	0.000395381	0.000567022	3.26317e-05	0.000144614	0.000440329	0.000354364	-0.000487778	-8.34259e-05	0.000208006	-0.000378984	-0.000225636	9.44792e-05	0.000297962	-0.000651995	-0.000210737	-0.000406497
619.527	0.000362322	0.000458949	0.000582533	0.000687582	0.000854444	0.000729714	0.000778818	0.000488511	0.00122	0.000227272	0.000448229	1.24041e-06	0.000332876	0.00074004	0.000906173	0.000509382	0.000789859	0.000464328	0.000738862	0.000390246	0.000531832	0.000796788	0.000303453	0.000321483	0.000404541	0.000727741	0.000184757	0.000316712	-5.3435e-05
619.858	0.00065862	0.000337739	0.000466792	0.00083963	0.000736	0.000453839	0.00106	0.000445252	0.000863714	-0.000206185	0.000517608	0.000186687	0.000257685	0.000323743	8.11447e-05	0.000212114	0.000531826	0.000632105	0.000840189	0.000306079	6.52311e-06	0.000166633	0.000402965	0.000420087	0.000476136	0.000404088	-0.000108007	0.000216753	4.20786e-05
620.188	0.000709534	0.000366896	0.000961039	0.0008142	0.000481033	0.000661271	0.00105	0.000377734	0.000795313	-0.00044283	0.000604194	4.5771e-05	0.000178694	-0.00012816	-7.43479e-05	0.000359107	0.000527897	0.000551982	0.00113	4.69408e-05	-0.000105625	0.00018578	0.000480062	0.000253944	0.000415331	0.000126956	-0.000164416	0.000541107	0.000449773
620.518	-8.00193e-05	-0.000636271	0.000557081	-2.2827e-05	-0.000238989	1.61728e-05	0.00042779	-0.000357082	5.30547e-05	-0.0012	-0.000288551	-0.000315543	-0.000237928	-0.000688196	-0.000713985	-0.000366594	-0.000184249	0.000461027	0.000346887	-0.000427919	-0.000711525	-0.000339544	-0.000149998	-0.000402296	-0.000122983	-0.000548464	-0.000623293	-0.000258625	-0.000320894
620.848	-0.000306871	-0.000397277	0.00048832	1.53656e-05	-0.000496176	0.000162434	0.000180244	-0.000618512	2.60457e-05	-0.000824062	-0.000220953	-0.00033914	-1.82625e-05	-0.000283345	-0.000528544	-8.47758e-05	0.000163543	0.000622803	0.00014821	-0.000232681	-0.000110264	0.000279801	0.000157831	-0.000454826	9.94833e-05	-0.000363897	-0.00049835	-0.000166289	-0.000221321
621.178	-0.000399182	-0.000482736	-2.40306e-05	-2.02418e-05	-0.000600787	-7.76579e-05	5.93231e-06	-0.000896917	7.03369e-05	-0.000442202	-0.000220054	4.7824e-05	0.000209092	0.000186948	-0.000237643	-0.000109464	0.000137177	0.00068111	-0.000144681	0.000110787	8.43898e-05	0.00029698	0.000100709	-0.00035111	0.00070337	0.000104235	-0.00048601	-2.40674e-05	-0.000210309
621.507	0.000265465	0.000371905	-0.000101655	0.000275323	-0.000214808	0.000261687	0.000356466	-0.000260285	0.000522742	0.000515364	0.000375222	0.000600208	0.000440121	0.00114	0.000835324	0.000970376	0.000804559	0.00103	0.000515511	0.000421961	0.000512285	0.000650558	2.19104e-05	0.000393091	0.00101	0.000779972	0.000231053	0.000777364	0.000856362
621.837	0.000178351	-0.000101137	-0.000227172	-5.59445e-07	-2.18216e-05	-8.38229e-05	0.000129196	-0.000197085	4.90862e-05	0.000504904	0.000125361	0.000432804	0.000282611	0.00102	0.00125	0.000757173	0.000829932	0.00116	0.00091211	0.000349527	0.00028793	0.000656575	-4.71092e-06	0.000298282	0.000634695	0.000881827	0.000576908	0.000651437	0.000604349
622.167	-4.74171e-05	-0.000211626	-0.000261266	-6.37602e-05	-8.06973e-05	-6.62014e-05	-1.33031e-05	-1.70421e-05	-0.000434471	0.000128914	-0.00015885	0.000484919	0.000499864	0.00090418	0.00123	0.000957157	0.00131	0.00117	0.0011	0.000674076	3.77885e-05	0.00118	0.000228359	4.14457e-05	0.000551427	0.000309747	0.000936679	0.000886376	0.000658669
622.497	-0.00032476	-0.000733835	-0.0001869	-0.000120757	-0.000499942	-2.52126e-05	-0.000376681	-0.000122922	-0.000528372	0.000206659	-0.000483577	0.000413206	0.000470274	0.0006979	0.000708665	0.000391681	0.00105	0.00114	0.00111	0.000377951	0.000196182	0.000860559	0.000665899	-0.00049959	0.000600181	6.51341e-05	0.000465115	0.000521575	8.37973e-05
622.826	0.000110145	0.000102886	0.000196704	0.000465461	-0.000131825	0.000518292	0.000528998	0.000215949	0.000161071	0.000489553	-0.000209757	0.00102	0.000763989	0.00122	0.000603534	0.000587336	0.00125	0.00113	0.00137	0.00114	0.00096692	0.000900981	0.00133	-6.50426e-05	0.00117	8.43916e-05	0.000854242	0.0012	0.000707501
623.156	0.000741099	0.000307987	0.00036891	0.000523332	4.15395e-05	0.000809391	0.000675219	0.000484501	0.000743975	0.000674774	7.65591e-05	0.000379098	0.000605011	0.00108	0.000519034	0.000387424	0.00084909	0.00102	0.00157	0.000811624	0.000971621	0.00038337	0.00117	0.000184024	0.00070299	0.000393009	0.000735232	0.000567005	0.000522569
623.486	0.000991256	0.00053312	0.000171662	0.000518317	0.000298792	0.000511332	0.000753548	0.000100951	0.000480209	4.4627e-05	1.39078e-06	0.000114176	8.367e-05	0.000520661	0.000459961	-2.22832e-05	0.00059113	0.00063979	0.00105	0.00045945	0.000527389	0.000162282	0.00054485	1.12264e-05	-7.81337e-05	-0.000210797	0.000159655	5.15582e-05	0.000310728
623.815	0.000718815	2.90299e-05	-0.000360412	6.34656e-05	-0.000444975	0.000154454	0.000147954	-0.000179785	0.00010179	-0.000454093	-0.000340847	-0.000540579	-0.000390518	-0.000179187	-0.000110015	0.000165236	0.000124757	-7.65444e-05	0.000453281	-0.000217178	-0.000392196	-0.000329448	0.000141526	-0.000433036	-0.000582801	-0.000462782	-0.000450845	-0.000900495	-0.000624152
624.145	8.09152e-05	-0.00050777	-0.00103	-0.000368389	-0.000701633	-0.000613518	-0.000312631	-0.000585361	-0.000681221	-0.000800976	-0.00075671	-0.000509625	-0.000939716	-0.000864074	-0.000406026	-0.000479819	-0.000335004	-0.000525304	-0.000312236	-0.00041532	-0.00113	-0.00103	-0.000381073	-0.00096149	-0.000985751	-0.00114	-0.000937064	-0.0014	-0.000985826
624.474	-0.000187553	-0.000866821	-0.00088841	-0.000126484	-0.000831878	-0.000656434	-0.00013567	-0.000522624	-0.000540519	-0.000742734	-0.00104	-0.000678417	-0.000815636	-0.000844697	-0.000850677	-0.000320323	-0.000299886	-0.000733709	-0.000677884	-0.000431094	-0.00145	-0.00119	-0.000312937	-0.000837479	-0.000678546	-0.000815917	-0.000834657	-0.00144	-0.00125
624.804	-0.000615281	-0.000872602	-0.000609107	-7.05314e-05	-0.00101	-0.000914157	-0.000592013	-0.000790238	-0.000972282	-0.000602811	-0.00112	-0.00075851	-0.000910509	-0.000880797	-0.00109	-0.00106	-0.000623322	-0.00050991	-0.000902196	-0.000609826	-0.00148	-0.0012	-0.000999769	-0.00128	-0.000895717	-0.000990655	-0.00102	-0.00141	-0.00135
625.133	-0.000231867	-0.000774943	-0.000302007	0.000220983	-0.000677366	-0.000513575	-1.22294e-05	-0.000768423	-0.000337628	-0.000523632	-0.00109	-0.000289543	-0.000479942	-0.000525762	-0.00077697	-0.000665292	-0.000384155	-0.000566554	-0.000359359	-0.000521761	-0.00111	-0.000872968	-0.000756649	-0.000915688	-0.000637471	-0.000715161	-0.00118	-0.000933907	-0.00132
625.462	-0.00023687	-0.000336356	-0.000147126	6.75843e-06	-0.000583865	-0.000381821	-0.000209176	-0.000872231	-0.000546362	-0.000553279	-0.000697424	-0.000154303	-0.000295016	-0.000670471	-0.000408253	-0.00094889	-0.00043645	-0.000475652	9.72504e-06	-0.00013398	-0.000470021	-0.000736452	-0.000581779	-0.00071031	-0.000509742	-0.000932652	-0.00106	-0.000937832	-0.00127
625.791	0.000243401	-0.000517477	0.000106707	6.94644e-05	0.000300883	0.000334502	0.000202919	-0.000545898	0.000102497	-0.000647282	-0.000532295	0.000244403	0.00026582	-0.000122197	0.000277786	-0.000244161	-2.7011e-05	-0.000107753	0.000327805	8.65829e-05	-0.000173449	-0.000292957	-0.000130592	-0.000395755	-0.000169663	-0.000578558	-0.000695238	-0.000466424	-0.000331176
626.121	0.000187975	-0.000129632	0.00047011	0.000370067	0.000314561	0.000463865	-9.12647e-05	-0.000144963	0.000136286	-0.000389457	-0.000242003	0.000181832	0.000442752	5.62254e-05	0.000299695	8.39815e-05	-2.46737e-06	0.000308594	0.000112322	7.62829e-05	0.000213733	0.000254861	0.000159417	-0.000414713	-0.000129443	-0.000211499	2.66835e-05	-0.000272691	0.000219575
626.45	0.000152481	-0.000306516	0.000215437	0.000366632	0.000114883	0.000121903	-9.96523e-05	-0.000329262	-0.000100321	-0.000310724	-0.000388424	0.000300147	0.000255354	0.000196575	0.000132751	0.000273993	0.000300196	0.000516081	0.000384804	1.12807e-05	7.9981e-05	0.000576914	3.39699e-05	-0.000321955	0.00019654	6.1429e-05	7.80352e-05	-4.19923e-05	0.000650011
626.779	0.000209161	-0.00023478	-0.000146614	0.00022815	-0.000192398	-0.000271938	-0.000247012	-0.00060451	-0.000428927	-0.00029515	-0.000344136	6.59374e-05	0.000216051	-0.000230751	3.70457e-05	-0.000258306	-8.70102e-05	6.48318e-05	0.000431183	-0.000193852	-2.27646e-05	0.000244177	-0.000160808	-0.000154171	0.000209746	-0.000144367	-4.40243e-05	5.38193e-05	0.000239932
627.108	0.000411015	-0.000112027	-0.000218393	0.000274883	-9.76106e-05	-0.000134852	3.15476e-05	-0.000689073	-0.00038364	-0.000164933	-7.77202e-05	2.42273e-05	0.000359458	2.50762e-05	-8.445e-05	-0.000185538	0.000144129	-2.1831e-05	0.000693934	0.000198647	0.000342404	0.000191953	-3.70576e-05	0.000399362	0.000473256	3.95823e-05	-2.73505e-05	0.000221138	0.000336314
627.437	0.000612347	-1.21127e-05	-0.000202276	0.000379325	7.81582e-05	0.000170067	0.000275713	-0.000292795	1.77343e-05	-5.3849e-05	-6.67428e-05	7.30453e-05	0.000728908	-4.09675e-05	-0.000200643	-4.94707e-05	-7.00528e-05	-0.000141976	0.000285139	0.000114347	0.000394584	0.000417075	8.6552e-05	0.000235999	0.000395829	5.86981e-05	-0.000214099	0.000426778	0.000181281
627.766	0.000662366	0.00035336	-8.2053e-05	0.000750064	0.00012809	0.000234789	0.000250039	8.81911e-05	0.000506887	0.000267577	-0.000168101	0.000416343	0.000470412	0.000173174	-5.14192e-05	0.000322011	0.000326752	-1.72441e-05	0.000176927	6.52934e-05	0.000627533	0.00023673	0.000167161	6.1506e-05	0.000123565	-3.22008e-05	-0.000253574	-2.28625e-05	0.00024522
628.095	0.000474513	4.39536e-05	-0.000219691	0.000911379	0.000181364	0.000132962	0.000171431	0.000348964	0.000409967	0.000158584	-0.000396299	0.000108162	0.000517454	1.17875e-05	0.000349782	0.000174488	0.000223878	0.00035521	-1.10694e-05	-0.000202964	0.00039801	0.000198662	-0.000295495	-0.000270892	3.65469e-05	-0.00039283	-0.000388486	-0.000209093	-6.46687e-06
628.424	0.000645951	-0.000164151	-0.000156449	0.0007746	0.000250557	0.00012846	-0.000145461	2.63721e-05	0.000514028	-1.02607e-05	-0.000301467	-0.000316262	9.47101e-05	-8.67488e-05	0.000510147	0.000141772	0.000108934	0.000130896	0.000115604	-0.000163961	-1.42344e-05	-0.000171124	-0.000288911	-0.000564278	-0.000310396	-0.000579855	-0.000268442	-0.000345622	-0.00025172
628.752	0.000522551	-0.000255656	-0.000219068	0.000525076	0.000411507	0.000326136	0.000127035	-0.000301433	0.000402918	-0.000201128	-0.000201666	-0.000768295	2.27837e-05	-0.000412858	0.000180447	2.57972e-05	-0.000126453	-4.51337e-05	-3.16377e-05	0.000307511	-0.00025401	1.61021e-05	-0.000154077	-0.000354631	-0.000257846	-0.000344381	-0.000365952	7.30711e-06	-0.000440404
629.081	0.000415789	-0.000250724	-0.000334774	1.33224e-05	0.000296108	0.000172266	8.7941e-08	-0.000700095	0.000178086	-0.000592727	-0.000475137	-0.000782812	-0.00041616	-0.000592061	-0.000302377	-0.000365969	-0.000347893	-0.000812461	-0.000504185	-4.87057e-05	-0.000605557	-0.000343256	0.000204439	-0.000688915	-0.000509726	-0.000470676	-0.000728299	-0.000235785	-0.000665123
629.41	7.58052e-05	-0.000320999	-0.000373204	0.000148093	9.66155e-05	-8.16557e-05	7.07321e-05	-0.000615908	-1.65484e-05	-0.000857012	-0.000703842	-0.000632841	-0.000519229	-0.000671792	-0.000479278	-0.000615434	-0.000450923	-0.00086094	-0.000638224	-1.73929e-05	-0.000633968	-0.00044457	-0.000175835	-0.000487855	-0.00058542	-0.000348362	-0.00119	-0.000272496	-0.000578798
629.739	6.66362e-05	-0.000342837	-0.000359075	8.07539e-05	-0.000114025	-0.000746381	-0.000301037	-0.000749367	-0.000157526	-0.00114	-0.000793772	-0.000582807	-0.000499953	-0.00063649	-0.000589449	-0.000878745	-0.000491963	-0.000820414	-0.000453617	-0.000428664	-0.000540261	-0.000404851	-0.000624302	-0.000410417	-0.000481712	-0.000502288	-0.0012	-0.000577913	-0.000666151
630.067	9.20617e-05	8.24136e-05	-4.0663e-05	0.00044802	-1.42567e-05	-0.000561895	-9.81022e-05	-0.000676905	-8.59989e-05	-0.00129	-0.000530101	-0.000750663	-0.000572377	-0.0007753	-0.000700833	-0.000642731	-0.000252577	-0.00075619	2.61369e-05	-0.000393043	-0.000686363	-0.00012014	-0.000863866	-0.00015605	-0.000435203	-0.000429641	-0.000828919	-0.000469612	-0.000638422
630.396	0.000423421	0.000673478	0.000111854	0.000575031	0.000266368	-0.000169831	0.000259476	-0.000349934	7.33419e-05	-0.000807848	-0.000253709	-0.00048744	-0.000174842	-0.000465102	-0.000493803	-0.000164184	-0.000146834	-0.000601603	2.91534e-05	-0.00033136	-0.000277302	0.00019583	-0.000420827	7.14036e-06	-4.93424e-05	-9.50115e-05	-0.000198958	-4.88112e-05	-0.00051178
630.724	0.000209153	0.000592985	0.000353145	0.000638989	0.000295207	-3.34712e-05	0.000439036	6.43214e-05	0.000235872	-0.000722284	5.28487e-05	-0.000503796	-0.000325267	-0.000451619	-0.000313927	-0.000298827	-0.00021422	-0.000666101	-9.20374e-05	-0.000544337	-0.000579386	0.000111878	-0.000405773	-0.000155499	-0.000127372	-0.000149527	-0.000123157	-0.000149998	-0.000569171
631.053	0.000432106	0.000443461	0.000122547	0.000431911	0.000529564	-0.000147585	0.00050746	5.91983e-06	0.000307488	-0.00023019	6.66758e-06	-0.000194597	-0.000113483	-0.000130463	-6.39867e-05	-0.000310473	-0.000412052	-6.32026e-05	-3.83262e-06	-7.60836e-05	-0.000243585	0.000208612	-0.000170833	-0.000350788	6.60129e-06	3.31241e-05	-0.000178965	0.000110132	-0.000235697
631.381	-6.52604e-06	3.79132e-05	-5.2541e-05	0.000329446	0.000502511	-0.000384843	0.000209449	-0.000399973	0.000376827	-0.000164925	-0.000249537	-0.000330198	-3.67673e-05	-0.000262318	-1.65159e-05	-0.000400399	-0.000154561	5.12406e-05	0.000109581	-0.000417304	-0.00042537	7.92315e-05	-0.00040326	-0.000432276	-0.000231166	-0.000273237	-0.000467326	-0.000127014	-0.000482269
631.709	-2.44915e-07	-0.000123751	-0.000298619	-1.68884e-05	0.000407887	-0.000164187	3.91615e-05	-0.000448065	5.11914e-06	9.71504e-05	-0.000533975	-0.000133214	0.000204222	-9.87891e-05	-0.000128998	2.88917e-06	-0.000118985	0.00034051	4.12963e-05	-0.000287787	-6.80084e-05	-0.000119058	-0.000146252	-0.00038476	-0.000144316	-4.84254e-05	-0.000491405	0.000138625	-0.000159643
632.038	-0.000625129	-0.000867706	-0.000463607	-0.000229068	-1.48556e-05	-0.000569054	-0.000375353	-0.000754061	-0.000177494	-0.000142356	-0.000948375	-0.000301623	8.94622e-05	-0.000282231	-0.000344702	-0.00043125	-8.16595e-05	0.00011032	-0.000328209	-0.000549449	-0.000362868	-0.000434625	-0.000231567	-0.000450231	-0.000357599	-0.000254429	-0.000642732	4.12213e-06	-0.000513074
632.366	-0.000864414	-0.00141	-0.000857489	-0.000691613	-0.000417545	-0.000853687	-0.000690634	-0.000784224	-0.000575594	-0.000647705	-0.000840567	-0.000598412	-0.000453707	-0.00053139	-0.000574617	-0.000866775	-0.000720013	-0.000401518	-0.000613038	-0.000522207	-0.000556599	-0.000823474	-0.000482677	-0.000597123	-0.000495148	-0.0005906	-0.000632604	-0.000364259	-0.000482078
632.694	-0.000769533	-0.00153	-0.00109	-0.000638595	-0.000439338	-0.00105	-0.000539452	-0.0011	-0.000425753	-0.000795379	-0.00116	-0.00092721	-0.000655042	-0.000725945	-0.000719032	-0.00126	-0.000674898	-0.000480343	-0.000658195	-0.000547501	-0.000797674	-0.00058157	-0.000645931	-0.000702575	-0.000437838	-0.00085838	-0.000589183	-0.000480068	-0.000486481
633.022	-0.000708618	-0.00136	-0.00139	-0.000936307	-0.000593579	-0.00111	-0.000516937	-0.00105	-0.000500075	-0.00114	-0.00107	-0.00114	-0.00098185	-0.000988019	-0.000970526	-0.00124	-0.000853394	-0.000775826	-0.000664771	-0.000959497	-0.000916017	-0.000722736	-0.00104	-0.000974308	-0.000534201	-0.00108	-0.000916569	-0.000540251	-0.00060513
633.351	-0.000360966	-0.000854542	-0.00101	-0.000503786	-0.000497456	-0.000889562	-0.000131265	-0.000804827	-0.000346262	-0.000887078	-0.000983504	-0.000738813	-0.000477615	-0.000506988	-0.00085534	-0.00095734	-0.000558887	-0.000416456	-0.000416604	-0.000433564	-0.000541499	-0.000524075	-0.000563423	-0.000743747	-0.000513084	-0.0005213	-0.000893309	1.85411e-05	-0.000246263
633.679	-0.000383933	-0.000691739	-0.000823449	-0.000240536	-0.000675703	-0.000951494	-0.000220027	-0.000812479	-0.000442944	-0.00116	-0.000813276	-0.000669961	-0.000624999	-0.000477672	-0.000690729	-0.000606695	-0.000754536	-0.000578852	-0.00039049	-0.000605375	-0.000677529	-0.000692068	-0.000497218	-0.00101	-0.000670113	-0.000463512	-0.000842177	6.72662e-06	-0.000565854
634.007	-2.34482e-05	-0.000560201	-0.000721956	0.000197764	-0.000819937	-0.000557236	-0.000259735	-0.000792031	-0.000346754	-0.000931056	-0.000593852	-0.000446661	-0.000463931	-0.000313129	-0.000408163	-0.000468805	-0.000939531	-0.000520469	-0.000639915	-0.0004942	-0.000600625	-0.000602227	-0.00069675	-0.00093768	-0.00121	-0.000432765	-0.00101	-0.000227138	-0.000545643
634.335	-0.000362368	-0.000843179	-0.00113	-0.000135597	-0.000932696	-0.000865509	-0.000573815	-0.000865923	-0.000439773	-0.00106	-0.000965625	-0.000879333	-0.00102	-0.000729521	-0.000630835	-0.000701604	-0.00121	-0.000576687	-0.000894023	-0.00154	-0.000903296	-0.00108	-0.000940565	-0.00161	-0.00154	-0.00128	-0.00125	-0.000865374	-0.000888339
634.663	-0.000266455	-0.000810209	-0.00137	-0.000363277	-0.000978385	-0.000802254	-0.000481798	-0.00076065	-0.000353823	-0.000884075	-0.000996581	-0.000946722	-0.000938269	-0.000927737	-0.000806336	-0.000987152	-0.00103	-0.000915379	-0.000721078	-0.00157	-0.00118	-0.0012	-0.00104	-0.00155	-0.00168	-0.00128	-0.00154	-0.00114	-0.000946633
634.99	-0.000311274	-0.000796614	-0.00105	-0.000646049	-0.000833582	-0.000760847	-0.000726622	-0.0006485	-0.000300371	-0.000714205	-0.00115	-0.000960406	-0.00112	-0.000855626	-0.000999401	-0.001	-0.000912417	-0.00102	-0.000513582	-0.00156	-0.0012	-0.00108	-0.000854599	-0.00131	-0.00106	-0.00114	-0.00139	-0.00119	-0.000911641
635.318	-0.000348246	-0.000863241	-0.00078735	-0.000740009	-0.000964439	-0.000805838	-0.000872509	-0.000808795	-0.000429531	-0.000992559	-0.000898986	-0.000638883	-0.00117	-0.000815204	-0.00106	-0.00125	-0.000832901	-0.00133	-0.000912862	-0.00112	-0.00125	-0.00076493	-0.000927852	-0.00114	-0.000904861	-0.000816975	-0.00151	-0.00098807	-0.000706911
635.646	-0.000341664	-0.000825543	-0.000501499	-0.000813302	-0.000920396	-0.000638395	-0.00114	-0.000802818	-0.000404356	-0.00107	-0.000489436	-0.000624543	-0.00101	-0.000777376	-0.000999869	-0.00108	-0.000908965	-0.00085231	-0.00118	-0.000786342	-0.000640445	-0.000705068	-0.000987804	-0.000843706	-0.000513786	-0.000816151	-0.00138	-0.000731423	-0.000421713
635.974	-0.000665847	-0.00117	-0.000899707	-0.00119	-0.00101	-0.00101	-0.00111	-0.00134	-0.000789018	-0.00154	-0.00101	-0.00069883	-0.00119	-0.00153	-0.00116	-0.00127	-0.0011	-0.00114	-0.00161	-0.00124	-0.000979598	-0.00102	-0.00116	-0.00133	-0.000811305	-0.00127	-0.0014	-0.000867293	-0.000635195
636.301	-0.00071965	-0.00121	-0.000907602	-0.00121	-0.001	-0.000881337	-0.00102	-0.00138	-0.000914103	-0.00147	-0.00117	-0.00113	-0.00106	-0.00187	-0.00097039	-0.00126	-0.00115	-0.00107	-0.00133	-0.00109	-0.00106	-0.000667878	-0.00115	-0.00132	-0.00069656	-0.00153	-0.00153	-0.00104	-0.000953716
636.629	-0.000949327	-0.00134	-0.000972175	-0.00113	-0.000816968	-0.000980447	-0.000991084	-0.00132	-0.00107	-0.00162	-0.00127	-0.00112	-0.00121	-0.00172	-0.000929384	-0.00126	-0.00134	-0.00124	-0.000972128	-0.00104	-0.00129	-0.000546958	-0.000917062	-0.00145	-0.000819897	-0.00149	-0.00162	-0.00119	-0.00108
636.957	-0.00095795	-0.000942687	-0.000783986	-0.000716825	-0.00084621	-0.000727746	-0.00087131	-0.00108	-0.000902876	-0.00151	-0.000632229	-0.00125	-0.000795075	-0.00122	-0.000704888	-0.000928258	-0.00112	-0.000725342	-0.000291076	-0.000399719	-0.00078968	-0.000381161	-0.00054683	-0.0012	-0.000426917	-0.0011	-0.00139	-0.000922746	-0.000999652
637.284	-0.000489663	-0.00055343	-0.000524408	-0.000323076	-0.00048272	-0.000386802	-0.000505421	-0.000868023	-0.00054716	-0.00107	-0.000415188	-0.000884263	-0.000463208	-0.00076246	-0.000780487	-0.000632476	-0.000826457	-0.00036107	-7.34023e-05	-0.000197892	-0.00041419	-0.000289442	-0.000557192	-0.000853781	-0.00023005	-0.000641637	-0.00102	-0.000665411	-0.000693798
637.612	-0.00046395	-0.000577925	-0.000463579	-2.37549e-05	-0.000897125	-0.000216206	-0.000215855	-0.000755459	-0.000483761	-0.000767705	-0.000926787	-0.000874764	-0.00033529	-0.000881549	-0.000808517	-0.000894153	-0.000703752	-0.000361299	-6.33151e-05	-0.000160887	-0.000562035	-0.00037156	-0.000701259	-0.000878774	-0.00070559	-0.000822317	-0.00101	-0.000810583	-0.000851985
637.939	9.2284e-06	-0.000551975	-0.000443911	0.000136517	-0.000793359	5.01709e-06	1.51571e-05	-0.000298635	1.65492e-05	-0.000325536	-0.00114	-0.000908413	-0.00036078	-0.000628593	-0.000639424	-0.0011	-0.000700784	-0.000373814	-0.000232455	-0.000276703	-0.00072951	-0.00036953	-0.000681216	-0.000887721	-0.000815993	-0.000799325	-0.0011	-0.000929445	-0.000599515
638.267	-0.000163401	-0.000669305	-0.000375633	-0.000204752	-0.000867405	1.67241e-05	-0.000330152	-0.000172066	-3.17095e-05	-0.000303261	-0.00094894	-0.000918247	-0.000538528	-0.000794519	-0.000537515	-0.00124	-0.000910795	-0.000589313	-0.000350331	-0.000396831	-0.000868222	-0.000598844	-0.000687671	-0.00118	-0.001	-0.000996242	-0.00114	-0.00107	-0.000439509
638.594	0.000106167	-0.000520921	-0.000243456	-0.000107312	-0.000150244	0.000222208	-0.000271915	-0.000135073	0.000381895	-0.000296253	-0.000392129	-0.000473047	-0.000275625	-8.93281e-05	-7.57132e-05	-0.000644471	-0.000436304	-0.00023754	-0.00034102	-0.000341737	-0.000448076	-5.88894e-05	-0.000214276	-0.000804368	-0.000273543	-0.000467694	-0.000509815	-0.000221696	0.000123299
638.921	-0.000402923	-0.000704356	-0.000364658	-0.00038516	-0.000384892	0.000137918	-0.000277027	-0.000160439	-2.02806e-05	-0.000364039	-5.73254e-05	-4.78127e-05	-0.000284325	4.11198e-05	-8.10524e-05	-0.000424911	-0.000145967	-0.000190218	-0.000219078	-0.00031059	-0.000169873	0.000183028	-3.7931e-06	-0.000201474	-0.000212199	-0.00021241	-0.000482677	-0.000124572	0.000293823
639.248	-0.000317495	-0.000607781	-0.00061014	-0.000320132	-0.000333319	8.76689e-05	1.6922e-05	-0.00029824	0.000162605	-0.000657675	-0.000348617	0.000108258	-0.000332042	-0.000109592	-0.000336683	-0.000271953	0.0001317	2.80883e-05	-0.000145467	-0.000223936	-0.000121424	0.000163211	-3.06238e-05	-1.44132e-05	-0.000130136	-0.000232332	-0.000265283	2.41835e-05	-5.46224e-05
639.576	-0.000280217	-0.000379426	-0.000574418	-0.000612238	-0.000552332	-0.000136993	-0.000239812	-0.000472339	-0.000179503	-0.000889799	-0.000576033	-0.000257604	-0.000613234	-0.000478724	-0.000619053	-0.000793189	-0.000329911	-0.000332874	-0.000605956	-0.000456665	-0.000641835	-0.00011377	-5.24982e-05	-0.000326624	-0.000572917	-0.000521407	-0.000945551	-0.000547292	-0.000569863
639.903	-0.000173402	-0.000347879	-0.000387546	-0.000410584	-0.000315885	-0.000420625	-0.000491945	-0.000664968	-0.000271611	-0.000951683	-0.000950229	-0.000683591	-0.000794565	-0.00117	-0.000817474	-0.000996875	-0.000781228	-0.000658781	-0.00121	-0.000709509	-0.000699631	-0.000404422	-0.000504822	-0.00090396	-0.000779483	-0.0011	-0.000995847	-0.000656143	-0.00112
640.23	-0.000125144	-0.000407628	-0.000112064	-0.000153779	-0.000381835	-0.000523001	-0.000389618	-0.000901282	-0.000288542	-0.000849114	-0.00109	-0.000721429	-0.000576011	-0.000918704	-0.000600571	-0.000948052	-0.000940784	-0.000682073	-0.00117	-0.000844243	-0.000942785	-0.000186179	-0.00024718	-0.000817903	-0.000766412	-0.00105	-0.0011	-0.000695575	-0.00116
640.557	-0.00033333	-0.000766484	-0.000397138	-0.000340933	-0.000525883	-0.000771808	-0.000597837	-0.000982814	-0.000182134	-0.00086662	-0.000971761	-0.000556616	-0.000751678	-0.00134	-0.000781042	-0.000666002	-0.00105	-0.000873599	-0.00117	-0.00106	-0.000775842	-0.000198003	-0.000672877	-0.000901034	-0.000684309	-0.00129	-0.00123	-0.000719501	-0.000995086
640.884	-0.000154973	-0.000449422	-0.000254497	-0.000154288	-0.000409578	-0.000500766	-0.000346097	-0.00101	7.7879e-05	-0.000808939	-0.000722118	-0.000158553	-8.87225e-05	-0.000778753	-0.000513568	-0.000315873	-0.000888268	-0.00065545	-0.000544053	-0.000772733	-0.000850964	-0.00011137	-0.000475787	-0.000586643	-0.000487122	-0.00108	-0.001	-0.000455907	-0.000420801
641.211	-0.000447095	-0.00061009	-0.000339163	-0.000397831	-0.000623451	-0.000672686	-0.000621439	-0.000599173	-0.000267062	-0.00135	-0.000871917	-0.000408853	-0.000305216	-0.000888153	-0.000679639	-0.000778999	-0.000996809	-0.000919197	-0.00107	-0.00108	-0.000545013	-0.000286978	-0.000893689	-0.00103	-0.000705871	-0.00108	-0.00123	-0.00040012	-0.000729267
641.538	-0.000220575	-0.000618089	-0.000441147	-0.000162938	-0.000666311	-0.000224603	-0.000410945	-0.000464797	-0.000215298	-0.00127	-0.0011	-0.00067536	-0.000151085	-0.00078743	-0.000798924	-0.000870972	-0.00092536	-0.000839474	-0.00109	-0.00106	-0.00033712	-0.000470954	-0.00098313	-0.00077708	-0.000765855	-0.000808132	-0.000846606	-0.00042309	-0.000649628
641.865	-0.000183793	-0.00117	-0.000875639	-0.000605033	-0.000802276	-0.000257018	-0.00051656	-0.000481374	-0.000462667	-0.00155	-0.00121	-0.000928855	-0.000531928	-0.00107	-0.00111	-0.00133	-0.0011	-0.00106	-0.00102	-0.00155	-0.000463952	-0.000480541	-0.00153	-0.000806779	-0.000951313	-0.00091552	-0.00114	-0.000880688	-0.000999535
642.191	3.78659e-05	-0.00091231	-0.00108	-0.000485495	-0.000659374	-0.000152289	-0.000437435	-0.000828992	-1.93687e-05	-0.000800675	-0.000824248	-0.000776682	-0.000428117	-0.00106	-0.00109	-0.000684303	-0.00111	-0.000761532	-0.000378249	-0.00141	-0.000604591	-0.000505427	-0.0011	-0.000558451	-0.000810782	-0.00104	-0.000816888	-0.000796991	-0.000757746
642.518	-0.000142479	-0.000639249	-0.00108	-0.000331259	-0.000412109	-0.000539199	-0.000396531	-0.000848643	-0.000256484	-0.000760428	-0.000793362	-0.000592492	-0.000299329	-0.000871978	-0.00085696	-0.000693596	-0.000994984	-0.000545945	-0.000236243	-0.00141	-0.000481677	-0.000181205	-0.000871204	-0.000617916	-0.000777872	-0.000964232	-0.000791265	-0.000761253	-0.000681756
642.845	5.95697e-06	-2.31384e-05	-0.0005367	0.00017051	3.17131e-05	-0.000425944	-0.000184264	-0.000540575	-5.82801e-05	-0.000509195	-0.000666182	-0.000510868	-0.000255682	-0.000682182	-0.00059588	-0.000394416	-0.000823327	-0.000183418	-6.759e-05	-0.000949485	-0.000384668	-7.77746e-05	-0.000292786	-0.000790171	-0.000536905	-0.000451917	-0.000413974	-6.73802e-05	-0.000203189
643.171	0.000440963	4.40036e-05	-0.000233595	0.000476985	0.000434966	-0.000163963	0.000131814	-0.000317405	-0.000197446	-0.000578772	-0.000404669	-0.00055229	-0.000140083	-0.000556324	-0.00052266	-0.000814882	-0.000661325	-0.000449131	2.42867e-05	-0.000901339	-0.000503033	8.45535e-05	-0.000411269	-0.000773981	-0.000403636	-0.000398095	-0.000311338	-0.000274044	4.67429e-05
643.498	0.000331254	-0.000284243	-9.9619e-05	0.000278787	0.000238144	-0.000352452	7.54572e-05	-0.000443814	-0.000360546	-0.000796131	-0.000403103	-0.000820735	-0.000455279	-0.000702128	-0.000625415	-0.000985427	-0.00103	-0.000491653	-7.59859e-05	-0.000915335	-0.000795714	-0.000380604	-0.000529069	-0.00099939	-0.00052309	-0.000750824	-0.000572396	-0.000496484	-0.00042754
643.825	-0.000257121	-0.00039798	-0.000694287	-0.000160184	-0.000215405	-0.000973253	-0.000379239	-0.00108	-0.000715923	-0.00111	-0.000999508	-0.00129	-0.00114	-0.00107	-0.00145	-0.00125	-0.0012	-0.00115	-0.000770957	-0.00128	-0.00113	-0.000730527	-0.000939775	-0.00152	-0.000694282	-0.00148	-0.00118	-0.00108	-0.00117
644.151	-0.000769515	-0.000459881	-0.00089637	-0.000523094	-0.000722376	-0.00123	-0.000706837	-0.00138	-0.00106	-0.0014	-0.00147	-0.00144	-0.00137	-0.00131	-0.00126	-0.00107	-0.00135	-0.00104	-0.00115	-0.00125	-0.0012	-0.000913728	-0.000922707	-0.00137	-0.000954889	-0.00141	-0.00144	-0.0011	-0.00131
644.477	-0.000968033	-0.000486113	-0.000605638	-0.000749188	-0.00102	-0.00158	-0.000923758	-0.00157	-0.00119	-0.00114	-0.00162	-0.00109	-0.00101	-0.0015	-0.00124	-0.000905669	-0.00107	-0.00117	-0.00129	-0.00117	-0.0013	-0.000681053	-0.000962879	-0.00123	-0.000841252	-0.00124	-0.00125	-0.000517617	-0.0011
644.804	-0.000994223	-0.000988267	-0.000565289	-0.0011	-0.00116	-0.00145	-0.000635907	-0.00146	-0.00131	-0.00109	-0.00121	-0.000703637	-0.000596708	-0.00128	-0.00085732	-0.000777864	-0.000919691	-0.000702983	-0.00103	-0.000894419	-0.000974487	-0.000391374	-0.00106	-0.000845411	-0.000817097	-0.000822044	-0.000781029	-0.000405797	-0.000749432
645.13	-0.00137	-0.0014	-0.000792293	-0.00121	-0.00135	-0.00166	-0.000770419	-0.00146	-0.00139	-0.00109	-0.0012	-0.00108	-0.000797843	-0.0011	-0.00121	-0.000942928	-0.00106	-0.000899397	-0.00114	-0.00113	-0.000831758	-0.000247775	-0.0013	-0.000879935	-0.00101	-0.000605316	-0.000937389	-0.000647258	-0.000658529
645.457	-0.00156	-0.00141	-0.00116	-0.00131	-0.00121	-0.00109	-0.000526473	-0.00141	-0.00113	-0.00118	-0.00127	-0.00125	-0.000970566	-0.000741244	-0.00144	-0.0011	-0.00124	-0.000974731	-0.000892388	-0.00113	-0.000618342	-0.000337825	-0.00125	-0.000784412	-0.000877088	-0.000936406	-0.0012	-0.000987516	-0.000654073
645.783	-0.00123	-0.00116	-0.0012	-0.00135	-0.00116	-0.000934683	-0.000917994	-0.00129	-0.000829092	-0.00118	-0.00113	-0.00103	-0.000795791	-0.000791399	-0.00129	-0.00109	-0.00127	-0.000943032	-0.000912962	-0.00118	-0.00114	-0.000429355	-0.000956921	-0.000904464	-0.00117	-0.000929412	-0.00148	-0.000712219	-0.00089312
646.109	-0.0009681	-0.000787817	-0.000871938	-0.0012	-0.000854001	-0.0009203	-0.00070798	-0.00113	-0.000721207	-0.00116	-0.000949855	-0.000310894	-0.000393827	-0.00068959	-0.00135	-0.000768994	-0.000898234	-0.000694432	-0.000652349	-0.000746359	-0.00106	-0.000729096	-0.000808331	-0.00107	-0.00080883	-0.00109	-0.00149	-0.000163892	-0.00109
646.435	-0.000937683	-0.000697292	-0.00102	-0.00105	-0.000625873	-0.000914879	-0.000852265	-0.000941124	-0.000758365	-0.00109	-0.000904104	-0.000470639	-0.00038791	-0.001	-0.00128	-0.00108	-0.000868108	-0.000658218	-0.000889803	-0.00097144	-0.00151	-0.001	-0.000880011	-0.00137	-0.00111	-0.00124	-0.00171	-0.000413639	-0.00148
646.761	-0.00117	-0.000572127	-0.000830116	-0.000932285	-0.000741142	-0.000987973	-0.0008446	-0.000877296	-0.000895739	-0.00115	-0.00123	-0.000876569	-0.000561225	-0.00113	-0.00118	-0.00124	-0.00101	-0.000988225	-0.00123	-0.00138	-0.00126	-0.00141	-0.000816284	-0.00133	-0.0015	-0.00155	-0.00155	-0.000782992	-0.00135
647.087	-0.00134	-0.00101	-0.0011	-0.00115	-0.00109	-0.000940333	-0.00137	-0.00103	-0.000862275	-0.00107	-0.00161	-0.00113	-0.00103	-0.0014	-0.00109	-0.00172	-0.00146	-0.00127	-0.00133	-0.00161	-0.00133	-0.00161	-0.00113	-0.00144	-0.00182	-0.00156	-0.00148	-0.00139	-0.00147
647.413	-0.00076729	-0.000767647	-0.000707915	-0.000816825	-0.00173	-0.000712623	-0.00134	-0.00111	-0.000839342	-0.00101	-0.00131	-0.000934254	-0.000942118	-0.00129	-0.000856156	-0.00116	-0.00138	-0.000998953	-0.000862632	-0.00144	-0.00105	-0.000810118	-0.00134	-0.00145	-0.0017	-0.000906389	-0.00113	-0.00141	-0.000838092
647.739	-0.000427706	-0.000300898	-0.000400074	-0.000185004	-0.00138	-0.000161032	-0.00093918	-0.000888135	-0.00038376	-0.000214682	-0.000785526	0.00010478	-0.000572749	-0.000704882	-0.000352398	-0.000211357	-0.000707489	-0.000228684	-0.00016868	-0.000726469	-0.000591066	-0.000106888	-0.000794284	-0.000926353	-0.000915406	-1.84088e-05	-0.000587905	-0.000586186	-9.77157e-05
648.065	-0.000320481	7.23583e-05	-0.000271374	-0.000167415	-0.00109	-0.000105342	-0.000366582	-0.000762019	-0.000211232	-0.000258352	-0.000416963	0.000193129	-0.00025632	-0.000569552	4.00386e-05	9.1462e-05	-0.000797962	0.000151451	-0.000117083	-0.000841863	-0.000669837	0.000376349	-0.000797161	-0.000665989	-0.000613313	-0.000141844	-0.000566526	-0.000304804	5.74164e-05
648.391	-0.000733587	-0.000429883	-0.000666366	-0.000521621	-0.000746449	-0.000341977	-0.000426193	-0.00108	-0.000519215	-0.000290494	-0.000854985	1.43857e-06	-0.000528875	-0.000686818	-0.000394793	-0.000170305	-0.000869443	-0.000138032	-0.000303331	-0.00108	-0.000770754	-0.000509318	-0.000559478	-0.000598261	-0.000767673	-0.000276909	-0.000656987	-0.000266856	-4.17258e-05
648.717	-0.000748265	-0.000729928	-0.000871479	-0.000773609	-0.00107	-0.00109	-0.000703336	-0.00133	-0.000814832	-0.000945491	-0.0011	-0.000924752	-0.000771108	-0.00115	-0.000929624	-0.000805225	-0.00147	-0.000971989	-0.000306842	-0.0013	-0.00114	-0.00102	-0.00103	-0.00112	-0.000746562	-0.000599829	-0.00117	-0.00087318	-0.00101
649.043	-0.000774332	-0.000872611	-0.000928195	-0.000996232	-0.00109	-0.00113	-0.000829823	-0.00112	-0.000975701	-0.0013	-0.00146	-0.00101	-0.00105	-0.00131	-0.00127	-0.000980171	-0.00139	-0.00146	-0.000342057	-0.00124	-0.00145	-0.00148	-0.00125	-0.00149	-0.00105	-0.000757727	-0.00113	-0.00142	-0.00134
649.368	-0.000467908	-0.000422257	-0.000855943	-0.000838158	-0.000789437	-0.000934312	-0.000751663	-0.000770352	-0.000410266	-0.00123	-0.00129	-0.0012	-0.00103	-0.00108	-0.000892618	-0.00107	-0.00107	-0.0014	-0.000251014	-0.00118	-0.00157	-0.00139	-0.00146	-0.00163	-0.00112	-0.000750278	-0.00102	-0.00135	-0.00165
649.694	-0.000682598	-0.000638369	-0.000801578	-0.00088941	-0.000603456	-0.000558998	-0.000607913	-0.000582686	-0.000362638	-0.00113	-0.00133	-0.00115	-0.00107	-0.000950542	-0.000573361	-0.00104	-0.00114	-0.00105	-0.000601857	-0.00141	-0.00156	-0.00109	-0.00144	-0.00171	-0.00148	-0.00122	-0.000846492	-0.00143	-0.00118
650.02	-0.000190522	-0.000177376	-0.000404102	-0.000477061	-0.000282047	-0.000409466	-0.000440221	-0.000296179	-6.8576e-05	-0.000372262	-0.000575891	-0.000814626	-0.000700692	-0.00057616	-0.00047044	-0.000788782	-0.000923785	-0.000335445	-0.000418342	-0.000881539	-0.000976064	-0.000738147	-0.00080604	-0.00115	-0.000824432	-0.000959944	-0.000522307	-0.000745692	-0.000362153
650.345	1.4963e-05	-0.000215647	-8.24423e-05	-0.000455547	-0.000409751	-0.000527187	-0.00030854	4.52405e-06	-0.000387326	-0.000646777	-0.000470001	-0.000470266	-0.000426616	-0.00066499	-0.000568484	-0.0006669	-0.000815826	-0.000244116	-0.000427261	-0.000607542	-0.000790126	-0.000568916	-0.000657472	-0.000982814	-0.000495379	-0.00103	-0.000563062	-0.000872975	-0.000316173
650.671	-0.000164621	-0.000327353	-0.000268674	-0.000388623	-0.000248591	-0.000562958	-0.000385099	-0.000136126	-0.000405849	-0.000761415	-0.000612446	-0.000279362	-0.000507873	-0.00087011	-0.00106	-0.00112	-0.000897241	-0.000197117	-0.000578008	-0.000554077	-0.000917635	-0.000860171	-0.000979912	-0.00093135	-0.000257198	-0.000594292	-0.000659477	-0.000906526	-0.000981672
650.996	-0.000149437	-0.000391529	-0.000355991	-6.56078e-05	7.0157e-05	-0.000640998	-0.00028584	-0.000404729	-0.000260653	-0.00115	-0.000720978	-0.000434348	-0.000408296	-0.00080327	-0.000812627	-0.00101	-0.000317126	-0.00023467	-0.000440005	-0.000812665	-0.000753531	-0.000662471	-0.000888577	-0.000844246	-0.000463643	-0.00033531	-0.000455911	-0.00102	-0.00108
651.321	-0.000596693	-0.000772649	-0.00074022	-0.000518983	5.76419e-05	-0.000429163	-0.000424186	-0.000909685	-0.000287383	-0.00112	-0.000818839	-0.000502444	-0.000513037	-0.000956876	-0.000778444	-0.000842243	-0.000576789	-0.000317569	-0.000736052	-0.000896539	-0.000597786	-0.000841517	-0.00103	-0.000783584	-0.000694573	-0.000398901	-0.000219748	-0.0008661	-0.00114
651.647	-0.000514201	-0.00036771	-0.000570982	-0.000342851	-0.000104751	-0.000490987	-0.000247576	-0.000632656	-0.000375329	-0.000857671	-0.000604879	-0.000559962	-0.00052586	-0.000672987	-0.000246929	-0.000383248	-3.10114e-05	-0.000115657	-0.000563451	-0.000706537	-0.000404471	-0.000306441	-0.000662579	-0.000575391	-0.000502358	-0.000529618	-0.000198066	-0.000926932	-0.000485088
651.972	-0.000632047	-0.00037788	-0.000608415	-0.000281984	-0.000543293	-0.000170993	-0.000245689	-0.000419582	-0.000605229	-0.000818323	-0.000726756	-0.0007369	-0.000659438	-0.000460799	-0.000428056	-0.000146885	-0.000363709	-0.000195904	-0.000688722	-0.000783858	-0.000527664	-0.000596133	-0.000959701	-0.000861343	-0.000360258	-0.000745418	-0.0006054	-0.00104	-0.000618421
652.297	-0.000790562	0.000155433	-0.000663773	0.000157655	-0.000459829	-4.74381e-05	4.06898e-06	-0.000123374	-0.00060827	-0.00122	-0.000717988	-0.000814362	-0.00064338	-0.000490753	-0.000178525	-0.000248193	-0.000437071	-0.000242182	-0.000621636	-0.000852331	-0.000763847	-0.000378945	-0.000558206	-0.000744664	2.82056e-05	-0.000824677	-0.000686709	-0.00107	-0.00049199
652.623	-0.000562016	-0.000262685	-0.000551093	0.000252726	-0.000404047	8.71973e-05	0.000326938	-0.000243578	-0.000796368	-0.00155	-0.000696423	-0.000711725	-0.000429388	-0.000478904	-0.000494375	-0.000131715	-0.00054793	-0.000325402	-0.000339028	-0.00067235	-0.000724782	-0.000371052	-0.000798291	-0.000406317	0.000116746	-0.00106	-0.000714629	-0.00077265	-0.000328924
652.948	-0.000437257	-0.00038233	-0.000678711	-6.18607e-05	-0.000418161	-9.26712e-05	-0.000144178	-0.000492421	-0.000682215	-0.00183	-0.001	-0.00082463	-0.000453251	-0.000940367	-0.000841061	-0.000804102	-0.000814932	-0.000532362	-0.000694464	-0.000867474	-0.000958838	-0.000359105	-0.000897729	-0.000497696	-0.000210831	-0.00104	-0.000773049	-0.000686166	-0.000527863
653.273	0.000180783	-0.000265304	-0.000213222	-0.000351118	-0.000288094	-0.00044606	-0.000193107	-0.000389993	-0.000440773	-0.00128	-0.000593535	-0.000660986	-0.000355559	-0.00103	-0.00096502	-0.000839658	-0.000549126	-0.000466499	-0.000309049	-0.000748346	-0.000830535	-0.000453229	-0.0011	-0.000602838	-0.000247876	-0.000798192	-0.00114	-0.000631584	-0.000742325
653.598	4.28764e-05	0.000157357	-0.000198981	-0.000755585	-0.000466357	-0.000854319	-0.000634299	-0.000524862	-0.000227239	-0.00116	-0.000681547	-0.000724337	-0.000552165	-0.00107	-0.000930611	-0.00093605	-0.000879864	-0.000486004	-0.000809237	-0.00149	-0.00075058	-0.000783698	-0.000817885	-0.000809781	-0.000219249	-0.000664146	-0.00115	-0.000813158	-0.00142
653.923	0.000157793	0.000346176	-9.99567e-05	-0.00075933	-0.000595901	-0.000625613	-0.000100768	-0.000538532	-0.00027469	-0.000980397	-0.000432508	-0.000297351	-0.000289711	-0.000890372	-0.000141697	-0.0004899	-0.00054922	-0.000630821	-0.000532755	-0.00121	-0.00101	-0.000914635	-0.000586121	-0.000908613	-0.000197587	-0.000439564	-0.00107	-0.00062725	-0.00149
654.248	-8.6009e-06	0.000296302	-0.000391039	-0.000379339	-0.000517183	-0.000562858	-0.000303599	-0.000679388	-0.00028776	-0.000843487	-0.000764086	-0.000120363	-0.000512125	-0.000585829	-0.000323168	-0.000261581	-0.000645699	-0.000689559	-0.000688781	-0.00109	-0.00070482	-0.00106	-0.000463526	-0.00102	-0.000526058	-0.000536094	-0.000624682	-0.00059402	-0.0009824
654.573	0.000328468	0.000279796	-6.80648e-05	1.73394e-05	-0.00011957	6.539e-05	0.000103313	-0.000214123	-0.000168766	-0.000434956	-0.000411719	0.000102209	0.000171211	-0.000501749	-0.000167503	-0.000170412	-8.31681e-05	-0.000599517	-0.000213585	-0.000476637	-0.000411221	-0.000726874	-0.000203156	-0.00076634	-0.000460582	-0.000443225	-0.000253815	-0.000198464	-0.000330803
654.898	0.000239791	0.000307512	0.00032513	0.000265834	0.000257659	0.000222439	0.000260129	0.000303537	-0.000277018	0.000413163	0.00018155	0.000423759	0.00018806	-0.000237676	-0.000299963	0.000185006	0.00016283	-2.20631e-05	0.00049629	0.000126452	0.000639065	-0.00045596	0.00042535	0.000500535	-0.000152719	-7.25597e-05	0.000248518	0.000356548	0.000115641
655.223	0.000488352	0.000284674	0.000860439	0.000416121	0.000274955	0.000360744	0.00094974	0.000805302	-0.00019389	0.000598107	0.000603723	0.000524701	0.000569481	0.000386168	-0.000219413	0.000231053	0.000620174	0.000382592	0.00062126	0.00032246	0.0007317	8.79427e-05	0.000831143	0.00103	0.000225229	0.000394269	0.000439249	0.000493931	0.000784715
655.547	0.00020692	-0.000158429	0.000459661	0.000192815	-9.48488e-05	1.02948e-05	0.000645825	0.000484271	-0.000251862	0.000155144	-3.02298e-05	0.000123744	-4.17011e-05	0.000136535	-0.000668989	-0.00017329	0.000360262	-6.11368e-05	-7.45262e-05	5.34872e-05	0.000250884	-0.000350883	0.000671336	0.000659628	-0.000537022	0.00028498	-3.4894e-05	-5.05389e-05	0.000303252
655.872	0.000645225	0.000243739	0.000639994	0.000607844	0.000193201	0.000283525	0.000682114	0.000513542	0.000291687	2.31902e-05	-0.00018884	9.18806e-05	3.72432e-05	1.09943e-05	-0.000500373	-4.76419e-05	0.000717352	-0.000101933	-0.000252784	-0.000242204	-5.2731e-05	7.13122e-05	0.000497953	0.000333407	-0.000336389	2.38889e-05	-2.82864e-05	-0.000537452	0.000727078
656.197	0.000881457	0.000651672	0.000458421	0.00103	0.000186956	0.000679153	0.000502478	0.000654301	0.000482149	0.000305651	-5.50704e-05	0.000326386	3.2842e-05	-0.000422122	2.6723e-05	0.000302874	0.000616717	-0.00034015	-0.000163342	-0.000172417	9.63609e-05	0.000307084	0.000491263	0.000248773	-0.000339036	6.4711e-05	-7.16876e-05	-0.000789525	0.000254683
656.521	0.000956334	0.000821563	0.000618371	0.00132	0.000456851	0.00089833	0.000735262	0.000409901	0.000624624	0.000274892	0.000412634	0.000597616	0.000176782	3.33478e-05	0.00060679	0.000711103	0.000976915	0.000148296	0.000419246	0.000272774	0.000604059	0.00082358	0.000481435	0.000371657	0.000345702	0.000365242	0.000109798	-0.000442106	0.000540317
656.846	0.00070478	0.000648392	0.000419021	0.00109	0.000135551	0.000404692	0.000919325	0.000491889	0.000844144	0.000333713	0.000325407	0.000555008	0.000198261	0.000615694	0.000699903	0.000765039	0.000523375	0.000227662	0.000447045	0.000403829	0.000643839	0.000708245	0.000460007	9.10202e-05	0.000308192	0.000673854	-0.000109433	-0.000264017	0.000471812
657.17	0.000584385	0.000360987	0.000262979	0.000600357	-8.91755e-06	-4.29538e-05	0.00059257	-1.30796e-05	0.000521481	7.95211e-05	0.000447981	0.000277176	0.00021806	0.000542116	0.0003598	0.000314961	0.000528772	0.000690476	0.000428035	0.000615096	0.00033992	0.000671152	1.67233e-05	0.000309	0.000531311	0.000691181	2.06168e-05	9.02542e-05	0.000260966
657.495	0.000439782	9.95591e-05	-4.34828e-05	0.000663264	-0.000125288	-0.00031552	0.000162108	-7.8498e-05	0.00033389	0.000214503	0.000747287	0.000561371	0.000104235	0.000370973	8.27928e-05	5.629e-05	9.46073e-05	0.000374101	0.000212188	0.000386687	0.000383814	0.000524114	3.5811e-05	0.000223843	0.000511692	0.000571148	0.000174446	0.000129498	0.000199782
657.819	-0.000523774	-0.000427257	-0.000814354	-0.000175265	-0.000478052	-0.000834421	-0.000888438	-0.000946653	-0.000679195	-0.000294832	0.000269394	5.98749e-05	-7.78621e-05	-0.000744712	-0.00064773	-0.000592954	-0.000463902	-0.000152653	-0.000349817	-0.000573327	-9.06037e-05	0.000193957	-0.000351817	-0.0006187	6.59866e-05	6.60802e-05	-0.000190644	-0.00017819	-0.000888017
658.144	-0.00139	-0.000858956	-0.000874131	-0.0002802	-0.000877068	-0.0011	-0.000860889	-0.00128	-0.000824925	-0.00082928	-0.000315825	-0.00013987	-0.000535357	-0.00134	-0.00106	-0.000953292	-0.00109	-0.000732648	-0.000622935	-0.00139	-0.000213913	-0.00060466	-0.000904326	-0.00141	-0.000535995	-0.000878242	-0.00089608	-0.000509949	-0.00109
658.468	-0.000567438	-0.000348011	-0.000206174	5.50852e-05	-0.00039147	-0.000640356	-0.000653497	-0.000779799	-0.000162581	-0.000587845	-0.000453963	-0.000426439	-0.00034359	-0.00121	-0.000830949	-0.000815632	-0.00106	-0.000813247	-0.000651758	-0.000985928	-0.000418153	-0.000464231	-0.00111	-0.00114	-0.000770035	-0.000619492	-0.00106	-0.000308211	-0.000692461
658.792	0.000512649	0.000324501	0.000540316	0.000871654	0.000344978	0.00012229	0.000270857	-0.000107847	0.000294194	-0.000517587	-0.000658843	0.00010884	-0.000148335	-0.000367194	-0.000470224	-0.000610439	-0.00048867	-0.00049553	-7.00436e-05	-0.000138424	-0.000187972	-0.000329952	-0.000633206	-0.000467146	-0.000539516	-0.000526615	-0.000537317	0.000106263	0.000350224
659.116	0.00125	0.000949167	0.00139	0.00137	0.000956423	0.000638639	0.000582927	0.000298561	0.000770503	-7.09071e-05	-0.000320467	0.000537841	0.000315289	0.000519638	-3.28688e-05	5.51632e-05	0.000431201	-0.000101329	0.000103644	0.000289515	-0.000109963	0.000270636	0.000359924	-2.90121e-05	-0.00017503	0.000492746	0.00015336	0.000269812	0.000872445
659.441	0.000917287	0.000912643	0.000794066	0.000987592	0.000449341	0.000507253	0.000440033	-0.000273857	0.000163647	-4.18858e-05	-0.000247019	0.000247142	0.000204559	0.00024211	-0.000162951	3.15701e-05	0.000581616	4.08103e-05	0.000414715	0.000124163	-0.000160059	-1.47297e-05	0.000336063	0.000111236	-0.00020952	0.000205376	0.000514513	-0.000161148	0.000526341
659.765	0.000892228	0.000821293	0.000969122	0.00116	0.00047164	0.00034456	0.000496298	-0.00028576	0.00068511	0.000591345	0.000799299	0.000217784	0.000617203	0.000357831	0.000168642	0.000326365	0.000745535	0.000208931	0.00038815	0.000344829	0.000152184	0.000262982	0.000403808	0.000595332	0.000205952	0.000342252	0.000829419	-6.64613e-05	0.00044762
660.089	0.000730191	0.000859658	0.000430974	0.00102	0.000502557	0.000417515	0.000447051	8.16131e-06	0.000740963	0.000675365	0.00096159	0.000408593	0.000601007	0.000263356	0.000705299	0.000400864	0.000739983	0.000626582	0.000759212	0.000795969	0.000629818	0.000513636	0.000389592	0.00112	0.000542964	0.000402782	0.0012	0.000419258	0.000304176
660.413	0.000908081	0.00124	0.000766102	0.000984293	0.000852805	0.000702712	0.000905182	0.000543426	0.00125	0.000723675	0.00101	0.001	0.0011	0.000890279	0.000951916	0.00122	0.000737248	0.00107	0.00108	0.00102	0.000744256	0.000584477	0.000541647	0.00118	0.00103	0.000661613	0.00125	0.00112	0.000875033
660.737	0.000323511	0.000276769	-3.903e-05	1.39163e-05	-9.17548e-05	0.000389564	-0.000117949	-0.000341352	0.000434123	-0.000617111	-5.79685e-05	0.00012156	0.000119028	-0.000449952	-7.48906e-05	0.000587354	0.000242499	0.000543495	0.000235222	-4.16405e-05	0.000357952	-5.66043e-05	-9.12997e-05	0.000363113	0.000350578	0.000283139	0.000269698	0.000782519	9.47029e-07
661.061	-0.000359317	-0.000630911	-0.00106	-0.000709596	-0.000785184	-0.000378496	-0.000861399	-0.00118	-0.000148031	-0.00146	-0.000850793	-0.000850673	-0.000243489	-0.00105	-0.000720959	-0.000188015	-0.000686377	-0.000430339	-0.000862428	-0.000574744	-0.000331113	-0.000602708	-0.000757182	-0.000707827	-0.000203226	-0.000363675	-0.000587217	0.000163977	-0.000494393
661.385	-0.000501835	-0.00106	-0.0012	-0.000549298	-0.000895332	-0.000461738	-0.001	-0.0014	-0.000457513	-0.00157	-0.000841027	-0.000956041	-0.000514363	-0.00146	-0.000716686	-0.000504693	-0.000634837	-0.000370883	-0.00101	-0.000547965	7.98515e-06	-0.000239304	-0.000435994	-0.000865416	4.09155e-06	-0.000233124	-0.000997609	0.000164209	-0.000859531
661.708	-0.000839835	-0.000529319	-0.00135	-0.000309366	-0.00112	-0.000770225	-0.000923679	-0.00124	-0.000541628	-0.0011	-0.000450018	-0.000574162	-0.000467504	-0.00103	-2.33899e-05	-0.000619164	-0.000630249	-0.000245815	-0.00113	-0.000270111	0.000101516	-0.000104908	-0.000574523	-0.000811692	0.000146293	-0.000281661	-0.000853801	-0.000175678	-0.000344942
662.032	-0.000685434	-0.000423783	-0.00060041	-0.000154847	-0.000973844	-0.000590934	-0.000957945	-0.00127	-0.000837662	-0.000940684	-1.92927e-05	-0.000414639	-0.000387257	-0.001	-0.000187918	-0.000590048	-0.000183657	-0.000182953	-0.00102	-0.000296645	0.000353378	0.000127289	-0.000670773	-0.000564891	0.000602695	-0.000568324	-0.00064921	-2.00694e-05	-0.000283901
662.356	-0.00152	-0.000922128	-0.000906711	-0.000769682	-0.00146	-0.00104	-0.00132	-0.00151	-0.00162	-0.00143	-0.000655257	-0.000733864	-0.000870206	-0.00136	-0.000804972	-0.00139	-0.000668165	-0.000653267	-0.00167	-0.000702412	-9.79555e-05	-0.000350168	-0.000943526	-0.000824835	4.40446e-05	-0.000887255	-0.00106	-0.00066687	-0.000855738
662.679	-0.00109	-0.000959724	-0.000671585	-0.000728546	-0.00128	-0.000510482	-0.00106	-0.00111	-0.00145	-0.00131	-0.00060094	-0.000470318	-0.000363053	-0.00117	-0.000859978	-0.000775698	-0.000416225	-0.0006095	-0.00107	-0.000465811	0.000230223	-8.3985e-05	-0.000478184	-0.000497242	0.000542809	-0.000661857	-0.000834	-0.000553299	-0.000647135
663.003	-0.00114	-0.00101	-0.000819601	-0.00065888	-0.00116	-0.000440651	-0.000870439	-0.00053423	-0.000789967	-0.0011	-0.00101	-0.000567109	-0.000459409	-0.00128	-0.000964331	-0.000450395	-0.000783707	-0.000731866	-0.00092585	-0.000696886	-0.00029179	-0.000305008	-0.000324385	-0.000426389	-0.000140461	-0.00045662	-0.000969894	-0.00079515	-0.000778449
663.327	-0.000554534	-0.000576308	-0.000975886	-0.000207789	-0.00111	-0.000201225	-0.00077087	-0.000349187	-0.000379831	-0.000676915	-0.00121	-0.00093629	-0.000409049	-0.00156	-0.00123	-0.000444157	-0.00081325	-0.00111	-0.000969278	-0.000718465	-0.000505115	-0.000569775	-0.000644464	-0.000780966	-0.000469676	-0.00079459	-0.000728369	-0.000523722	-0.000839019
663.65	-0.000474689	-0.000764231	-0.000942192	-0.00057367	-0.000833624	-0.000323138	-0.000866993	-0.000430121	-0.000545654	-0.000858924	-0.00154	-0.00117	-0.000763965	-0.00169	-0.00166	-0.000894925	-0.00127	-0.00114	-0.00166	-0.000996724	-0.00123	-0.000984586	-0.0011	-0.00122	-0.00104	-0.000829541	-0.00118	-0.000550599	-0.00172
663.974	-4.36026e-05	-0.000536618	-0.00102	-0.000548575	-0.00105	-0.000320995	-0.000794778	-0.000802835	-0.00108	-0.000793802	-0.00164	-0.00107	-0.000646862	-0.00106	-0.00157	-0.00118	-0.00149	-0.00107	-0.00117	-0.000964812	-0.00083782	-0.00117	-0.00124	-0.00141	-0.00116	-0.000875018	-0.00172	-0.00087356	-0.0015
664.297	-0.000194697	-0.0002744	-0.000467354	-0.000532628	-0.000869886	-0.000423889	-0.00037866	-0.000634591	-0.000762092	-0.00111	-0.000817087	-0.000679693	-0.000442976	-0.000370507	-0.00101	-0.000658455	-0.00139	-0.00084301	-0.00070146	-0.000740876	-0.000619662	-0.000914389	-0.00118	-0.00104	-0.000949792	-0.000437277	-0.00148	-0.00108	-0.00109
664.62	-2.36735e-05	-0.000258969	-0.000309031	-0.000312028	-0.000752315	-0.000305963	-8.1559e-05	-0.000537048	-0.000626782	-0.00152	-0.000932562	-0.000976689	-0.00087586	-0.000403741	-0.000780918	-0.00109	-0.0013	-0.00139	-0.000376961	-0.000902989	-0.000716055	-0.000953225	-0.00134	-0.00113	-0.00122	-0.000683275	-0.00187	-0.00104	-0.000917554
664.944	-1.48576e-05	-0.000136462	-0.000192291	-0.000280112	-0.000261703	-0.000347911	4.52106e-05	-0.000687698	-0.000181322	-0.0016	-0.000783792	-0.00101	-0.00133	-0.00109	-0.00103	-0.00124	-0.00124	-0.00144	-0.00116	-0.00141	-0.000990159	-0.0011	-0.00134	-0.000876123	-0.000761354	-0.00106	-0.00128	-0.000682297	-0.00102
665.267	0.000175153	-0.00070642	-0.000571381	-0.000647642	-0.000464045	-0.000437998	-0.000384078	-0.000604082	-0.000430193	-0.00157	-0.00148	-0.00171	-0.0016	-0.00156	-0.00138	-0.00233	-0.00142	-0.00129	-0.00162	-0.00228	-0.00142	-0.00163	-0.00141	-0.00124	-0.000910463	-0.00174	-0.00152	-0.000862983	-0.00147
665.59	-0.000326719	-0.000724972	-0.000800351	-0.000557362	-0.00103	-0.00106	-0.000838969	-0.000985092	-0.000844645	-0.00154	-0.00144	-0.00215	-0.00172	-0.00185	-0.00165	-0.00235	-0.00134	-0.00131	-0.00211	-0.00279	-0.00185	-0.00153	-0.00167	-0.00122	-0.00115	-0.00235	-0.00153	-0.00147	-0.0016
665.913	-0.000256494	-0.000571547	-0.000742211	-0.000554445	-0.00125	-0.00112	-0.000892823	-0.000657686	-0.00109	-0.00167	-0.00145	-0.00218	-0.00158	-0.00145	-0.00132	-0.0022	-0.00116	-0.00104	-0.00156	-0.00249	-0.00192	-0.00141	-0.00167	-0.00145	-0.00116	-0.002	-0.00175	-0.00119	-0.0014
666.237	-0.000360035	-0.000373294	-0.000679256	-0.000758788	-0.000760566	-0.0012	-0.00099237	-0.000542564	-0.00104	-0.00175	-0.00148	-0.00191	-0.00159	-0.00143	-0.00107	-0.00156	-0.000671704	-0.00109	-0.0016	-0.00196	-0.00192	-0.00113	-0.00149	-0.00139	-0.000980795	-0.00178	-0.00196	-0.00124	-0.00123
666.56	3.55881e-05	-0.000103004	-0.000102072	-5.59081e-05	-0.000221464	-0.00086293	-0.0001787	-0.000507061	-0.000407512	-0.00129	-0.000804799	-0.000742181	-0.00119	-0.000918092	-0.000937822	-0.0011	-0.000732681	-0.000518844	-0.000750942	-0.000834169	-0.001	-0.000700589	-0.000849305	-0.0013	-0.00045336	-0.000840764	-0.00146	-0.000582198	-0.000604765
666.883	-0.000154394	-0.000484686	-0.000319102	-0.000549254	-0.000522913	-0.00096369	-0.00019739	-0.000505859	-0.000229827	-0.000870289	-0.0011	-0.000913431	-0.00129	-0.00116	-0.00116	-0.00143	-0.000964065	-0.000157233	-0.00101	-0.000718909	-0.000768549	-0.000781291	-0.000923759	-0.00118	-0.000443163	-0.000766759	-0.0018	-0.000659002	-0.000768005
667.206	-0.000535101	-0.000894563	-0.000286498	-0.00045971	-0.000968815	-0.00094482	-0.000135081	-0.00139	-0.000444821	-0.000857791	-0.00118	-0.00087538	-0.00121	-0.000932601	-0.00143	-0.00146	-0.00148	-0.000132269	-0.000915746	-0.00136	-0.000811858	-0.000616935	-0.00125	-0.00122	-0.000757131	-0.000790377	-0.0021	-0.000765988	-0.000406691
667.528	-0.000817607	-0.00156	-0.000793788	-0.00148	-0.00147	-0.00128	-0.000866336	-0.00168	-0.00081758	-0.00125	-0.0018	-0.00149	-0.00151	-0.00189	-0.00184	-0.00188	-0.00195	-0.000283369	-0.00151	-0.00233	-0.00133	-0.00148	-0.00147	-0.0017	-0.000846569	-0.00112	-0.00237	-0.00108	-0.000650814
667.851	-0.00138	-0.00191	-0.000948967	-0.00138	-0.00128	-0.00133	-0.00113	-0.00193	-0.000974971	-0.00135	-0.00139	-0.0013	-0.00108	-0.00143	-0.00169	-0.00139	-0.0019	-0.00045233	-0.00111	-0.00248	-0.00135	-0.00142	-0.00108	-0.00185	-0.00108	-0.00123	-0.00222	-0.00126	-0.00105
668.174	-0.000926768	-0.00171	-0.000803153	-0.00128	-0.00135	-0.00122	-0.00103	-0.00151	-0.000860181	-0.000943168	-0.000451842	-0.000787686	-0.000646593	-0.00139	-0.00134	-0.00111	-0.00169	-0.000525171	-0.000734089	-0.00159	-0.00065002	-0.00133	-0.000494735	-0.000955324	-0.000576982	-0.000984144	-0.0017	-0.00111	-0.0013
668.497	-0.00105	-0.00127	-0.00129	-0.00128	-0.00133	-0.000864931	-0.000810312	-0.00122	-0.000491525	-0.000351085	-0.000303028	-0.000843099	-0.000447475	-0.000846925	-0.00087456	-0.000659294	-0.00125	-0.00033206	-7.08763e-05	-0.00101	-0.000348127	-0.00084537	-0.000514611	-0.000297475	-0.00045019	-0.000699029	-0.00129	-0.000915003	-0.00146
668.82	-0.000124634	-0.000835358	-0.000716478	-0.000723135	-0.00128	-0.000480401	-0.000155056	-0.000771604	-0.000244855	0.000382514	0.000158481	-0.000136384	0.000114653	-0.000297974	-0.000357398	-0.000156663	-0.000398739	-0.000191199	6.67358e-05	-0.000146587	0.000215803	-0.000430559	-0.000118976	0.000168051	0.000211562	-5.05172e-05	-0.000576893	-0.000622159	-0.000770006
669.142	-0.000177525	-0.000422537	-0.000968205	-0.000806063	-0.0012	-0.000633171	-0.000249686	-0.000776963	0.000104739	7.44915e-05	-0.00015505	-0.000403553	0.000122344	-0.000120784	-0.000225548	0.000388136	0.000373846	0.000340135	0.00011557	0.000160027	0.000298118	-0.000401686	-0.000364525	-0.000199059	-0.000139869	-1.57434e-05	7.38863e-06	-0.000144034	-0.000309839
669.465	-0.000166105	-0.00033119	-0.000798089	-0.000332598	-0.00123	-0.00112	-0.000479911	-0.00114	-0.00044998	-0.000128594	-0.000575124	-0.00024961	7.0977e-05	0.000385588	-9.57812e-05	0.000660695	0.000803752	0.000308951	4.10809e-05	0.000290524	-1.88333e-06	-0.000612377	-0.000158513	-0.000507295	-0.000271142	-0.000216987	0.000329558	-0.000215652	3.93346e-06
669.787	-0.000917108	-0.000528171	-0.00141	-0.000936679	-0.00126	-0.00184	-0.00124	-0.00166	-0.001	-0.00144	-0.00137	-0.00121	-0.000910632	-0.000935042	-0.000604536	-0.000359904	-0.000212571	-0.000485542	-0.000400509	-0.000618718	-0.000560555	-0.00109	-0.00107	-0.000921162	-0.00133	-0.00076544	4.88319e-05	-0.000619637	-0.000749758
670.11	-0.00122	-0.000914024	-0.00116	-0.000793956	-0.00146	-0.00191	-0.00156	-0.00143	-0.00165	-0.00151	-0.00154	-0.00106	-0.00127	-0.00169	-0.000871879	-0.00116	-0.00128	-0.00084892	-0.000829686	-0.00135	-0.00115	-0.00109	-0.00127	-0.00146	-0.00133	-0.000689532	-0.000579573	-0.00145	-0.00108
670.432	-0.0011	-0.00109	-0.000732729	-0.000817771	-0.000937144	-0.00149	-0.00143	-0.00105	-0.00134	-0.0015	-0.00101	-0.000974148	-0.000817493	-0.00177	-0.000572588	-0.00159	-0.00141	-0.000970791	-0.00089123	-0.00131	-0.000374604	-0.000525469	-0.001	-0.00118	-0.00121	-0.000748263	-0.000674582	-0.00116	-0.000848802
670.755	-0.000309222	-0.000907394	-2.73694e-05	-0.000195859	-0.000586121	-0.000855189	-0.0006313	-0.000524546	-0.000678487	-0.000980981	-0.000392182	-0.000481665	-0.000362443	-0.0012	-0.000240524	-0.0009739	-0.000823787	-0.000424835	-0.000372401	-0.00115	4.27526e-05	-0.000263951	-0.0002696	-0.000547225	-0.000428989	-0.000384859	-0.000596101	-0.000850935	-0.000335315
671.077	0.000130768	-0.000433061	-3.62075e-05	0.000189037	-0.000188252	-0.000426764	5.57845e-05	-8.23373e-05	-7.98138e-05	-0.000445973	-0.000127911	-0.00047493	-0.000533532	-0.000453656	6.7805e-05	-0.000468955	-0.00029041	-0.000263727	-3.05378e-05	-0.000636589	0.000171317	-5.75091e-05	1.32118e-05	-6.83372e-05	-1.52742e-05	-0.000364706	-0.000384918	-0.00048332	-0.000319494
671.4	-0.000123484	-0.000331789	-0.000486464	-0.000131209	-0.000630647	-0.000789722	2.46294e-05	-0.000378352	-0.000434091	-0.000654052	-0.000867534	-0.00123	-0.00122	-0.000741632	-0.000295267	-0.00102	-0.000971943	-0.000597238	-0.000656599	-0.000866255	-0.000754464	-0.000966068	-0.00071321	-0.000346544	-0.000604007	-0.000601162	-0.00103	-0.00124	-0.000905736
671.722	-0.000685166	-0.000365964	-0.000847904	-0.000516975	-0.000715468	-0.000885773	-0.000603717	-0.00055585	-0.000733699	-0.000805664	-0.00103	-0.00151	-0.00175	-0.00124	-0.001	-0.000987054	-0.00136	-0.000750308	-0.00122	-0.000674527	-0.00108	-0.000696181	-0.000747188	-0.00116	-0.000872502	-0.00129	-0.00166	-0.00174	-0.001
672.044	-0.000835224	-0.0012	-0.00116	-0.00108	-0.00123	-0.0011	-0.000956223	-0.00124	-0.00145	-0.00161	-0.00203	-0.00168	-0.00207	-0.00198	-0.00167	-0.00137	-0.00177	-0.00142	-0.00196	-0.00156	-0.00218	-0.00135	-0.00123	-0.00177	-0.00132	-0.00203	-0.00228	-0.00249	-0.00157
672.366	-0.000668575	-0.000958168	-0.000581954	-0.000654616	-0.000806302	-0.000604878	-0.000427283	-0.00103	-0.000922876	-0.00118	-0.00127	-0.0012	-0.00146	-0.00183	-0.00193	-0.00044955	-0.00113	-0.00111	-0.00171	-0.00131	-0.00166	-0.00063428	-0.00076635	-0.0017	-0.000506083	-0.0017	-0.00168	-0.00149	-0.00132
672.688	-0.00060497	-0.000742022	-0.000456777	-0.000419594	-0.00112	-0.00064607	1.18423e-06	-0.00123	-0.00086898	-0.00124	-0.00137	-0.00106	-0.00129	-0.00128	-0.00174	-0.000836445	-0.00115	-0.00151	-0.00159	-0.00148	-0.00179	-0.000889723	-0.00115	-0.00149	-0.000653293	-0.0015	-0.00114	-0.00136	-0.00151
673.01	-0.000341932	0.000209654	0.000220736	5.21249e-05	-0.000105182	0.000118358	0.00029284	-0.000542652	-8.19196e-05	-0.000364661	-0.000396502	-0.000945901	-0.000521553	-0.00034448	-0.000845261	-0.000737461	-0.000524693	-0.00115	-0.000674843	-0.00038296	-0.000410378	-0.000265122	-0.000628849	-0.00106	-9.83355e-05	-0.000702313	-0.000148845	-0.000825552	-0.000750464
673.332	-0.000246785	0.000137342	0.000172648	-0.000345122	4.03787e-05	0.000202223	8.62838e-05	-0.000376661	-0.000197674	-0.000515951	-0.000589747	-0.000648578	-0.00073966	-0.000246488	-0.000579654	-0.00134	-0.000937361	-0.000965315	-0.000350819	-0.000541151	-0.000757374	-0.00035592	-0.000750517	-0.000952194	-0.000224441	-0.000829572	-0.000566779	-0.00151	-0.000891275
673.654	-7.23189e-05	-0.000213591	-0.000146234	-0.000547705	0.000183795	0.000142655	-0.000149865	0.000133189	-0.000344925	-0.000121038	-0.0002774	-0.00079194	-0.000764404	-0.000419173	-0.000137933	-0.00125	-0.000845081	-0.000393861	-0.000337993	-0.00018939	-0.000823729	-0.000650163	-0.00038647	-0.000868298	9.30452e-05	-0.000634367	-0.000660087	-0.0014	-0.000798635
673.976	0.000173402	-0.000432811	-0.000520396	-0.000474402	-0.000340209	-0.000509374	-0.000358987	-8.78995e-05	-0.000389003	-0.000183283	-0.000343775	-0.000359105	-0.000629688	-0.000182622	-0.000125877	-0.00135	-0.000916447	0.000443816	-0.000214556	-0.000247671	-0.000860949	-0.000341658	-0.000654281	-0.000689123	-0.000150588	-0.000220428	-0.000709555	-0.000788337	-0.00104
674.298	0.000269627	-0.000725623	-0.00084317	7.54412e-05	-0.000428096	-0.000418106	-0.00058769	-8.66176e-05	-0.000407565	-0.000140603	-7.64545e-05	-0.00040766	-0.000476897	-0.000134399	0.00045711	-0.000818463	-0.000418983	0.000211266	-0.000352867	1.07613e-05	9.75276e-06	-0.000170779	-0.000267454	-0.000639846	-0.00042144	0.00028143	-0.000100596	-0.000661235	-0.000738598
674.62	0.000214293	-0.000266077	-0.000758231	0.000319747	-0.000305802	0.000248638	-0.000163425	-0.000190083	0.000244275	5.11547e-05	0.000249334	-0.000154416	7.73482e-05	5.10995e-05	0.000418834	-0.000431077	0.000315777	0.000376128	0.00012759	0.000278784	0.000764599	0.000898573	-3.61152e-05	-9.00678e-05	-0.000521685	0.00082918	0.000355783	-0.000114433	-4.97952e-05
674.942	0.000164377	-0.000551114	-0.000698325	0.000138459	-1.59318e-05	0.000514246	0.000267133	-0.000119638	0.000344661	-0.000325265	0.000241521	-0.000370872	-0.000229385	-0.000342432	-0.000116741	-1.88088e-05	0.000662908	7.83729e-05	0.000289599	0.000124856	0.000969687	0.00102	0.000472285	0.000185015	-0.000189288	0.000515501	0.000224179	-0.000223311	0.000528141
675.263	0.000111297	-0.000346005	-0.000265364	-0.000140367	-0.000114125	0.000740725	0.000207968	0.000169547	0.000740693	-0.000344299	-3.72689e-05	-0.000138776	-0.000660732	-0.000149965	-0.000595289	-0.000229638	0.000527856	0.000108218	0.000356502	-0.000189664	0.00056503	0.000894029	0.000410218	0.000260023	-2.70448e-06	0.000285154	-0.000252031	7.07974e-05	0.000447789
675.585	0.000208653	-0.000419894	7.84158e-05	-0.000119591	-0.000331578	-9.83102e-05	-0.000237152	-0.000395128	0.000371241	-0.000406585	-0.000127357	-5.99666e-05	-0.000988225	-0.000109862	-0.00080339	-0.000399533	9.99113e-05	-0.000155513	9.65484e-05	-9.71386e-05	7.29442e-05	6.77435e-05	0.000225889	0.0001134	9.68146e-05	7.94185e-05	-0.000452094	-0.000276104	0.000161603
675.907	-0.000222742	-0.000119876	-0.000123725	-6.74878e-05	-0.000452151	-0.00028982	-0.000713061	-0.00105	0.000195718	-0.000236896	-0.000274711	-0.000160267	-0.000950362	-6.60962e-05	-0.000722225	-0.000697452	-0.000298212	-0.000352828	-0.000123392	-0.000153505	-0.000267854	-0.000571003	2.14923e-05	-0.000325029	5.53843e-05	-0.00021952	-0.000678875	-0.000208174	-0.00021197
676.228	-0.000357761	-0.000349649	-0.000226151	-0.000621993	-0.000493596	-0.000531166	-0.000866924	-0.00154	-0.000436184	-0.000540368	-0.000135801	-0.000667181	-0.00109	-0.000618406	-0.00104	-0.000655954	-0.000677252	-0.000527856	-0.000432165	-0.000350325	-0.000704064	-0.000653731	-0.000604463	-0.00042608	0.000148723	-0.000636375	-0.000851794	-0.000769909	-0.000531279
676.55	-1.99624e-05	-0.000468993	-0.00018398	-0.00048591	-0.000100899	0.000175502	-0.000621678	-0.0011	-6.60633e-05	-0.000456674	-0.000574486	-0.000788286	-0.000409188	-0.000447124	-0.000777505	-0.000324402	-0.000329791	-0.000366686	-0.000428063	-0.000656831	-0.000523867	-0.000332415	-0.000469444	-0.00050869	0.000267441	-0.000581146	-0.000775375	-0.000485595	-0.000591751
676.871	0.00031834	-0.000235069	0.000650998	-0.000484876	-0.000244462	0.000230295	-0.000285049	-0.000332378	0.000428096	-0.000132664	-0.000198367	-0.000879935	-0.000483699	-0.000364093	-0.000396993	-0.000125365	-0.000217899	-0.00023165	-0.000461639	-0.000535573	-0.000308633	1.02216e-05	-0.000192231	-0.000403614	-5.12639e-05	-0.000355667	-0.000804426	-0.000395474	-0.000512771
677.193	0.000789494	-5.29188e-05	0.000469532	3.10689e-05	-0.000460694	0.00044628	0.000182181	-2.06823e-05	0.000714829	0.000287786	0.000176921	-0.00094349	0.000411507	-9.49561e-05	0.000142497	0.00028374	0.00015431	-0.000245031	-0.000185109	-0.000556888	-0.000257607	0.000135592	0.0003437	-0.000535643	-0.0004643	8.242e-05	-0.000251946	0.000319973	-0.000288127
677.514	0.000605071	0.000306578	-0.000104086	3.91964e-05	-0.000709598	0.000261524	0.00047044	-0.000102595	0.000301172	-0.000190939	7.77069e-05	-0.000864787	0.000232322	-0.000680043	-0.000316845	-2.38669e-05	-0.00030893	-0.000677717	-0.000511544	-0.000727077	-0.000451411	-0.00040623	-0.000337724	-0.00067937	-0.00123	-0.000307234	-0.000311605	-0.000122254	-0.000709324
677.835	0.000973606	0.000882527	-0.000250655	0.000785489	-9.62916e-06	0.000563979	0.000604523	0.000356719	0.000475941	-4.98764e-05	-0.000207557	-0.000648141	0.000435979	-0.00055047	-0.000239379	-0.000147283	-0.000200152	-0.000687514	-0.000689311	-0.00109	-0.000396764	-0.00048994	3.06359e-05	-0.000277768	-0.000776918	-0.000312866	0.000315581	-0.000324429	-0.000624445
678.156	0.000955523	0.00109	0.000329376	0.000859514	0.000581077	0.000648565	0.00078482	0.000855629	0.00089211	-0.000140104	-0.000640177	1.24098e-05	-6.19469e-05	-0.000356554	-0.000200624	-0.000312041	0.000148901	-2.73998e-05	-0.000391579	-0.000369777	-0.000393969	-0.00039459	0.0003215	4.40911e-06	-0.000427594	-0.000446275	0.000529749	-0.000262757	-0.00032687
678.478	0.00123	0.00154	0.00136	0.00107	0.00124	0.00103	0.000784079	0.00153	0.00132	0.000355066	-0.000348195	0.000475143	-0.000187587	0.000215612	0.00059341	0.000418928	0.000809028	0.000260748	-0.000104593	-4.07775e-06	-0.000114165	-0.000111425	0.000752151	0.000252797	0.000557742	0.000143803	0.000455191	0.000347843	0.00047028
678.799	0.000565156	0.000713084	0.000951964	0.000385894	8.01793e-05	0.000468017	0.000602531	0.000618216	0.000513336	-0.000194017	-0.000691906	0.000217184	-0.000614038	-0.00044009	0.00022993	5.59789e-05	0.000237907	-0.000101518	-0.000467409	-9.53461e-05	-0.000509999	-0.000580445	-0.000274964	-4.58232e-05	-9.29984e-05	-2.06419e-05	-0.000205402	8.01592e-05	8.08042e-05
679.12	0.000269917	0.000263323	0.000531326	0.000431	-0.000200908	-0.000208406	8.04964e-05	-0.000139861	0.000135208	-0.000189247	-0.00097905	-0.000386828	-0.000551363	-0.000701555	-0.00037356	-4.17643e-05	-0.000136206	-0.000952503	-0.000727138	-0.000592564	-0.000823819	-0.000802964	-0.000562864	-0.000277152	-0.00052696	-4.95636e-05	-0.00075366	-9.40324e-05	-0.000379666
679.441	-0.000526821	-0.000570843	-0.000211055	-0.000414859	-0.000853038	-0.000569595	-0.000766222	-0.000896106	-0.000660618	-0.00034353	-0.00152	-0.00119	-0.000652686	-0.00111	-0.000998921	-0.00111	-0.00077979	-0.00104	-0.000909222	-0.00109	-0.00131	-0.000923868	-0.00111	-0.000603089	-0.00121	-0.000879418	-0.000784546	-0.000911739	-0.0013
679.762	-0.000619002	-0.0013	-0.000426616	-0.000923063	-0.000881241	-0.000343356	-0.00101	-0.00102	-0.00101	-0.000310622	-0.00152	-0.00114	-0.000331837	-0.00107	-0.00133	-0.000940195	-0.000448924	-0.000865515	-0.000686912	-0.00109	-0.00109	-0.000878883	-0.000501384	-0.000487219	-0.000995098	-0.000913375	-0.000657868	-0.000742472	-0.00112
680.083	-0.000709426	-0.00119	-0.000641539	-0.00131	-0.001	-8.28532e-05	-0.00125	-0.000817075	-0.00124	-0.00025092	-0.00099005	-0.000702441	-5.02436e-05	-0.00121	-0.000969733	-0.000776327	-0.000196922	-0.000537628	-0.000584885	-0.000693432	-0.000468412	-0.00113	-0.000593375	-0.000637375	-0.000654419	-0.000901004	-0.00025421	-0.000849936	-0.000602005
680.404	-0.000151451	-0.000780116	-0.000590174	-0.000731021	-0.000993155	-0.000226682	-0.000561303	-0.000655866	-0.000967948	-8.38865e-05	-0.00056938	-0.000149329	-0.000102098	-0.000753997	-0.000766782	-0.000111885	0.000138892	0.000112338	-0.000482306	-0.000426264	-5.68298e-06	-0.00103	-4.2207e-05	-0.000349597	-0.000334478	-0.000414674	-0.000172828	0.000117031	0.00015066
680.725	1.65742e-05	-0.000503899	-0.000772022	-0.000452916	-0.000725412	-0.000507431	-0.000586877	-0.000558741	-0.000918337	-0.00049393	-0.000692739	-0.000441839	-0.000293931	-0.000603793	-0.00079833	2.6877e-05	-0.000329275	-0.00025412	-0.000713228	-0.000640186	-0.000264401	-0.00059445	-0.00054712	-0.000713604	-0.000384149	-0.000373104	-0.000385557	-0.000124663	-0.000284709
681.045	0.000313181	-0.000507501	-0.000804686	-0.000376404	-0.00083029	-0.000954129	-0.00012524	-0.000393633	-0.00089007	-0.000677684	-0.000779717	-0.000610313	-0.000529954	-0.000288874	-0.000863495	-7.68981e-05	-0.000717291	-2.95241e-05	-0.000550217	-0.000871982	-0.00058117	-0.000460259	-0.000585589	-0.000316539	-0.000444896	-0.000210758	-0.000605309	-2.50373e-05	-0.00060403
681.366	0.0002107	-0.000593007	-0.000727189	-0.000515672	-0.000797081	-0.00105	-0.000476915	-0.000490691	-0.000852069	-0.000770339	-0.00114	-0.000992816	-0.000411432	-0.000469614	-0.000971428	-0.000347117	-0.000850623	-0.000365903	-0.000668817	-0.000847726	-0.00076549	-0.000408435	-0.0006526	-0.000640742	-0.000627783	0.00015883	-0.000475095	-0.000595657	-0.000928119
681.687	0.000344624	-7.62367e-05	-0.00062506	-0.000530471	-0.000483287	-0.0011	-0.000543266	-0.000390318	-0.000555047	-0.000639496	-0.000756069	-0.000848467	-0.000253474	-0.00032911	-0.000447826	-0.000374517	-0.000120163	-0.000533609	-0.000490642	-0.000279174	-0.000649036	-0.000691764	-0.000335203	-0.000754178	-0.00101	-5.03216e-05	-0.000403647	-0.000556666	-0.00048824
682.008	0.000432527	-0.000174397	-0.000347806	-0.000386545	-0.000467618	-0.00027804	-0.000717161	-0.000556774	-0.000834118	-0.000707823	-0.00105	-0.000663228	-0.000120651	-0.000416285	-0.00041965	-0.000434344	-0.000155134	-0.000551745	-0.000662356	-0.000287662	-0.000385182	-0.000207826	-0.000155003	-0.000599554	-0.00102	0.00022783	-0.000539673	-0.001	-0.000465152
682.328	0.000121389	-0.000812053	-0.000436026	-0.000719809	-0.000543391	-0.000615144	-0.00119	-0.00077278	-0.00127	-0.000893597	-0.00111	-0.000751714	-0.000602036	-0.000891505	-0.000742697	-0.000788933	-0.000763782	-0.000975174	-0.000835772	-0.000921445	-0.000684885	-0.00065667	-0.000532924	-0.000611276	-0.00108	-0.000994627	-0.00144	-0.00149	-0.000552756
682.649	-2.03139e-05	-0.000957753	-0.000290694	-0.000247706	-7.52154e-05	-0.00056342	-0.00113	-0.000962935	-0.00113	-0.000776032	-0.00101	-0.000410305	-0.000685771	-0.000982969	-0.000801548	-0.001	-0.00119	-0.00107	-0.000794228	-0.0012	-0.000697024	-0.000572773	-0.000796442	-0.000568924	-0.000554623	-0.000821803	-0.00123	-0.00129	-0.000423345
682.969	-7.05074e-05	-0.000783688	-0.00048915	-0.000103774	0.000398395	-0.00114	-0.00124	-0.0011	-0.000910456	-0.000614418	-0.000625077	-0.000422278	-0.00109	-0.000634315	-0.000693484	-0.000954316	-0.00127	-0.00113	-0.000751726	-0.000923601	-0.000617909	-0.000760809	-0.000807881	-0.000702192	-0.000458109	-0.00119	-0.00114	-0.000660348	-0.000294734
683.29	-0.000180451	-0.000685251	-0.000356261	-0.000498354	0.000155391	-0.00107	-0.000772502	-0.00137	-0.0011	-0.000969884	-0.000362537	-0.000348093	-0.00107	-0.000542912	-0.00104	-0.00116	-0.00121	-0.000879576	-0.000707503	-0.000722027	-0.000568306	-0.00037184	-0.000801027	-0.000695997	-0.000523538	-0.000737874	-0.000633159	-0.000545554	-0.000418336
683.61	-1.18652e-05	-0.000928822	-0.000172122	-0.000857167	-0.000355817	-0.000733068	-0.000581402	-0.00141	-0.00112	-0.000689324	-0.000285143	-0.000325751	-0.000734145	-0.000130021	-0.000602069	-0.000944895	-0.000838186	-0.000207119	-0.000359678	-0.000347265	-0.000167546	-0.000358109	-0.000759785	-0.00018282	-0.000395977	-0.000195962	-0.00075744	-0.000383459	-0.000320098
683.93	-0.000305065	-0.00082842	-0.000439584	-0.000974935	-0.00082358	-0.000718735	-0.000753747	-0.00149	-0.00121	-0.000692503	-0.000656939	-0.000696371	-0.000575807	-0.000289145	-0.00079575	-0.00123	-0.000777289	-0.000419684	-0.00050168	-0.000969547	-0.000101822	-0.000458471	-0.00102	-0.000483665	-0.000254735	-0.000348564	-0.00084018	-0.000523828	-0.000211207
684.251	-0.000241556	-0.000440469	-0.000103407	2.28635e-06	-0.000574068	-9.93981e-05	-0.000539188	-0.000875469	-0.000627821	-0.000507699	-0.000146516	9.27053e-05	0.000303278	0.000269338	-0.000124734	-0.000418299	-0.000211689	1.50248e-08	-0.000202404	-7.43961e-06	0.000447255	0.000109377	-0.000362579	5.13403e-06	8.67743e-05	0.000234239	-0.000253333	-0.00016363	0.000193743
684.571	-0.000348175	-4.93023e-05	-0.000142385	-8.23678e-05	-0.000301648	-0.000433237	-0.000350541	-0.000664961	-0.000295571	-0.000182219	0.000170542	0.000446856	0.000652265	0.000100254	-0.000616762	-0.000282641	-0.000283438	2.93176e-06	-0.000550327	0.0002671	0.000316432	0.000342011	-0.000329972	-0.000229152	8.52345e-05	-7.51496e-05	0.000499287	6.64955e-05	4.21408e-05
684.891	0.000230577	0.000320828	0.000289961	-3.75284e-05	0.000238088	-0.000123999	0.0004034	-0.000178696	4.31871e-05	9.26655e-06	0.000553946	0.00122	0.00141	0.000233021	-0.000492714	0.00017344	0.000293738	0.000258893	-0.000168513	0.000910295	0.000427449	0.000373635	0.000106423	6.09699e-05	0.000630452	0.000636822	0.000842264	0.000274758	5.46882e-06
685.211	0.000151162	5.27932e-05	-2.30981e-05	1.71408e-05	0.000424119	-0.000518046	0.000554948	-0.000133647	-0.000119212	-0.000270409	0.000320377	0.000436818	0.00050054	-0.000298589	-0.000589322	9.95425e-05	0.000128361	-0.000303344	-0.000371976	0.000196943	1.68658e-05	8.24453e-05	-0.00049091	-0.000585819	0.000337751	0.000479566	0.00052659	0.000291458	4.42884e-05
685.531	0.000420697	7.83864e-05	9.16284e-05	0.00014082	0.000333761	-9.73934e-05	0.00050865	0.00020803	-0.000391492	-0.000803737	-0.000118317	0.000115351	-0.000140875	-0.000541706	-0.000534335	0.000118347	2.53918e-05	-0.000515002	0.000155666	0.000104321	-1.68085e-05	-0.000174988	-0.000507305	-0.000843441	0.000248726	-0.000121858	-4.16295e-05	9.45921e-05	8.95377e-05
685.851	-0.000445517	-0.000527717	-0.000406312	0.000233257	-0.000281964	-0.00055335	-3.43105e-05	-0.000178105	-0.000530738	-0.00105	-0.000288293	-0.000677657	-0.000898751	-0.00111	-0.000757858	-0.00059334	-0.000803106	-0.000700937	-0.000100763	7.25698e-05	-0.000530885	-0.000396127	-0.00111	-0.00138	-0.000841103	-0.000817778	-0.00075376	-0.00047734	-0.000254058
686.171	-0.000289698	-0.000721732	-0.000235179	-0.000204269	-0.000342124	-0.000528298	-0.000346543	-0.000366248	-0.000258687	-0.000917694	-0.000399528	-0.000591088	-0.000962062	-0.0013	-0.000697646	-0.00114	-0.000943308	-0.00087589	-0.000112441	9.31677e-05	-0.000800148	-0.00075855	-0.00129	-0.00125	-0.000914371	-0.00114	-0.00135	-0.000596584	-0.000823529
686.491	-0.001	-0.00101	-0.000963453	-0.000517677	-0.000631622	-0.000830182	-0.000743583	-0.000958912	-0.000751345	-0.0013	-0.000931651	-0.00128	-0.000989097	-0.00148	-0.000885186	-0.0016	-0.0011	-0.00119	-0.00108	-0.000514705	-0.00118	-0.00109	-0.00127	-0.00113	-0.00104	-0.000745891	-0.00151	-0.00108	-0.00136
686.811	-0.000697083	-0.000986676	-0.000838015	-0.000588693	-0.000778459	-0.000509375	-0.000874832	-0.000867064	-0.00122	-0.00166	-0.00131	-0.00129	-0.000831779	-0.00146	-0.000950454	-0.00142	-0.00111	-0.00113	-0.00131	-0.00105	-0.00122	-0.00106	-0.000887204	-0.000719438	-0.00106	-0.000686187	-0.00107	-0.00121	-0.00127
687.131	-0.00107	-0.00115	-0.00164	-0.000685634	-0.00159	-0.000647852	-0.00133	-0.00145	-0.0013	-0.00143	-0.00157	-0.00151	-0.00104	-0.00165	-0.00165	-0.00169	-0.00128	-0.00153	-0.00186	-0.00189	-0.00149	-0.00136	-0.00131	-0.00111	-0.00127	-0.00121	-0.000994518	-0.00185	-0.00147
687.451	-0.000875082	-0.000878039	-0.00104	-8.47511e-05	-0.00145	-0.000516562	-0.000736831	-0.00117	-0.00065903	-0.00109	-0.000626596	-0.000923656	-0.00122	-0.00147	-0.00166	-0.00119	-0.0011	-0.00092678	-0.00154	-0.0018	-0.00133	-0.000957891	-0.000972929	-0.000881708	-0.00109	-0.00121	-0.000526912	-0.00123	-0.00127
687.77	-0.00055018	4.99231e-05	-0.000439324	0.000139431	-0.000985608	-0.000322659	-0.000122681	-0.000968981	0.000161185	-0.000568434	0.000203958	-0.000244767	-0.000993048	-0.000907253	-0.00131	-0.000440008	-0.000535297	-0.000660209	-0.00104	-0.00108	-0.00114	-0.000626869	-0.00115	-0.000646517	-0.000192258	-0.000708182	-0.000118045	-0.000399827	-0.000785091
688.09	0.00010851	0.000589699	0.000225909	0.000398645	-0.00012003	-0.000120917	0.000668376	-0.000432437	0.000122991	-0.000532113	0.00021881	-1.21986e-05	-0.000590605	-0.000334083	-0.000606447	-0.000172572	-0.000260252	-2.25741e-06	-0.000217286	-0.00022395	-0.000508322	-3.20942e-05	-0.000365382	-6.51443e-05	8.64021e-05	-0.00033463	0.000327015	7.53707e-05	-0.000413154
688.41	0.000640573	0.000642031	0.00021242	0.000636544	-0.000107371	7.44222e-05	0.000702193	-0.000266171	0.000424715	-8.69707e-05	0.000202964	0.000290643	0.000314283	3.48796e-05	-0.000492896	-7.60991e-05	-0.000315373	6.01563e-05	0.000377033	0.000189905	-0.000265594	0.000220126	-0.000604167	0.000200904	-0.000359684	-3.44288e-05	0.000434889	0.000183845	1.56649e-05
688.729	2.55659e-05	-0.000131209	-0.000382598	0.000395459	2.08825e-05	-8.47449e-05	0.000341419	-0.000497498	0.000125003	-5.41411e-05	-0.000365697	3.42737e-05	0.000382891	-0.000634967	-0.000511806	-0.00098719	-0.000439121	-3.7058e-05	-0.000162613	-0.000573814	-0.000253477	-5.28204e-06	-0.000515972	-0.000344911	-0.000851383	-0.000282714	0.000176704	-0.000269027	-0.000678574
689.049	6.42729e-05	-4.00701e-05	-0.000454531	0.000454032	7.81015e-05	2.40291e-05	0.000303049	-0.000196954	0.000617515	-2.362e-05	-0.000149039	0.000389503	0.00101	-0.000172263	-0.0006796	-0.000422928	-0.000305801	5.89382e-05	9.13605e-05	-0.000567502	-0.000128141	-7.73148e-05	-0.000287305	-0.000399604	-7.80333e-05	2.58721e-05	0.000407118	0.000161077	-0.000150678
689.368	-0.000822839	-0.000545499	-0.00111	-0.000647304	-0.000808633	-0.000651332	-0.000866203	-0.000834877	-0.000476186	-0.000917053	-0.00104	-0.000419527	-0.000179781	-0.00091975	-0.00135	-0.00148	-0.00107	-0.000896434	-0.00045097	-0.00129	-0.000347643	-0.000547998	-0.000905372	-0.00119	-0.000283979	-0.000800314	-0.000761658	-0.000963655	-0.000793329
689.688	-0.000529764	-0.000561166	-0.000686347	-0.000684181	-0.00102	-0.000778138	-0.00114	-0.000884983	-0.000601645	-0.0011	-0.000764318	-0.000382804	-0.000394689	-0.000373837	-0.00169	-0.000748223	-0.00107	-0.000763223	-0.000132708	-0.000674072	-0.000120717	-0.000577437	-0.00118	-0.00096989	-0.000121694	-0.000889023	-0.000585724	-0.000800265	-0.000487552
690.007	-0.000708307	-0.000782567	-0.000678278	-0.000387856	-0.00142	-0.000752928	-0.00105	-0.000728353	-0.000527131	-0.00071148	-0.000286046	-0.000530525	-0.000155797	-0.000431443	-0.00121	-0.000467042	-0.000890983	-0.00034854	-4.15019e-05	4.79485e-05	0.000400056	-0.000439211	-0.00101	-0.000444977	-0.000324056	-0.000402214	-0.000419622	-0.00044767	-0.000278003
690.326	0.000234293	0.000105475	0.000127695	0.000241178	-0.000486162	7.81689e-05	0.000270236	0.000279082	0.000539152	0.000509686	0.000625275	0.000443309	0.000905122	0.000537084	-3.97402e-05	0.000744165	0.000500297	0.000723399	0.000647096	0.00118	0.000854488	0.000360226	-6.26309e-05	0.000410876	0.000937622	0.000654529	0.00101	0.000854715	0.000663316
690.646	0.000545338	0.000132644	-0.000229644	0.000247828	-0.000580853	-4.70415e-05	0.000660742	0.000220442	0.000866249	0.000548527	0.00042754	0.000242566	0.000761594	0.000244007	0.000462016	0.00029769	0.000760106	0.000640099	0.000645238	0.000811771	0.000651179	0.000619442	4.19359e-05	0.000593643	0.000877265	0.000687643	0.000708795	0.000685408	0.000298054
690.965	0.000653317	0.000123305	-0.000366848	-0.000210284	-0.00011292	-0.000191798	0.00052789	-0.000241168	0.000309149	-4.34706e-05	-2.01594e-05	0.000119071	-6.9945e-05	-0.000315104	3.41461e-05	-0.000683946	0.000381305	0.000218855	0.000147577	-5.07054e-05	-0.000287602	-0.000116643	-0.000546401	-0.000514378	8.76248e-05	-5.81414e-05	-0.000266659	-0.000117872	-0.000585321
691.284	0.000566996	-0.000185756	-0.00050889	-0.000177753	0.000147452	-0.000693303	0.000290594	-0.000446351	0.000192767	-0.000610198	-0.000537127	-0.000289542	-0.000408986	-0.000846916	-0.000219449	-0.00103	0.000247746	8.93376e-05	-6.5266e-05	-0.000725506	-0.000264618	-0.000772942	-0.000966461	-0.000684487	-0.000701393	-0.000622177	-0.0012	-0.000616311	-0.000901951
691.603	0.000643112	-7.90586e-06	-0.000193088	-0.000276568	0.000523108	-0.000274103	0.000183791	-0.00031143	0.000164156	-0.00116	-0.000487229	-0.000409308	-0.000600242	-0.00105	-0.000373367	-0.000640689	-5.67259e-05	-0.000487723	-0.000329028	-0.000732006	-0.000708509	-0.00121	-0.00126	-0.000819635	-0.00114	-0.000861376	-0.00115	-0.000802663	-0.000674367
691.922	0.000418654	9.29534e-05	0.000262291	-0.000309975	0.000175191	-4.69661e-05	0.000111098	-0.000368769	0.000352167	-0.0011	-0.00103	-0.000741247	-0.000753063	-0.000956756	-0.000208253	-0.000248087	-0.000347412	-0.000547317	-0.000245701	-0.000615151	-0.000715738	-0.00102	-0.0013	-0.000547153	-0.000799391	-0.000871768	-0.000788029	-0.000491408	-0.000420713
692.241	-0.000135951	-0.000725475	-9.97408e-05	-0.000649907	-0.000213305	-0.000260317	-0.000546273	-0.000405616	4.6967e-06	-0.00117	-0.0014	-0.00135	-0.00127	-0.00133	-0.000792893	-0.000521406	-0.00153	-0.00105	-0.00137	-0.00106	-0.00169	-0.00158	-0.0017	-0.00135	-0.00119	-0.00139	-0.00108	-0.000983084	-0.000851516
692.56	-5.17008e-05	-0.000615828	0.000211935	-0.000336847	-0.000148255	-0.000229507	-0.000131934	0.000198862	0.000218481	-0.00010707	-0.00132	-0.000952859	-0.000566383	-0.000989151	-0.000261188	-0.00026523	-0.00113	-0.000435557	-0.000955422	-0.00107	-0.00105	-0.00108	-0.000733546	-0.00107	-0.000500431	-0.000815558	-0.000857594	-0.000581431	-0.000184902
692.879	0.000218962	-0.000740396	-0.000224779	-0.000481923	-2.53003e-05	-0.000446636	-0.00028989	6.72331e-05	0.000373622	0.000152591	-0.00107	-0.000592807	-0.000476466	-0.00071785	-0.000447481	-0.00010868	-0.000835924	-0.000220247	-0.00114	-0.000988685	-0.000933552	-0.000990312	-0.000503633	-0.000887629	-0.000569103	-0.00101	-0.000915108	-0.000988386	-0.000305701
693.198	-9.91124e-05	-0.000312841	-0.000675774	-7.73253e-05	-0.000191621	-0.000218432	-0.000139305	-0.000498158	0.000147075	5.59585e-05	-0.00102	-0.000533622	-0.000479765	-0.000974987	-0.000194119	-0.000397228	-0.000748557	-0.000120182	-0.000702354	-0.00119	-0.000608184	-0.000589052	-0.000198858	-0.00044637	-0.000374704	-0.000620185	-0.000872524	-0.000737599	-0.000162998
693.517	-0.000746492	-0.000859752	-0.0013	-0.000803355	-0.000713295	-0.000778472	-0.000886587	-0.00131	-0.000403815	-0.00108	-0.00145	-0.0011	-0.00128	-0.00119	-0.000732647	-0.00119	-0.00143	-0.000294447	-0.00128	-0.00134	-0.00105	-0.00123	-0.000497839	-0.000913375	-0.000665532	-0.00123	-0.000948607	-0.00132	-0.000797454
693.836	-0.000566563	-0.00050094	-0.000837	-0.00024719	-0.00025382	-0.000530933	-0.000155466	-0.000744713	-0.00040119	-0.00070073	-0.000974269	-0.00066449	-0.00083627	-0.00123	-0.000212102	-0.000517745	-0.000933327	-0.000412188	-0.000548323	-0.00102	-0.000458407	-0.000315211	0.000234723	-0.000175107	-5.1597e-05	-0.000645121	-0.000247793	-0.00046197	0.000179907
694.154	0.000208949	-0.000362166	-7.80031e-05	-0.000341677	-3.60361e-05	-0.000601303	1.0809e-05	-0.000387394	-0.000178974	-0.000321812	-0.000279015	-0.000297104	-0.000342834	-0.000625757	0.00026301	-0.000150575	-4.06413e-05	-0.00052532	-1.56513e-05	-0.00028868	-0.000232825	-7.53367e-05	0.000418891	0.000146898	0.000561273	-0.00031258	0.000394832	-0.000308031	0.000426787
694.473	0.000458638	-0.00019788	6.56277e-06	3.60218e-05	-2.35397e-05	-0.000269483	0.000280126	-0.000251167	-0.000282254	0.000199673	-0.000101045	-0.000173871	-2.28252e-05	-0.000344722	-3.7878e-05	-5.43028e-06	0.000466158	-0.000312222	0.000198946	-3.77941e-05	1.53271e-05	0.000322581	0.000196915	0.000560583	0.000710429	-9.15167e-05	4.72377e-05	6.06007e-05	0.000762661
694.792	-3.48733e-05	-0.000411939	-0.000832829	-0.000275816	-0.000674324	-0.000666171	-0.00027999	-0.000286563	-0.000498612	1.56341e-05	-0.000221898	-0.000700946	-0.000517964	-0.000605199	-0.000407401	-0.000406118	-9.92385e-05	-0.00015525	-0.000357337	-0.000648918	-6.95069e-05	-0.000209802	-0.000386603	-0.000104144	0.000541496	-0.000242264	-0.00061973	-0.000601976	7.73624e-05
695.11	-9.17319e-05	-0.000167034	-0.000474592	-0.000152292	-0.000628364	-0.000325893	-5.31803e-05	-0.000460423	-0.000400203	-0.000106653	-0.000302456	-0.000654226	-0.000425265	-0.000320689	-0.000574725	-5.62809e-05	-0.000307426	0.000234452	-0.000502784	-0.000310283	0.000209246	-8.48165e-05	-0.000420062	-0.000100995	0.000509015	0.000118238	-0.000857451	-0.000426485	1.88427e-05
695.429	0.000257661	0.000362396	0.00023972	0.000560479	0.000170577	-5.40807e-05	0.000856857	0.000234005	0.000295239	0.00105	0.000485682	0.000321656	-1.30438e-05	0.000211048	0.000149121	0.000854407	-5.94809e-05	0.000547374	3.33305e-05	0.000225336	0.00104	0.000653134	0.000400175	0.000562649	0.000759435	0.000482332	-6.28115e-05	0.000101862	0.000228059
695.747	0.00106	0.000971552	0.00124	0.00122	0.000926032	0.000430057	0.00113	0.000810467	0.000776811	0.0014	0.00111	0.000900732	0.00115	0.00103	0.00105	0.00112	0.00121	0.000891108	0.000627222	0.00125	0.00117	0.0012	0.00109	0.00111	0.00134	0.00101	0.000516799	0.00124	0.000718696
696.065	0.00125	0.000965345	0.000875843	0.00152	0.000841406	0.000779118	0.00118	0.00107	0.000664756	0.00175	0.00159	0.00169	0.00182	0.00155	0.00141	0.00143	0.00164	0.00137	0.000784273	0.00135	0.0015	0.00137	0.00157	0.000992204	0.00158	0.00112	0.000883142	0.00167	0.00104
696.384	0.00145	0.000696454	0.000654295	0.00157	0.000705865	0.000915235	0.000726538	0.00082774	0.000552407	0.00124	0.00128	0.00149	0.00203	0.00139	0.00166	0.00117	0.00158	0.00124	0.000963978	0.00154	0.00109	0.00101	0.00125	0.000893302	0.00139	0.00138	0.00088823	0.00146	0.00106
696.702	0.0016	0.000670075	0.000907046	0.00131	0.000754989	0.00104	0.000757154	0.00077004	0.000564148	0.0013	0.00115	0.00123	0.00163	0.00109	0.00141	0.000993735	0.00103	0.00112	0.000876468	0.00113	0.0014	0.000716741	0.00106	0.000913585	0.000860795	0.00142	0.00125	0.000966786	0.00125
697.02	0.000963067	0.000167063	0.000926668	0.000683473	0.000723929	0.000587878	0.000406794	0.00027947	0.00045944	0.000496301	0.000472425	0.000648033	0.000887198	0.000378998	0.000621262	0.000205751	0.000390717	0.000183122	0.000521911	0.000544446	0.000429117	0.000484948	0.000547079	0.000923535	0.000179588	0.000649952	0.0011	0.000553701	0.000643505
697.339	0.000624885	0.000252325	0.00090371	0.00039684	0.000416181	0.000508401	0.000281365	0.000242556	0.00010372	-2.08351e-05	0.000693394	0.000239761	0.000177266	8.16024e-05	0.000263519	-8.02824e-06	0.000350407	0.000204646	0.000187118	0.000226195	0.000126983	0.000459278	0.000443752	0.000406001	0.000337407	4.22897e-05	0.00068729	0.000907929	0.000542761
697.657	-8.85211e-05	-0.000236426	0.000425514	0.000111728	-9.57389e-05	2.53984e-05	-8.03519e-05	-0.000301108	-0.000698452	-0.00117	0.000225529	0.000131268	-0.000299108	-0.000324483	-0.000509178	-9.84895e-05	-0.000324119	-0.000345995	-0.000596459	2.12154e-06	-0.000603095	-0.000207796	-6.74938e-05	-0.000123145	-7.10287e-05	-0.000450752	-0.000317339	0.000555354	-0.000336452
697.975	0.000370008	0.000249911	0.000552485	0.000424941	-1.92351e-05	0.000147468	0.000406947	0.000348208	-0.00036161	-0.000928786	0.000443798	-0.000354596	-0.000681074	-0.000403823	-0.000189508	-2.891e-05	-0.000488926	8.20958e-05	-0.000763587	0.000138892	-0.000223368	-0.000380528	-0.000434844	-0.00021154	-0.000272521	-0.000460828	-0.000567776	0.000181982	-0.000168886
698.293	0.000371954	0.000442206	0.000669512	0.000858298	3.18938e-05	0.00038924	0.000706841	0.00034359	0.000254835	-0.000823047	7.13991e-05	0.000175107	-0.000246363	-0.000230326	-0.000320089	-0.000169422	-0.000468198	2.73131e-05	-0.000800015	-8.46588e-05	0.000224837	-0.000218576	-0.000613583	-3.96362e-06	-0.000423552	5.8797e-06	-0.000338915	-0.000424917	-9.40736e-05
698.611	0.000521302	0.000644477	0.000297982	0.000776139	-0.000169453	0.000591126	0.000561625	0.00017017	0.000684214	-0.000594014	0.000159589	-2.90366e-05	7.84239e-05	8.97292e-07	0.00016159	-0.000176288	-0.000180421	0.000235437	-0.000551634	-3.4137e-05	0.000412788	0.000344714	-0.000649382	0.000193884	-0.000565464	0.000246763	0.000275969	-0.000389311	0.000246431
698.929	0.000522252	0.000418135	0.00025058	0.000577649	-0.000555603	0.000392003	0.000496857	-0.000199252	0.00069132	-0.000574546	-0.000106404	1.79731e-05	0.000480681	-0.00018032	0.000191084	-0.000100657	0.000174222	-0.000135333	-0.000147831	-0.000110652	0.000517217	0.000660806	-0.000494191	-0.000116267	-0.000527588	0.000157207	0.000407798	4.09866e-05	4.99193e-05
699.247	0.000422965	0.000141846	-0.000171436	-8.77727e-05	-0.000627229	-0.000138201	-4.34032e-05	-0.000158668	0.000104086	-0.000912044	-0.0003047	-0.000749605	0.000180944	-0.000462872	-0.00033565	-0.000343859	-0.000385907	-0.000465304	-0.000639028	-5.777e-05	-0.000153695	0.000184218	-0.000635773	-0.000668254	-0.000826201	-0.000235636	0.000146158	-0.000211993	-0.000678364
699.565	5.93091e-05	-0.000373047	-9.41125e-05	-0.000273723	-0.000286723	-0.000377148	-0.000191999	-0.000426151	-5.20881e-05	-0.000848515	-0.000819819	-0.00123	-0.000303813	-0.000602491	-0.000577362	-0.000433487	-0.000715348	-0.000643525	-0.00059428	-0.000193548	-0.000214961	-0.000559789	-0.00068016	-0.000927388	-0.00104	-0.000680069	-0.000333424	-0.000578202	-0.00105
699.882	-8.37304e-05	-0.000341384	-6.43205e-05	-4.55712e-05	0.000361456	-0.000163322	-0.000379954	-0.000362348	-0.000434642	-0.000902512	-0.000835709	-0.000560404	-0.000220098	-0.000217545	-0.000634243	-4.61334e-05	-0.000861855	-0.000208933	-0.000371962	-5.12662e-05	-0.000177726	-0.000276167	-9.93419e-05	-0.000457044	-0.000785302	-0.000132531	-2.50616e-05	-0.000716185	-0.00105
700.2	4.43194e-05	-0.00028811	6.94471e-05	0.000402722	0.000502853	0.000144627	8.07133e-05	-0.000576819	-0.000223068	-0.00073561	-0.000767932	-0.000491028	0.000154145	-6.76906e-05	-0.000398929	7.9659e-05	-0.000701552	6.98209e-05	3.73313e-05	-9.69531e-05	0.000316857	-0.000411694	8.06242e-05	-0.000210824	-0.000530239	0.000106761	7.47845e-05	-0.000192887	-0.000773475
700.518	0.00044059	0.000120798	7.39042e-05	0.000517513	0.000356014	0.000484159	0.000247864	-0.000157288	-0.000283073	-0.000539692	-0.000808625	-0.000273165	0.000617394	-0.000267106	-0.000484942	-0.000161573	-0.000319003	0.000141812	7.50014e-05	-8.35977e-05	-0.00010775	0.00011736	9.76983e-05	-0.000275646	0.000377206	0.000241881	0.000296512	7.75437e-05	-0.000617802
700.835	0.00022751	-0.000176861	-0.00025073	3.89819e-05	-0.000122368	-7.05859e-05	-0.000496836	-0.000184265	-0.000358332	-0.000548986	-0.000857898	-0.000798796	-9.06841e-05	-0.000800423	-0.000697857	-0.000905334	-0.000614973	-0.000462258	-0.000111299	-0.000534351	-0.000401202	-0.000268941	-0.000154879	-0.000678662	0.000458896	-0.000217793	-0.00044977	-2.58529e-05	-0.000518071
701.153	9.99367e-05	1.8376e-05	-0.000137091	-9.85962e-05	-6.4664e-05	-2.18591e-05	-0.000655847	0.000270385	-0.000590604	-4.2891e-05	-0.000844218	-0.000503183	-0.000495948	-0.000759455	-0.000608284	-0.000503409	-0.000229282	-0.000194478	-0.000170876	-0.000318315	-0.000606196	-9.39219e-05	-0.000137113	-0.000427868	0.00066819	-0.000533437	-0.000368154	0.000194799	-0.000383647
701.47	7.46641e-05	0.000127916	2.02227e-05	0.000125801	0.000511708	6.70738e-05	-0.000236343	0.000389212	-0.000301804	0.000173343	-0.000158333	-3.88781e-05	-0.000596072	-0.000335864	-0.000621325	8.3767e-05	-0.000327284	0.000109158	8.71179e-05	6.71749e-05	-0.000157289	2.5573e-05	0.000211788	6.78182e-05	0.000447989	-8.73911e-05	-0.000297558	0.000126789	-0.000177423
701.788	0.000336849	0.000462739	-0.00016868	0.000574907	0.000711777	0.000654742	0.000592347	0.000564388	6.39731e-05	0.000488269	-0.00030046	0.000217241	-0.00013268	9.54852e-05	-0.000408632	0.00053101	-0.000302127	0.000465024	0.000280958	6.2461e-05	-0.000148836	-0.00034627	-0.00011987	0.000155445	0.000565057	5.92104e-05	1.97004e-05	0.000653852	-7.79479e-05
702.105	0.000437227	0.000748004	-0.000650185	0.000750249	0.000472782	0.000565218	8.52647e-05	0.000359374	0.00062229	0.000416051	-0.000112398	0.000189449	0.00048606	-0.000114786	-0.000294057	0.000422842	-0.000536073	-3.70543e-06	0.000205125	2.41967e-05	-0.000173476	-0.000338204	-0.000377777	0.000112561	0.000696275	0.000149069	-8.82357e-05	0.00028295	2.30485e-05
702.423	0.000538801	0.00102	-0.000558993	0.000667303	0.000297496	0.000930661	0.000156597	0.000559229	0.000915662	0.000484231	-0.000225544	0.000238519	0.00052472	-0.000440298	7.74551e-05	-0.000250395	-0.000549801	-0.000112967	9.35511e-07	-1.70244e-06	-0.000357297	-3.97962e-05	-0.000587477	-0.000222106	0.00075471	2.71362e-05	-0.000156226	0.000711824	-0.000100907
702.74	0.00094682	0.00113	-0.000132465	0.000562282	0.00018386	0.00105	-6.56499e-05	0.000295756	0.000664692	0.000244215	-6.98051e-06	0.000128905	0.000468596	-0.000831294	1.26768e-05	-0.000318785	-0.000774556	-0.000172726	-0.000476142	-0.000179294	-0.000468236	-8.30815e-05	-0.00031629	-0.000195902	0.000603772	-0.000284786	-7.55619e-05	8.44053e-05	-0.00025895
703.057	0.000981211	0.000588658	0.000362484	-9.61005e-06	-9.36952e-06	0.000797959	0.000196007	0.000151182	0.000102159	-2.08335e-05	-0.000234058	-8.51966e-05	-7.25929e-05	-0.00103	-8.38105e-05	-0.000793534	-0.000639848	-0.000235439	-0.000700978	-0.000520938	-0.000583465	-0.000311778	-0.000320101	-0.000224412	-3.19036e-05	-0.00055684	2.195e-05	-0.00024395	-0.000539814
703.375	0.000378567	-0.000197099	-0.00016522	-0.000282666	-0.000758053	0.000394862	-0.000207729	-0.000733435	-0.000600543	-0.000680574	-0.000371611	-0.000336023	-0.000274851	-0.000931846	-0.000344645	-0.000943839	-0.000603863	-0.000560889	-0.00066449	-0.00104	-0.00104	-0.000865837	-0.000654673	-6.44751e-05	-0.000359163	-0.00116	-0.000161458	-0.000598067	-0.000557174
703.692	-0.000151554	-0.000570301	-0.00058133	0.000104094	-0.000643671	0.00055177	8.46679e-05	-0.00067931	-0.000344132	-0.000450493	-6.69368e-05	-0.000370782	1.24742e-05	-0.000650881	-9.46719e-06	-0.000651742	-0.000297411	-0.000307189	-0.000221311	-0.00018157	-0.000223906	9.79042e-06	-0.000367836	0.000181116	-0.000162817	-0.000423145	-8.97844e-05	-6.38161e-05	-9.97703e-05
704.009	-0.000787386	-0.000870032	-0.00126	-0.000184752	-0.00105	0.000439199	-0.000164103	-0.0011	-0.000159031	-0.00029522	0.000191442	-0.000118778	0.000371241	-0.000489315	0.000232482	-0.000765727	-1.50246e-06	-0.000419987	4.41144e-05	1.27115e-05	-0.000436875	8.30374e-05	-0.000409196	-4.18126e-05	0.000197726	5.77272e-05	-0.000268043	0.000143098	7.53886e-05
704.326	-0.000557765	-0.000678139	-0.00102	-4.46527e-05	-0.000787863	0.000510579	-0.000250008	-0.000644513	1.53683e-06	0.000317244	0.000672548	0.00047166	0.000965407	6.83475e-05	0.000657203	-0.000217295	8.0455e-05	5.5409e-05	9.21246e-05	0.000765323	0.000272628	0.000772124	0.000320678	0.000250259	0.000302768	0.00104	9.82793e-05	0.000563558	-3.37276e-05
704.643	4.56593e-05	-0.000252014	-0.000484429	-0.000431685	-0.000540211	8.86733e-05	-0.000249701	-0.000315683	0.000163408	0.000697576	0.00064154	0.000833706	0.00108	0.00072532	0.000801415	8.9827e-05	0.000618578	0.000396287	0.000455461	0.00128	0.00032232	0.000720123	0.000246682	0.000480651	0.000769197	0.00101	0.000428654	0.000537388	-7.95105e-06
704.96	0.00047616	0.000227709	-0.000266195	7.66169e-05	-2.2773e-05	0.000167643	-6.25292e-05	-4.05028e-05	-0.000138634	0.000494938	0.000292202	0.00063954	0.000691909	0.000636845	0.00068839	0.000187925	0.000169025	0.000867243	0.000420481	0.000639493	0.000479676	0.000524099	0.000518506	0.00071727	0.000289405	0.000695772	6.80994e-05	0.000393918	-0.000111794
705.277	0.00118	0.000861117	2.53597e-05	0.000317556	1.40562e-05	0.000396012	0.000151372	0.000424764	0.000338343	0.000372648	9.08433e-05	0.000424097	0.000402616	0.000280464	0.000583791	-4.20046e-05	0.000172701	0.001	0.000430446	0.000646007	0.000719208	6.08182e-05	0.000376839	0.000406441	0.000658768	0.00081772	0.000247489	0.000162928	0.000388902
705.594	0.0014	0.00125	0.000129101	0.000733873	0.000295268	0.000936859	0.000360382	0.000677505	0.000384826	0.000182722	4.85515e-05	0.000496619	0.000731977	0.000257286	0.000415453	9.12e-05	0.000510185	0.00118	0.000272319	6.94207e-07	0.000488646	3.65285e-05	0.000738413	0.00047681	0.000717188	0.00109	-7.26511e-06	0.000350758	0.00076282
705.91	0.00152	0.00117	0.000678911	0.000687392	0.000462146	0.00129	0.00082767	0.00101	0.00118	0.00029582	0.00047604	0.000440936	0.00118	0.000337529	0.000572405	0.00049139	0.000994966	0.00112	0.000440321	0.000621075	0.000650927	0.000499935	0.000798596	0.000245387	0.00098917	0.000806186	9.92303e-05	0.00073173	0.000731736
706.227	0.001	0.00024809	-0.000173093	3.51993e-05	0.000237669	0.000903391	0.00025405	0.000210499	0.00101	-0.000110814	-0.000309159	-5.92062e-05	0.000509275	3.55921e-06	9.00677e-05	0.000264753	0.000568862	0.000223563	0.000329153	-0.000220627	-0.000107808	9.55587e-05	0.000346834	-0.000394083	9.62134e-05	-8.52348e-05	-0.00064353	0.00026718	0.00018643
706.544	-0.00021184	-0.000582507	-0.000846275	-0.00109	-0.000571408	-0.000274893	-0.000613006	-0.000822766	0.000162238	-0.000493214	-0.000627832	-0.000928059	-0.000620987	-0.000579918	-0.000488957	-0.000691353	-0.000242049	-0.00038451	-0.000203831	-0.00112	-0.000825062	-0.000597212	-0.000656638	-0.000644063	-0.000676345	-0.00114	-0.00116	-0.000352509	-0.000472087
706.861	-0.000935866	-0.00118	-0.00175	-0.00173	-0.000741306	-0.00104	-0.00144	-0.00165	-0.000875665	-0.000990775	-0.000819535	-0.00102	-0.0014	-0.000798535	-0.000961167	-0.00117	-0.000850713	-0.00122	-0.000878957	-0.00167	-0.00116	-0.000795659	-0.000888064	-0.000776534	-0.000786364	-0.00108	-0.00137	-0.000850862	-0.000650671
707.177	-0.00126	-0.000882362	-0.000870484	-0.00196	-0.000579293	-0.0015	-0.0013	-0.00152	-0.00122	-0.000700503	-0.000454593	-0.000911431	-0.0011	-0.000665902	-0.000632913	-0.00105	-0.000625748	-0.000325169	-0.00103	-0.0013	-0.000790055	-0.000469732	-0.000900341	-0.000379741	-0.000734714	-0.000918738	-0.000965658	-0.000670783	-0.000705039
707.494	-0.00129	-0.00135	-0.000770188	-0.00176	-0.00055856	-0.00124	-0.00148	-0.00149	-0.00108	-0.000665643	-0.000417877	-0.000724927	-0.000836482	-0.000668929	-0.000586448	-0.00087217	-0.000535679	-0.000450186	-0.00122	-0.000799027	-0.000890397	-0.000634966	-0.000637349	-0.000743923	-0.00104	-0.000681087	-0.00108	-0.00105	-0.00093783
707.81	-0.000944497	-0.000990654	-0.000523072	-0.00154	-0.000719921	-0.000890651	-0.00096864	-0.00104	-0.000727477	-0.000559312	-0.000548037	-0.000775396	-0.000388982	-0.000396925	-0.000805477	-0.000738522	-0.000578311	4.00019e-05	-0.000976468	-0.000502238	-0.000727035	-0.000728043	-0.000706616	-0.000731315	-0.00104	-0.000522553	-0.000754805	-0.00117	-0.000748533
708.127	-0.000678931	-0.00111	-0.00124	-0.000803786	-0.00122	-0.000986139	-0.000810452	-0.000857558	-0.00103	-0.000824626	-0.00035349	-0.000638073	-0.000463808	-0.000490884	-0.000742122	-0.000468703	-0.000481204	-0.000536529	-0.000937852	-0.000433773	-0.00113	-0.000927121	-0.000886829	-0.000702608	-0.000396725	-0.000306956	-0.000595657	-0.0012	-0.000709032
708.443	-0.00067383	-0.000848478	-0.0014	-0.000788513	-0.00165	-0.00117	-0.000475107	-0.000727738	-0.00104	-0.0012	-0.000618945	-0.000770643	-0.000632076	-0.000917685	-0.000825539	-0.000878925	-0.000982998	-0.000656379	-0.00101	-0.000510983	-0.00119	-0.00119	-0.000762765	-0.000735718	-0.00028032	-0.000306033	-0.000483739	-0.000951167	-0.000644613
708.759	-0.000310934	-0.000600505	-0.000547039	-0.000668714	-0.00141	-0.000767906	4.51874e-05	-0.00043318	-0.00055729	-0.00109	-0.000639837	-0.000602802	-0.000883017	-0.000637543	-0.000491843	-0.000671214	-0.000715145	-0.000319001	-0.000543901	-0.000214614	-0.00112	-0.00125	-0.000579012	-0.000553718	-5.80481e-05	-0.000111875	-0.00016759	-0.000562791	-5.90748e-05
709.076	-0.000603239	-0.000431629	-0.000110319	-0.000832895	-0.000920687	-0.000568257	0.000462258	-0.000390921	0.000167302	-0.000969375	-0.00105	-0.00104	-0.00113	-0.000883172	-0.000913985	-0.00129	-0.00111	-0.000532906	-0.000837334	-0.000833588	-0.00117	-0.00134	-0.000638131	-0.000653753	-0.000686738	-0.000701496	-0.000807194	-0.000813298	-0.000417905
709.392	-0.000369172	-9.26618e-05	-1.83528e-05	-0.00061151	0.000175765	-3.22751e-06	0.000990568	-0.000124333	0.000550466	-0.00113	-0.0014	-0.00124	-0.00111	-0.000933947	-0.000781538	-0.000861288	-0.000976102	-0.000730689	-0.000147173	-0.00058635	-0.000793319	-0.00102	-0.0012	-0.000886064	-0.000750446	-0.000429186	-0.000606296	-0.000917261	-0.000412963
709.708	-0.000383267	-8.6895e-05	-0.000354005	-0.000194117	0.000169414	-0.000325831	0.000444935	-0.000580056	0.000357748	-0.00104	-0.00112	-0.00162	-0.000870335	-0.00113	-0.000531671	-0.000749191	-0.00112	-0.000919985	4.29469e-06	-0.000874574	-0.000549229	-0.000737911	-0.0012	-0.00113	-0.000575024	-0.000538389	-0.00102	-0.000842083	-0.00071977
710.024	2.60236e-07	-0.00011347	-0.00023975	0.000174277	0.000428241	4.74308e-05	0.000271583	-0.00049886	-0.000144876	-0.000959351	-0.000987684	-0.0016	-0.000425341	-0.000828594	-4.42043e-06	-0.000551141	-0.00101	-0.000563477	0.0002867	-0.000281054	3.3968e-05	-0.00033227	-0.000940042	-0.00070119	-0.00029354	-0.000193032	-0.000751631	-0.000578264	-0.000251756
710.34	-0.000332529	-0.000386168	-0.000174283	4.21094e-05	-0.000502349	-0.000376287	-0.000379843	-0.000630126	-0.000425243	-0.00073612	-0.000552833	-0.00139	-0.000523014	-0.000993416	8.09443e-05	-0.000608761	-0.00108	-0.000444979	-0.000578651	-0.000859772	-2.42026e-05	-0.000395304	-0.000646328	-0.000705424	-0.000231605	-0.00105	-0.000848069	-0.000369313	-0.000474338
710.656	-0.000819342	-0.000777613	-0.000783425	-0.000573745	-0.000974767	-0.000777052	-0.00060983	-0.000555099	-0.00102	-0.000671048	-0.000586718	-0.00125	-0.000964887	-0.00128	-9.90537e-05	-0.000772831	-0.000859082	-0.000724465	-0.000952466	-0.000865696	-0.000286583	-0.000850588	-0.00109	-0.000623245	-0.00058432	-0.00107	-0.000975835	-0.000775021	-0.00091712
710.972	-0.000602768	-0.000653409	-0.000937017	-0.000297566	-0.00102	-0.000788955	-0.000736278	-0.000600256	-0.000685965	-0.000344151	0.000301216	-0.000625842	-0.0005856	-0.000949281	-0.000284593	-0.000342632	-0.000326001	-0.000581946	-0.000780823	-0.000787653	-0.00062301	-0.000722716	-0.000675411	-0.000521099	2.32354e-05	-0.000811864	-0.000498685	-0.000439183	-0.000538821
711.288	-0.000236578	-0.000501301	-0.000891871	-0.000420387	-0.000972443	-0.00109	-0.000350743	-0.000556929	-0.000216571	-0.000336888	0.000461292	-0.00027031	-7.58061e-05	-0.000513364	-0.000464535	-0.000352691	-0.000434875	-0.000379983	-0.00030002	-0.000578712	-0.000659828	-0.000405589	-0.000371233	-0.000497345	0.00015628	-0.000383594	-0.000616414	-0.000611633	-0.000485252
711.604	-0.000582107	-0.000820082	-0.00105	-0.000711238	-0.00115	-0.00129	-0.00116	-0.00131	-0.000676652	-0.000820275	-0.000355651	-0.000408266	1.38984e-05	-0.000897687	-0.00107	-0.0011	-0.00132	-0.000874922	-0.000839489	-0.00117	-0.00136	-0.000709186	-0.00057215	-0.000638925	-0.000653614	-0.000857629	-0.000933056	-0.00127	-0.00113
711.92	-0.00127	-0.00143	-0.00139	-0.0015	-0.00161	-0.00199	-0.0016	-0.00178	-0.00132	-0.00169	-0.00143	-0.00107	-0.000672724	-0.00163	-0.00149	-0.00188	-0.00224	-0.00152	-0.00164	-0.00213	-0.00159	-0.00178	-0.0012	-0.00136	-0.0016	-0.00153	-0.00185	-0.00227	-0.00216
712.236	-0.00142	-0.0015	-0.00103	-0.00144	-0.0014	-0.00163	-0.00164	-0.00199	-0.00155	-0.00188	-0.0021	-0.00143	-0.000843279	-0.00193	-0.00136	-0.00199	-0.00234	-0.00195	-0.00218	-0.00241	-0.00215	-0.00228	-0.0016	-0.0013	-0.00229	-0.002	-0.00193	-0.00273	-0.00257
712.552	-0.00108	-0.00118	-0.000871993	-0.000903526	-0.00139	-0.00159	-0.000890657	-0.0016	-0.00107	-0.00185	-0.00153	-0.00146	-0.00115	-0.00179	-0.00154	-0.00166	-0.00213	-0.0019	-0.0022	-0.00252	-0.00167	-0.0023	-0.00201	-0.0016	-0.00193	-0.00225	-0.00203	-0.00222	-0.00256
712.867	-0.000690313	-0.000572247	-0.000117167	-0.000643337	-0.000842668	-0.00117	-0.000261409	-0.0012	-0.000494239	-0.00164	-0.000861589	-0.000816898	-0.00132	-0.00125	-0.00124	-0.00127	-0.00159	-0.00166	-0.00172	-0.00219	-0.00155	-0.00157	-0.00182	-0.00132	-0.00166	-0.0021	-0.00172	-0.00191	-0.00208
713.183	-0.000673886	-0.00040267	-0.000182497	-0.000321375	-0.000672512	-0.000697547	-0.000596658	-0.000778468	-0.000664442	-0.00108	1.89928e-05	-0.000723995	-0.00127	-0.000950873	-0.00121	-0.00114	-0.00149	-0.00133	-0.000924919	-0.00192	-0.00139	-0.00102	-0.00184	-0.00109	-0.0011	-0.00138	-0.00171	-0.00128	-0.00193
713.498	-0.000611865	-0.000384609	0.000118205	-0.000182937	-0.000237978	5.7778e-05	4.87761e-05	-0.000576377	-0.000555771	-0.000749798	-0.000205947	-0.000327302	-0.000919063	-0.000502587	-0.000671877	-0.00091433	-0.00173	-0.00158	-0.000599048	-0.0013	-0.00134	-0.00091628	-0.0012	-0.000802566	-0.000916982	-0.0011	-0.00142	-0.00129	-0.00124
713.814	-0.0012	-0.00117	-0.000673144	-0.000793239	-0.00107	-0.000804189	-0.000665326	-0.000865772	-0.00137	-0.000885718	-0.00102	-0.000871387	-0.00119	-0.001	-0.00151	-0.00152	-0.00207	-0.00201	-0.000807851	-0.00149	-0.00152	-0.00123	-0.00186	-0.00145	-0.00107	-0.0012	-0.00157	-0.00146	-0.00157
714.129	-0.00167	-0.00157	-0.00175	-0.00128	-0.00138	-0.00143	-0.000731036	-0.00157	-0.00196	-0.00112	-0.00174	-0.00118	-0.00159	-0.0012	-0.00207	-0.00216	-0.00214	-0.00222	-0.00158	-0.00172	-0.00142	-0.00181	-0.00217	-0.00202	-0.0013	-0.00158	-0.00171	-0.00171	-0.00165
714.445	-0.00141	-0.00126	-0.0018	-0.00159	-0.00131	-0.00133	-0.00127	-0.00148	-0.0016	-0.00134	-0.00176	-0.00108	-0.00134	-0.00117	-0.00176	-0.00223	-0.00202	-0.00144	-0.00156	-0.00161	-0.00164	-0.00145	-0.00202	-0.00201	-0.00121	-0.00147	-0.00163	-0.00119	-0.00149
714.76	-0.00124	-0.00129	-0.00169	-0.00119	-0.000989435	-0.000823369	-0.00111	-0.00164	-0.00121	-0.000967624	-0.00137	-0.000904559	-0.000956113	-0.00106	-0.00107	-0.00163	-0.00163	-0.00105	-0.00145	-0.00152	-0.00154	-0.00157	-0.00129	-0.00129	-0.00151	-0.00127	-0.00142	-0.000260025	-0.00157
715.075	-0.000903454	-0.00101	-0.000776909	-0.000889799	-0.00103	-0.000677365	-0.00112	-0.00123	-0.000718482	-0.000986463	-0.000713013	-0.0002852	-0.000411847	-0.000722317	-0.000400621	-0.000533822	-0.000767288	-0.000636479	-0.000829564	-0.000911116	-0.000919732	-0.000502264	-0.000574513	-0.000664271	-0.00129	-0.000623802	-0.000543805	0.000446477	-0.00090249
715.391	-0.000978565	-0.00117	-0.000362957	-0.000795639	-0.00117	-0.0011	-0.000708204	-0.000885023	-0.00103	-0.000110982	0.000195557	0.000116893	-3.50732e-05	-0.000249697	6.62982e-05	0.000226028	0.000185155	-0.000566112	-6.2753e-05	-0.000122437	0.000195341	0.000108353	0.000171055	0.000262274	-0.00083554	0.00013683	0.000367276	0.000810369	-0.000336799
715.706	-0.000776019	-0.000914399	-0.000660774	-0.000491593	-0.000895756	-0.000942333	-0.000391595	-0.000621073	-0.000815478	0.000295392	0.000270344	0.000188087	0.00053127	0.00038396	0.000449992	0.000610473	0.000667998	5.80183e-05	0.000527113	0.000541901	0.000625924	0.00115	0.000360541	0.000436789	-5.1613e-05	0.000557033	0.000901603	0.000682438	0.000472665
716.021	-0.000614793	-0.000978617	-0.00072434	-0.000630745	-0.00078581	-0.000778065	-0.000454991	-0.0006867	-0.0007812	0.000596206	0.000369727	0.000463869	0.000429252	0.000412335	0.000346261	0.0002133	0.00105	0.000105514	0.000605865	0.000700915	0.00043216	0.000798396	0.000848636	0.00070405	0.000470829	0.000565656	0.000810558	0.000550331	0.000827615
716.336	-0.000804124	-0.00116	-0.00109	-0.00045935	-0.00085383	-0.000973695	-0.0012	-0.000960327	-0.000875552	0.000344098	-0.000326767	4.98672e-05	0.000139836	-0.000271897	-0.0003706	-3.40441e-05	0.000662464	-1.79012e-05	0.000196828	9.50303e-06	-1.79368e-05	0.000835069	0.000333004	-6.09705e-05	0.000145765	0.00010013	0.000348868	0.000495388	0.000473149
716.651	-0.00101	-0.00106	-0.00112	-0.000984467	-0.001	-0.00118	-0.00131	-0.00117	-0.00116	-0.000327785	-0.000509291	0.000399284	-0.000373469	-0.000691928	-0.000903528	-0.000132831	0.000224084	-0.000400097	-7.4222e-05	-0.000331241	-6.23032e-05	0.00045311	0.000123873	-8.96674e-05	0.000312407	-0.000358666	0.000210928	0.00028582	0.000616927
716.966	-0.000930629	-0.000953445	-0.00107	-0.0006708	-0.000887106	-0.0011	-0.000858906	-0.000849255	-0.00141	-0.000519131	-0.000776175	-1.15035e-05	-0.000368494	-0.00053771	-0.000682882	2.95508e-05	-0.000220738	-0.000541614	9.19577e-05	-0.000430623	9.68124e-05	0.000419474	-0.000299934	-0.000430371	5.90364e-05	-0.000589761	-0.000256427	0.000476859	0.000335665
717.281	-0.000702181	-0.000409317	-0.00113	-0.000352864	-0.000645142	-0.00107	-0.00022114	-0.000676608	-0.00106	-0.000680474	-0.000758528	-0.000239145	-0.000717728	-0.000627805	-0.000811212	-0.000322579	-0.000391187	-0.000444079	0.000247241	-0.000480018	-6.547e-05	0.000217728	-0.000288416	-0.000443114	0.000366184	-0.000610904	-0.000847381	0.000111215	0.000621643
717.596	6.73636e-05	0.000572424	0.000115894	0.000533705	0.000123751	-0.000406267	0.000463531	0.000296155	1.49166e-05	-5.61267e-05	-0.000353643	-0.000432531	-0.000420561	-0.000172135	-0.000110889	9.21497e-05	1.58641e-05	4.19749e-05	0.000827424	-0.000159867	0.000381847	0.000454643	0.000428546	-9.56618e-05	0.000555398	2.53917e-05	-0.000923309	0.000757039	0.000832671
717.911	-8.88387e-05	0.000441434	0.000207759	5.21658e-05	-4.99301e-06	-0.000453507	0.000500885	-5.604e-05	0.000294406	-0.000380771	-0.000736202	-0.000432289	-0.000820388	-0.000775811	-0.000614303	-0.000526708	-0.000623108	0.00012896	0.000218456	-0.000382959	0.000104096	0.000577324	0.000128626	-0.000362378	0.000298576	2.61774e-05	-0.00129	-0.000100953	0.000262768
718.226	0.000305439	0.000719375	0.000557015	7.13849e-06	0.000158125	0.000141561	0.000663728	0.000194566	0.000573863	-0.000338486	-0.000626451	-0.000236758	-0.000606214	-0.000535889	-0.000272161	-0.00016364	-0.000410404	0.000130034	7.74938e-05	-0.000123689	0.000324928	0.000651154	0.000444582	-0.000101031	0.000262195	0.000270992	-0.000712179	1.94014e-05	-0.000178745
718.54	0.000408224	0.000245881	0.0001595	-0.000442212	-0.000608552	-0.000322431	0.000256213	-0.000199682	-0.000219876	-0.00073258	-0.000595827	-0.000542209	-0.000534858	-0.00101	-0.000698832	-0.000778357	-0.000696979	-0.000707705	-0.000548246	-2.83035e-05	-0.000238432	4.16653e-05	-0.000197875	-0.000620442	-3.27602e-05	-1.18133e-05	-0.000881693	-0.000652284	-0.000931397
718.855	0.000670461	-1.67364e-05	-1.25284e-06	0.000212978	-0.00035735	-0.000482914	-0.000244344	3.36697e-07	-0.000350397	-0.000562922	-0.000194788	-0.000642584	-0.000547869	-0.000726776	-0.000250915	-0.000379362	-0.000115704	-0.00119	-8.53269e-05	8.35866e-06	-0.000270259	-0.000217553	7.61472e-05	-0.000158804	8.69967e-05	-0.000414171	-0.000424101	-0.000241135	-0.000866532
719.17	0.000181747	-0.000692267	4.00779e-05	-6.3043e-05	-0.000368117	-0.000535922	-0.000140929	0.000102397	-0.00102	-0.000623617	3.73907e-05	-0.000489434	-0.000439998	-0.000530155	0.000134922	-0.000453124	-0.000601026	-0.0011	-0.000475086	-0.000331678	-0.000434549	-0.000341376	5.52259e-06	-5.19614e-05	0.000356303	-0.000420474	-0.000778626	-0.000615534	-0.000601254
719.484	-0.000390986	-0.000901044	-0.000130585	-7.63343e-05	-0.000237606	-2.95954e-05	-4.40337e-05	-6.63929e-05	-0.000760251	-0.000435605	-0.000364322	-0.000207057	-0.000694877	-0.000112119	0.000213477	-0.000350102	-0.000630718	-0.00094808	-0.000357605	-0.000724088	-0.000243174	-0.000240212	-0.00010819	-1.86184e-06	9.3376e-05	-0.000433299	-0.000778321	-0.000736152	-0.000182171
719.799	-0.000139322	-0.00015042	6.84895e-05	1.58918e-05	-0.000298745	3.15044e-06	0.000672687	0.000123161	-0.000370066	-4.55728e-05	-0.000167976	-0.000198472	-0.000228767	0.00027376	-0.000180559	0.0003339	-0.000587243	-0.000688633	-0.000341143	-0.000388419	-0.000133704	0.000144415	-0.000326618	-0.000106016	0.000348604	-6.43702e-05	-0.00051933	-0.000369437	0.000244434
720.113	1.82271e-05	-6.85006e-05	-0.000131587	0.000462908	-0.000531046	-0.000550274	3.73943e-06	-0.000643135	0.000343077	-0.000929841	-0.000765731	-0.00045028	-0.000438468	-0.000366701	-0.000863906	-0.000165523	-0.000367718	-0.000716147	-0.000127638	-0.000496635	-0.000214972	-0.000170428	-0.000837611	-0.000594253	-0.000140931	-0.000860372	-0.000649557	-0.000220053	-0.000145286
720.428	4.50826e-05	4.5801e-05	-1.86389e-05	0.000352604	-0.000549245	-0.000599128	0.000106499	-0.000649507	0.000282219	-0.00127	-0.00062065	-0.00109	-0.000239203	-0.000841104	-0.00131	-0.0004627	-0.000843667	-0.000670183	-0.00021498	-0.00020675	-0.000380462	-0.000223894	-0.00119	-0.000783702	-8.01267e-05	-0.00117	-0.000339507	-0.000244645	-0.000624571
720.742	-0.000433612	-0.000118493	0.000123618	0.000438388	-0.00034534	-1.91779e-05	-7.23572e-05	-0.000551828	0.000211276	-0.00132	-0.000461923	-0.00076507	-0.000404878	-0.000842347	-0.00118	-0.00105	-0.000917425	-0.00030257	-0.000329269	-0.00011861	0.000140378	-0.000454606	-0.000810364	-0.000553814	0.000294245	-0.000756748	-0.000326429	-0.000496598	-0.000404886
721.056	-0.000896112	-0.000216932	4.72047e-06	6.02825e-05	-0.000341473	0.000459626	-5.28386e-05	-4.0895e-05	-0.000152033	-0.000424311	-0.000289175	-0.000607738	-0.000376975	4.38673e-05	-0.000924114	-0.000669313	-0.000963656	-0.000567704	-0.000382996	0.000156109	8.98816e-05	-0.000696664	-0.000695887	-0.00027688	0.00044707	-0.000208809	5.73474e-05	-0.000121884	-0.000158201
721.371	-0.00132	-0.000573508	-0.000699896	-0.00028061	-0.000924173	0.000130763	-0.000719304	-0.000507384	-0.000512659	-0.000927727	-0.00046323	-0.000493397	-0.00113	-1.015e-05	-0.00117	-0.000731699	-0.0013	-0.000909008	-0.000865683	-0.000799613	-0.000133826	-0.00114	-0.000793786	-0.000992626	0.000125341	-0.000397812	-0.000426125	-0.000174208	-0.000472068
721.685	-0.0016	-0.00136	-0.00113	-0.00115	-0.00116	-0.000649087	-0.000920669	-0.00146	-0.000871043	-0.00131	-0.000944543	-0.00107	-0.00164	-0.0006217	-0.00148	-0.000958549	-0.0018	-0.00113	-0.00167	-0.00124	-0.000628025	-0.00161	-0.00155	-0.00146	-0.000729139	-0.000750834	-0.000900744	-0.000607807	-0.000677304
721.999	-0.00162	-0.00179	-0.00157	-0.00207	-0.00145	-0.00147	-0.00134	-0.00244	-0.00144	-0.00186	-0.00137	-0.00181	-0.0022	-0.00147	-0.00159	-0.0015	-0.00214	-0.00111	-0.00218	-0.00227	-0.00102	-0.00178	-0.00183	-0.00188	-0.00131	-0.0012	-0.0012	-0.00138	-0.00099207
722.313	-0.000521106	-0.00103	-0.00108	-0.0012	-0.000914018	-0.00175	-0.00077156	-0.00194	-0.00157	-0.000779678	-0.000999527	-0.00076863	-0.00137	-0.000868593	-0.000578656	-0.000715508	-0.00101	-0.000529411	-0.00125	-0.00111	-0.000626021	-0.000880654	-0.000676136	-0.00062472	-0.000511159	-0.000398738	-0.000656387	-0.000783399	0.000109673
722.627	0.000369713	-6.76422e-05	-0.000730374	2.25695e-05	-0.000366825	-0.00125	-0.00060652	-0.000834318	-0.00128	-0.000287421	-0.000784254	-1.27839e-06	-0.000336735	-0.000255525	0.000584563	-7.90057e-05	0.000132862	-0.000220804	-0.00014286	-0.000908005	-0.000438522	-5.7047e-05	0.000281665	0.000239392	-0.000117988	-7.33011e-05	-5.13422e-05	-0.00029196	6.5468e-05
722.941	0.000834854	0.000452031	-0.000582584	0.000592176	0.000295309	-0.000669179	-0.000249179	1.29586e-05	-0.000651623	0.00017462	-0.000403841	0.000530374	0.000463777	0.000486821	0.0012	0.000533754	0.000641936	0.000116173	0.000693136	0.000310931	0.000386383	0.000775306	0.00045506	0.000844971	0.000296826	0.000622679	0.000434143	0.000326252	0.000530784
723.255	0.000241405	-1.79951e-05	-0.000200414	-0.000429656	0.00024633	-0.000382162	-0.000454523	-3.25688e-05	-0.000612664	-0.000560774	-0.000527551	0.000188108	0.000729529	0.000573622	0.000569525	-2.155e-06	0.000386447	0.000355918	0.000221751	0.000284664	0.000374635	0.000741322	-0.000100491	0.000794379	-0.000129636	0.00044683	0.000518285	6.001e-05	0.00029199
723.569	0.000514141	0.000558915	0.000528931	-0.000519253	0.000263866	-0.000192994	-3.23298e-05	0.000370049	0.000364245	-0.00015407	9.07759e-05	0.000788554	0.00087717	0.00112	0.000668073	0.000123119	0.000198179	0.000621207	0.000622224	0.000953976	0.000823371	0.00111	0.000366371	0.000815143	0.000142592	0.000880283	0.00128	0.000823033	0.00107
723.883	0.000626378	0.00077478	0.000899255	0.000232526	0.00036086	-4.31035e-05	0.000484167	0.000437893	0.000103089	0.000263248	0.000755946	0.00134	0.00101	0.00128	0.000890177	0.000524155	0.000541998	0.00141	0.000696295	0.00118	0.000634786	0.00139	0.00118	0.00106	0.000523191	0.00176	0.00166	0.00105	0.00143
724.197	0.000728828	0.00116	0.000571322	0.000840944	0.00105	0.00031363	0.000906522	0.000783842	0.000680638	0.00134	0.00132	0.00143	0.00101	0.00146	0.00132	0.00143	0.000845672	0.00164	0.000968389	0.00148	0.00109	0.00172	0.00164	0.00114	0.00109	0.00167	0.00151	0.00117	0.00207
724.51	7.74173e-06	0.000510284	-0.000383491	0.000292657	0.000660609	-0.00036738	0.000546384	-1.90347e-05	0.000275905	0.000564879	0.00060208	0.000254871	0.000435514	0.000867961	0.00105	0.00127	0.000314423	0.00121	6.65105e-05	0.000738254	0.000824969	0.000725229	0.000582314	0.000806506	0.000886497	0.000928904	0.000543684	9.20945e-05	0.00163
724.824	3.26601e-05	4.55606e-06	-0.000486352	0.000115651	0.000453777	-0.000737523	0.000292564	-0.000340792	0.000166735	0.000228993	2.10787e-05	-0.000295804	0.000235585	0.000182082	0.000344993	0.00103	-0.000113634	0.000630494	-0.000218121	0.000528367	0.000242259	0.00017225	-0.00016507	0.000254658	0.000629068	-0.000289836	-4.50287e-05	-0.000541045	0.0007804
725.138	8.15918e-05	-0.000119788	-3.05774e-06	0.000879281	0.000468519	-0.000256995	0.000796855	-0.000138878	0.000301151	0.000404588	0.000267071	-3.57107e-05	0.00035821	8.12998e-05	0.00090112	0.000805039	0.000149552	0.000558904	0.000161313	0.000539206	0.000161909	0.000142419	-0.000184941	0.000555836	0.000539843	0.000423868	0.000561126	-0.000402948	0.000567562
725.451	-8.05651e-05	-0.000696545	0.000116898	0.000338921	0.000319848	-0.000210628	0.000139324	-0.000280332	8.02233e-06	0.000488662	1.90097e-06	7.53913e-05	-0.000290517	-0.000217823	0.000183733	-9.25122e-05	0.000191907	0.000203848	6.4161e-05	0.000285633	-0.000580438	-0.000153376	-1.38325e-05	-0.000419756	1.86424e-05	5.9698e-05	0.000136285	-0.000532695	-0.000305352
725.765	0.000171738	-0.000407999	0.000265987	0.000335723	0.00018243	0.00047884	0.000137482	0.000234528	0.00073266	0.000180684	0.000400906	0.000396533	-0.000702938	-0.000134449	0.000102587	-0.000104267	0.000591086	0.000347363	0.000335539	1.08913e-05	-0.000533634	-0.0003501	0.000636536	-0.000351773	0.000215307	0.00042369	-1.7064e-05	-0.000612689	-0.000371014
726.078	2.74891e-05	-0.000571997	-0.000548052	-0.000282737	-3.20219e-05	-5.64686e-05	-0.000612655	0.000138635	0.000819531	-0.000406472	-0.000637849	-0.000136451	-0.00136	-0.00051823	-0.000696197	-0.000347281	9.6301e-05	0.000187586	-0.000164439	-0.000549118	-0.00103	-0.00102	0.000540658	-0.0013	-0.000563087	-0.000420296	-0.000978102	-0.00121	-0.00113
726.392	-0.00042133	-0.000701888	-0.000831343	-4.78093e-05	-0.00016512	-4.77465e-05	-0.000763151	0.000280152	-3.566e-05	-0.00114	-0.000772412	-0.000825938	-0.00108	-0.000904115	-0.0007621	0.000316467	-2.94412e-05	-1.98539e-05	-0.000495476	-0.000728445	-0.00102	-0.00119	-4.51576e-05	-0.00131	-0.000643859	-0.000388317	-0.000854577	-0.0017	-0.000943498
726.705	-0.00101	-0.0011	-0.00124	-0.000567293	-0.000198113	-0.000517019	-0.00098111	-0.00023621	-0.00104	-0.000816353	-0.00113	-0.00168	-0.00102	-0.0011	-0.00105	-0.000112204	-0.000716512	-0.000953525	-0.0014	-0.00104	-0.00146	-0.00134	-0.000853876	-0.00178	-0.00115	-0.000809931	-0.00152	-0.00159	-0.00167
727.019	-0.00106	-0.00172	-0.00121	-0.000683785	-0.000979877	-0.000853174	-0.00158	-0.000446816	-0.0021	-0.00124	-0.00111	-0.00213	-0.00145	-0.0017	-0.00111	-0.000902004	-0.00148	-0.0018	-0.00162	-0.00186	-0.00216	-0.00153	-0.0016	-0.00231	-0.00146	-0.00135	-0.00187	-0.00166	-0.00206
727.332	-0.000225063	-0.00108	-0.000995036	-0.000685744	-0.00109	-0.000580171	-0.00122	-0.000272885	-0.00148	-0.000437585	-0.000844695	-0.00163	-0.00132	-0.00126	-0.00101	-0.00109	-0.00141	-0.00167	-0.00128	-0.00201	-0.00223	-0.00132	-0.00129	-0.00188	-0.00134	-0.00107	-0.00167	-0.00103	-0.00201
727.645	0.000131414	-0.000605018	-0.000349838	-0.000789758	-0.00112	-0.000588045	-0.00125	7.93058e-05	-0.00154	-0.000526856	-0.000769567	-0.000915649	-0.000948461	-0.00121	-0.00114	-0.00131	-0.00132	-0.00136	-0.000995801	-0.00214	-0.00208	-0.00105	-0.00158	-0.00202	-0.00151	-0.00123	-0.0012	-0.00139	-0.00153
727.958	-2.03078e-05	-0.000531763	0.00015547	-0.000983676	-0.00114	-0.000664562	-0.00131	-0.000492727	-0.00138	-0.000672935	-0.000660204	-0.000933149	-0.00101	-0.000989644	-0.00159	-0.0014	-0.00116	-0.00139	-0.00107	-0.00195	-0.00196	-0.000910665	-0.00178	-0.0012	-0.00122	-0.000848601	-0.00117	-0.00139	-0.00172
728.271	0.000169803	-0.000480697	0.000815329	-0.000642219	-0.000502799	-0.000589747	-0.00105	-0.000276965	-0.00111	-0.000767904	-0.000257713	-0.000398927	-0.000596967	-0.000755087	-0.0014	-0.00126	-0.0012	-0.000733278	-0.000768628	-0.00103	-0.0015	-0.000195436	-0.00149	-0.000680333	-0.001	-0.000655561	-0.00108	-0.00128	-0.00117
728.584	3.22325e-05	-0.000959957	0.000188616	-0.000550752	-0.00075068	-0.000801135	-0.000929165	-0.000455184	-0.00076705	-0.00139	-0.000332629	-0.000789814	-0.00157	-0.000854375	-0.00131	-0.00106	-0.00125	-0.000933293	-0.00066276	-0.00111	-0.00108	-0.00058809	-0.00101	-0.000258226	-0.00101	-0.000301518	-0.00131	-0.0011	-0.00118
728.897	0.000106714	-0.000689838	-0.000190835	-0.000588827	-0.000614677	-0.00092234	-0.000484714	0.000126035	-0.000422727	-0.00106	-0.000232129	-0.000566843	-0.00109	-0.000546607	-0.000758404	-0.000343038	-0.0009399	-0.000313559	-0.000344996	-0.000105772	-0.000595394	-0.000204098	-0.000321213	-0.000473895	-0.000773391	-0.000331902	-0.000837843	-0.000747324	-0.000349453
729.21	-0.000489757	-0.000817969	-0.000852991	-0.000496789	-0.000773419	-0.000847989	-0.000329418	1.74711e-05	-0.000455452	-0.00126	-0.000604539	-0.0006488	-0.00126	-0.00094328	-0.00101	-0.000336773	-0.000717098	-0.000591064	-0.000935778	-0.000175879	-0.000907011	-0.000669302	-0.000634351	-0.000972427	-0.000596112	-0.000678488	-0.000871443	-0.000397734	-0.000469951
729.523	4.74238e-05	-0.000284484	-0.000164284	0.000241823	-0.000233236	-0.000224505	0.000146863	0.000512354	0.000425803	-0.000613039	-0.000182408	0.00046205	0.000138984	-0.000417976	-0.000293808	7.36906e-05	8.46313e-05	0.000181115	-0.000329282	0.000899437	-0.000364507	0.00018592	-0.00010331	-0.000489293	0.000255218	-0.000204387	0.000187386	0.00028288	0.000417182
729.836	0.000349435	0.000224456	0.000611816	0.00076553	0.00021237	0.000717921	0.000560526	0.000702962	0.000805265	-0.00047228	0.000242997	0.000608721	0.000652634	-0.000251961	0.000113687	0.000208989	0.000259665	0.000361871	-0.000184495	0.000371053	-2.82685e-05	0.000345822	0.000249556	0.000323942	0.00044611	0.000351878	0.000274828	0.000797382	0.000582607
730.149	0.000715725	0.000712148	0.00109	0.000871621	0.000737489	0.00121	0.000885875	0.000934624	0.000883333	-1.24772e-05	0.000525058	0.00119	0.00106	0.000532579	0.000509821	0.00055248	0.000336566	0.000879812	0.00151	0.000596886	0.000768256	0.000885051	0.00104	0.00115	0.000612075	0.0012	0.000916762	0.00112	0.00134
730.462	0.000773493	0.00138	0.00122	0.000812999	0.000764596	0.00133	0.00125	0.000976768	0.000380185	0.00048746	0.000303866	0.000772252	0.0011	0.000785422	0.000391246	0.000856739	0.000263636	0.00121	0.00179	0.000512713	0.000772418	0.000626265	0.00107	0.00129	0.00075624	0.00111	0.000829734	0.00127	0.00142
730.774	0.00126	0.00139	0.000884056	0.00125	0.00098087	0.00152	0.00151	0.00113	0.00054178	0.000945628	0.000351626	0.00129	0.00105	0.000657712	0.000104087	0.000755497	0.000728054	0.00158	0.00182	0.00106	0.000606157	0.000865595	0.00108	0.00108	0.000902462	0.000791438	0.00148	0.00118	0.00184
731.087	0.00216	0.00149	0.00133	0.00162	0.000962163	0.00174	0.00167	0.00155	0.00135	0.00155	0.000566239	0.00137	0.00114	0.000713786	0.00107	0.00119	0.000987369	0.00167	0.00125	0.00154	0.000997921	0.000863188	0.00114	0.00143	0.000833796	0.000857721	0.00137	0.00151	0.0017
731.4	0.00182	0.00101	0.00098137	0.00154	0.001	0.00179	0.00128	0.00138	0.00175	0.00137	0.000735927	0.0013	0.000540303	0.000674694	0.000791657	0.0013	0.00118	0.00103	0.00111	0.00189	0.000920423	0.00081875	0.000553866	0.00138	0.000475565	0.000781877	0.00118	0.00175	0.00165
731.712	0.00119	0.00109	0.0012	0.000818641	0.000562238	0.00124	0.00119	0.000826741	0.00195	0.00114	0.000533878	0.00161	0.000745867	0.00111	0.000698627	0.00168	0.000694556	0.000970951	0.00172	0.0014	0.00103	0.000586506	0.000629107	0.00153	0.000963336	0.000855501	0.000936061	0.00144	0.0012
732.025	0.000198108	0.000497193	0.000364724	0.000181856	0.000124544	0.000441203	0.00042341	9.63744e-05	0.000513276	0.000741534	0.000215694	0.000761488	0.000213787	0.000618205	-0.000139576	0.00102	-3.49517e-05	-7.71881e-05	0.0012	0.000501357	0.000340703	0.000478281	6.93704e-05	0.000635809	0.000477192	0.00081805	0.000268904	0.000535187	0.00048051
732.337	-0.000684635	-0.000254521	-0.00019969	-0.000703293	-0.000581533	-0.000468955	-0.000633143	-0.000393228	-0.000634088	-4.19625e-06	-0.000183733	0.000275672	8.93826e-05	-0.000518827	1.59699e-05	0.000142142	-0.00052056	-0.000114817	0.000380876	-0.000640422	-0.000615902	0.00025095	-0.000122764	8.73399e-05	-5.10095e-05	-2.04542e-05	-0.00065796	0.000141877	-9.32351e-05
732.649	-0.00106	-0.000696763	-0.0011	-0.000682168	-0.000781165	-0.000631808	-0.00126	-0.000744386	-0.00166	-0.000142625	-0.000533856	-0.0005719	-0.000922363	-0.0011	9.67101e-06	-0.000512646	-0.000720145	-0.000845705	-0.000742942	-0.000758236	-0.001	-0.000470043	-0.000860252	-0.000465663	-0.000854595	-0.000357214	-0.00107	8.90495e-05	-0.000676107
732.962	-0.000971109	-0.00123	-0.000881312	-0.000825275	-0.00127	-0.000510862	-0.00122	-0.000663037	-0.00131	-0.000232199	-0.000355058	-0.000352049	-0.000950097	-0.000968166	-0.000150488	-0.000357407	-0.000372281	-0.000464955	-0.00067636	-0.000950223	-0.000892996	-0.000844744	-0.000932198	-0.000727924	-0.000149769	-0.000713273	-0.000758352	-3.05022e-05	-0.000702011
733.274	-0.000593636	-0.00111	1.38619e-05	-8.53327e-05	-0.000708898	-0.000146089	-0.000141141	-0.000360195	-0.000587084	6.69504e-05	0.000136414	0.000191839	-0.000566955	0.000132243	-0.000381227	9.87663e-05	-0.000569216	-0.000315314	-3.43457e-05	-0.000336976	-0.000134103	-0.000675474	-0.000717471	-0.000561349	0.000499629	5.14115e-05	-4.15336e-06	-0.000196478	-0.000276594
733.586	-0.000650509	-0.00129	0.000870769	-0.000217945	-0.000550178	-0.000588827	0.000386438	2.91879e-05	-0.000458013	-0.00042301	0.000257625	0.000100321	-0.000151765	0.000116967	-0.000691632	0.000210144	-0.000546684	-0.000195756	0.000394128	-0.000370579	-3.07602e-05	-0.00023695	-0.000674296	-0.000634993	0.000296174	2.42858e-06	-0.000375906	-0.000501626	0.000159774
733.898	-0.00101	-0.000860014	0.000597736	1.06285e-05	-4.78017e-05	-0.000564422	0.000584901	0.000107264	-0.000144511	-0.000507538	9.49501e-05	-0.000158454	4.67846e-05	-0.000105478	-0.001	-0.000285779	-0.000778742	-0.000148733	-0.000261065	-0.0004451	-0.000430991	-0.000578812	-0.000862079	-0.000555186	-0.000496003	-8.006e-05	-0.000850388	-0.000781751	0.00018208
734.211	-0.000828519	-0.000743462	0.000361434	6.6113e-05	0.000103447	-0.000596905	0.000327991	4.46722e-05	-0.000375055	-9.33035e-05	-0.000377919	-0.000688785	-0.000179598	-0.000439145	-0.000809222	-0.00082765	-8.00774e-05	-0.00059789	-0.000761599	-0.000493545	-0.000395066	-0.000356851	-0.000884736	-0.000686477	-0.0013	-0.000350216	-0.00119	-0.00102	-0.000450933
734.523	-0.000535253	9.40196e-05	0.000486155	0.000308166	0.000738252	0.000104669	-8.01788e-05	0.000300422	0.000161395	0.000652835	-0.000586592	-0.000492125	0.000298539	0.00016333	-0.000308786	-0.000800086	0.000400561	-0.000461271	-0.000744186	-0.000312118	-0.000417696	0.000128015	-0.000469698	-0.000581193	-0.00103	-0.000278278	-0.000544902	-0.000543726	-0.00046875
734.835	7.18523e-05	0.000558325	0.00108	8.46697e-05	0.000452942	0.000208761	6.75325e-05	7.62084e-05	-7.40252e-05	0.000279476	-0.000549128	-0.000613845	0.00030041	-0.000147641	-0.000507305	-0.000470326	0.000542372	-0.000915032	-0.000557054	-0.000475103	-0.000423714	0.000212491	-0.000488156	-0.000305682	-0.000382279	-0.000765571	-0.000499005	-0.00076186	-0.000627515
735.147	0.000450816	0.00106	0.00104	0.000212936	0.000351647	0.000480002	-0.000203566	-0.000286667	-5.19541e-05	-0.000124917	-0.000164802	-0.000307243	0.000412508	-5.43292e-05	-0.000376999	0.00011884	-2.40112e-05	-0.000334721	-0.000159005	-0.000353435	-0.000629769	0.000470389	-0.000366728	9.34301e-05	0.000291147	-0.000945144	-0.000161658	-0.000593388	0.000112131
735.459	0.000575147	0.000500992	0.000591018	-0.000112047	0.000177383	0.000245944	-7.25294e-05	-0.000320521	-0.000263842	-0.00039524	-0.000105223	-0.000415443	0.000229226	-0.000359106	-0.000277411	0.000440403	-0.000360665	-0.000326508	-0.000361046	0.00010336	-0.000577578	3.01512e-05	-0.000709226	0.000575969	0.000432091	-0.000437631	-0.000273036	-0.00087225	0.000113467
735.77	8.42586e-05	-0.000301829	-0.000129789	-0.00023597	-0.000268134	-0.000472601	-0.000840214	-0.000931149	-0.000803116	-0.000313416	-0.000472758	-0.00042893	-0.00042891	-0.000461505	4.18341e-06	-0.000274611	-0.000738929	-0.000435303	-9.26723e-06	8.32913e-05	-0.000823633	0.000241567	-0.000689307	-0.000144522	9.20247e-05	-0.000786356	-0.000574654	-0.000428972	-0.000188067
736.082	-7.93703e-05	-0.000650007	-0.000525749	-0.000519802	-0.000488928	-0.00087081	-0.000593832	-0.000504914	-0.000462491	-0.000694971	-0.00108	-0.000404901	-0.000872153	-0.000868373	-0.000479703	-0.000880711	-0.000542075	-0.00105	-0.000470128	-0.000539119	-0.00125	-0.000634843	-0.00158	-0.000711989	-0.000638214	-0.00103	-0.000763811	-0.00080152	-0.000523954
736.394	-8.34446e-05	-0.000880562	-0.00113	-0.000534598	-0.00081416	-0.000901441	-0.000418875	-0.000901064	-0.000616605	-0.00148	-0.00139	-0.00107	-0.00157	-0.00126	-0.00111	-0.00129	-0.00123	-0.00144	-0.00119	-0.00131	-0.00164	-0.00142	-0.00217	-0.0018	-0.00122	-0.00176	-0.00183	-0.00136	-0.00114
736.706	0.000184266	-0.000499096	-0.00148	-0.000309413	-0.000583391	-0.000675072	-0.000108194	-0.000622137	-0.000208252	-0.0016	-0.000993464	-0.0011	-0.00151	-0.00149	-0.00142	-0.00115	-0.00126	-0.000908165	-0.00149	-0.00131	-0.00134	-0.00159	-0.00216	-0.00175	-0.00169	-0.00147	-0.00171	-0.00167	-0.0012
737.017	-0.000364785	-0.000759824	-0.00161	-0.000830297	-0.00102	-0.000614881	-0.000313752	-0.00141	-0.000683357	-0.00155	-0.0013	-0.00187	-0.00153	-0.00164	-0.00143	-0.000841787	-0.00139	-0.000903424	-0.00173	-0.00163	-0.00148	-0.00202	-0.00168	-0.00192	-0.00167	-0.00136	-0.00186	-0.00161	-0.00168
737.329	0.000182487	-0.000277711	-0.000914719	-4.60936e-05	-0.000408857	-0.000372192	-0.000335466	-0.000750755	-0.000743904	-0.000950097	-0.000620525	-0.000458021	-0.000821464	-0.00117	-0.000725211	-0.000619146	-0.000251508	2.67263e-05	-0.000862145	-0.00117	-0.000890035	-0.00106	-0.000560412	-0.000853139	-0.000754833	-0.000311003	-0.000258019	-0.000943306	-0.000589379
737.64	0.000345574	-0.000397013	-0.000481436	0.000240075	9.64894e-06	-0.000100005	-6.90082e-05	-0.000409452	-0.000419477	-0.00070223	-0.000121543	7.699e-05	-0.000417622	-0.000603485	-0.000442516	0.000137752	-0.000236768	0.000327675	-0.000666528	-0.000263372	-0.000863348	-0.00054014	-4.28917e-06	-0.000461993	-0.000124749	-0.000125736	0.000109145	-0.000338461	-0.00019274
737.952	0.000667209	-0.000972622	-0.000913045	4.23609e-06	5.35767e-05	-0.000318183	-0.000782645	-0.000411973	-0.000748578	-0.00109	-0.000380132	7.60967e-06	-0.000939797	-0.000909818	-0.000710887	-0.000837398	-0.000707792	-0.000349545	-0.000734656	-0.000260751	-0.000773988	-0.000384193	-0.000159283	-0.000470017	9.44236e-05	-0.000573646	-0.000315405	-0.000548334	-0.000376874
738.263	-0.000214507	-0.00158	-0.000966445	-9.30558e-05	-0.000479735	-0.000460776	-0.000907506	-0.00133	-0.000793889	-0.00146	-0.000842237	-0.00119	-0.00136	-0.00119	-0.00124	-0.00127	-0.00154	-0.00112	-0.00129	-8.36432e-05	-0.00101	-0.000760208	-0.000623399	-0.00119	-0.000591128	-0.00173	-0.00105	-0.000723783	-0.000990206
738.575	-0.000243162	-0.000720195	-0.000730164	-0.000100334	-6.59529e-05	-0.000744443	-0.000439687	-0.00132	-0.00117	-0.00163	-0.00124	-0.00126	-0.00149	-0.000780992	-0.00119	-0.00169	-0.00103	-0.00144	-0.00122	-8.9701e-05	-0.00089526	-0.000592435	-0.000934308	-0.000781412	-0.0008008	-0.00107	-0.000653439	-0.00116	-0.00105
738.886	7.68195e-07	0.000658326	0.000398127	0.00083285	0.000287559	4.24769e-05	0.000807893	-0.000449854	6.47503e-05	-0.000940352	-0.000542287	-0.000735415	-0.000533417	-0.000713082	-0.000352678	-0.000827619	-0.000784711	-0.000512402	-0.000538095	0.000674556	-0.000527055	-0.000403792	-3.4407e-05	1.31228e-05	-0.000870085	-2.19739e-05	-4.93626e-05	-0.00113	-0.000986443
739.197	-8.46184e-05	0.000304046	3.66171e-05	0.000182276	-4.83687e-05	-0.000595242	0.000150792	-0.000442069	-0.000424854	-0.00107	-0.000770029	-0.000736557	-0.000878681	-0.00146	-0.000775913	-0.000707138	-0.000977697	-0.000809499	-0.000756818	-0.000448739	-0.00108	-0.00091168	-0.000463725	-0.000123077	-0.00125	7.29855e-05	-0.000664941	-0.00172	-0.00148
739.509	-0.000342239	-0.000440428	9.73279e-05	-6.19888e-05	-0.000882464	-0.000275414	-5.19586e-06	-0.000503002	-0.000628669	-0.000792612	-0.000980446	-0.00116	-0.00113	-0.00173	-0.000423792	-0.000753965	-0.00153	-0.000982771	-0.000886844	-0.000911078	-0.00152	-0.00112	-0.000495963	-0.000583483	-0.000803032	-0.000458822	-0.00109	-0.00111	-0.00146
739.82	-0.000316625	-0.000712806	0.000203449	-3.51518e-05	-0.000631311	-0.000742003	-0.000264752	-0.000667098	-0.00116	-0.000399753	-6.95932e-05	-0.000659963	-0.000776689	-0.000670004	-0.000295387	-0.00020277	-0.000949107	-0.000343551	-0.000454977	-0.000300252	-0.000903553	-0.000532167	-0.00040705	-0.000619087	4.17554e-05	-0.000126194	-0.000551608	-0.000129864	-0.000527798
740.131	6.03844e-05	-0.000104769	0.000608858	0.000302219	-3.7246e-05	-6.72272e-05	0.000289187	9.02303e-05	-0.000429911	0.00013397	0.000777452	0.000235326	3.18746e-05	0.000951854	0.000308068	-0.000130533	-0.000659038	0.000477183	0.000440831	0.000470678	6.60709e-05	5.5486e-05	0.000398703	4.17108e-05	0.000573588	0.000450123	-0.000195689	0.000400041	0.000329772
740.442	0.000823866	0.000615155	0.00119	0.000349132	0.000765707	0.000288778	0.000207897	0.000477722	0.000162638	0.000486315	0.00153	0.000534275	0.000862073	0.0016	0.000535984	0.000708556	-0.000225404	0.00147	0.00129	0.00125	0.000914268	0.000527052	0.000554746	0.000683523	0.000758476	0.000907405	4.22619e-05	0.000817131	0.000934616
740.753	0.000854601	0.000600804	0.000787974	0.000474956	0.0012	0.000242511	0.000469402	0.000457709	3.50997e-06	0.00026464	0.0011	0.000199729	0.000384012	0.00156	0.000318596	0.000155747	-0.000679337	0.000865506	0.000659303	0.000199817	0.000245423	0.000677822	0.000431172	0.000352122	0.000291411	0.000604377	-0.000639812	0.000396768	0.0003621
741.064	0.000876661	0.00129	0.000967416	0.000538148	0.00133	0.00040158	0.000851272	0.000177163	0.000386344	0.000424821	0.000835212	0.000290235	5.91702e-05	0.000808983	0.0007061	0.000419344	0.000431449	0.000638495	0.000380957	0.000462158	0.000307978	0.00108	0.000360008	0.000593379	0.00069594	0.000578396	-0.000161618	0.000661834	-5.5869e-05
741.375	2.0771e-05	0.000729126	-1.00613e-05	0.000771172	0.000194776	-0.000104831	0.000461364	-0.000363898	-0.000505905	-0.000244403	0.000277512	0.000415993	-0.000289161	9.63573e-05	0.00013972	-0.00036339	0.000320642	-0.00056382	-0.000443277	-0.000481068	-0.000160873	0.000305721	3.13768e-05	5.53705e-05	-0.000136373	-3.60963e-05	-0.000373909	-5.85397e-05	-0.000634084
741.686	-0.00013977	0.00117	0.000255672	0.000557219	-0.000105067	0.000513069	0.000584589	-0.000210916	-1.04022e-05	0.000102742	0.000594029	0.00111	-0.00021846	0.000430731	0.000301858	0.000327222	0.000957056	-0.000295303	6.68607e-05	0.000351087	0.000520296	0.000635832	0.000276874	0.000476324	0.000467873	7.96439e-05	0.000127458	0.000623651	-0.000318501
741.996	-7.78882e-05	0.000256345	-0.00035066	0.000262602	-0.000787591	-0.000252693	0.000162372	-0.000506673	-0.000559757	-0.000375241	0.000276213	0.000485507	-0.000498153	0.000274658	0.000323248	-8.80509e-06	0.000352496	-0.000967357	0.000616024	6.10098e-05	0.000229883	0.000682546	0.000295483	-0.000204997	-0.000224594	0.000181813	0.000160776	0.000656511	-0.000235152
742.307	0.00049052	0.00079393	0.000431237	0.000219481	0.000252754	0.000167004	0.000849812	-8.18277e-05	0.000633091	0.000407956	0.00041647	0.00032355	-0.000526968	0.000747146	0.000544738	0.000366387	0.000401944	-0.000370016	0.000757498	0.0001741	0.000933256	0.000920003	0.000687111	0.000245792	0.000504562	0.000624008	0.000485006	0.000951292	-4.18581e-05
742.618	0.000868218	0.000610309	0.000328612	0.000295497	0.000614856	7.85068e-06	-0.000136488	-0.000306336	0.00032387	0.000308594	-8.46533e-05	-7.86574e-05	-0.000166772	0.000557498	0.000347637	1.47499e-05	9.95145e-05	-0.000389235	0.000661309	-0.000318808	0.000512222	0.000984253	0.000780274	0.000230136	-3.17699e-05	0.00073447	0.000505571	0.000680421	0.000257088
742.928	0.000691621	0.00111	0.000735373	0.000501879	0.00076158	0.000318457	-0.000340293	-0.000456571	0.000405337	0.001	0.000219763	9.4659e-05	0.000121847	0.000484169	0.000148784	-7.54626e-05	-0.00043411	0.00060183	0.000209461	0.000277231	0.000893907	0.000739001	0.000699094	0.000203868	0.000408974	0.000616809	0.000244544	0.000667962	0.000286576
743.239	0.000143251	0.000780977	0.000570991	-0.00016278	0.000726758	-6.43403e-05	-0.000385431	-0.000674273	0.000118237	0.000373993	0.000239785	0.000405254	0.000327012	2.67135e-05	0.000171246	9.82659e-05	0.000170776	0.000888944	0.00024457	0.000552556	0.000998416	0.000827512	0.000868034	4.499e-05	0.000473557	0.00072126	0.000135286	0.000359774	0.000679712
743.55	-0.000640012	-0.000313354	-0.00034812	-0.000838908	-0.000691267	-0.00104	-0.000992509	-0.00168	-0.000547896	-0.000493202	-0.000394343	-0.000766776	-0.000930682	-0.00111	-0.000321175	-0.00045434	-0.000631558	-5.6266e-05	-0.000994275	-0.000164974	9.66743e-05	-0.000712042	-0.000582905	-0.00145	-0.00023816	-0.000732558	-0.000729467	-0.0011	-0.00050126
743.86	-0.00156	-0.00106	-0.00122	-0.00113	-0.00106	-0.00139	-0.00134	-0.00219	-0.000728123	-0.0019	-0.00119	-0.00172	-0.00188	-0.00179	-0.00137	-0.000810585	-0.00104	-0.00164	-0.00178	-0.00162	-0.00135	-0.00161	-0.00126	-0.00184	-0.00108	-0.00145	-0.00104	-0.00158	-0.000958809
744.171	-0.00211	-0.00142	-0.00197	-0.00119	-0.00169	-0.00181	-0.00252	-0.00264	-0.00118	-0.00269	-0.00193	-0.00237	-0.00241	-0.00209	-0.0015	-0.00117	-0.00237	-0.00268	-0.00212	-0.00236	-0.00294	-0.00231	-0.00174	-0.00252	-0.00215	-0.00181	-0.00181	-0.00215	-0.00203
744.481	-0.00241	-0.000612995	-0.00147	-0.00117	-0.00147	-0.00222	-0.00209	-0.00159	-0.000629219	-0.00211	-0.00127	-0.00183	-0.00167	-0.00161	-0.00103	-0.000833381	-0.00183	-0.00226	-0.00138	-0.00204	-0.00167	-0.00156	-0.000829053	-0.00162	-0.00178	-0.00083578	-0.00133	-0.000833922	-0.0016
744.791	-0.00145	-0.000247663	-0.000745706	-0.00176	-0.000515953	-0.00131	-0.00177	-0.000438303	-0.000401658	-0.0012	-0.000208641	-0.000418232	-0.000728045	-0.00109	-0.000450047	-0.000263631	-0.00122	-0.000924645	-0.000137335	-0.000577621	-0.000556666	-0.000576495	6.35061e-05	-0.00102	-0.0011	-0.000110652	-0.00101	-0.000165709	-0.000871275
745.101	-0.00116	-0.000271477	-0.000503127	-0.0016	-0.000578392	-0.00142	-0.00194	-0.000149989	-0.000316695	-0.000229737	0.000531595	5.68225e-05	-0.000273492	-0.00127	-0.000555515	-8.50114e-05	-0.000283432	-0.000446539	0.000341161	-0.000444808	0.000320329	-0.000198762	-5.38784e-05	-0.000241347	-0.000563354	-0.00078672	-0.000264822	0.000408258	-0.000592678
745.412	-0.000353949	-0.000228007	0.000225376	-0.000985397	0.000183338	-0.000314498	-0.00143	0.000208556	0.000124384	-0.000336095	0.000887783	0.000609136	0.000310095	-0.00103	-0.000333439	-0.000455721	-0.000285814	-0.000146201	0.000989499	0.000400758	-0.000159397	0.000331052	7.68001e-06	6.07864e-05	-1.63863e-05	-0.000813327	8.01716e-05	-9.09693e-05	0.000252249
745.722	-0.000206609	-7.6212e-05	0.000153239	-0.000122249	-0.000385245	-0.000731996	-0.000855898	-0.000295883	1.92933e-05	-0.000105822	0.000365407	0.000336011	0.000482218	-0.0012	-0.000216775	-0.000721402	-0.000448245	-0.000254097	0.000250036	-0.000147139	-0.000377681	-0.000207266	-0.000759266	4.43755e-05	3.56228e-05	-0.000799677	-0.000204906	-0.000398137	-8.78907e-05
746.032	8.27728e-05	0.000168959	0.00036766	0.000707856	0.000424486	0.000161515	0.000171683	0.000185378	0.000314688	-0.000207382	0.000347252	-1.5563e-05	0.000383027	-0.000709657	-0.000494853	-0.000833509	-0.000768076	-4.90797e-05	-0.000442578	0.000240953	-0.000545853	-4.50971e-05	-0.000874612	-0.000507654	0.000200962	-0.000115235	-0.000213059	-8.55286e-05	0.000355049
746.342	-0.000277582	5.24936e-05	-0.000287986	0.000722353	0.000173365	3.65762e-05	0.000446066	-3.67468e-05	-0.000255855	2.57128e-05	5.297e-05	-0.000300128	0.000102	-0.000698653	-0.000631353	-0.000791102	-0.000593061	0.000104452	-0.000931619	-6.29755e-05	-0.000396565	-0.000377592	-0.000813629	-0.000467972	0.000371508	-0.000192291	1.22246e-05	9.93561e-05	6.95789e-05
746.652	-0.000652448	-0.000513116	-0.000575359	0.000535478	7.32483e-05	-0.000422796	-0.00011322	0.000207377	-0.000266022	-8.70933e-05	0.000352304	-0.000577787	-0.000299992	1.8026e-05	-0.000473868	-0.000568471	-0.000490152	-0.000185917	-0.000724513	-0.000552537	-0.000427262	1.78176e-06	-0.00088285	-0.000526695	7.40835e-06	-0.000585622	0.00021602	-0.000391309	5.52322e-05
746.962	-0.00133	-0.000648065	-0.00107	-0.000322359	-0.000797869	-0.00125	-0.000933763	-0.000190678	-0.000601564	-0.000452104	9.68879e-05	-0.000585462	-9.46711e-05	6.89967e-05	-0.000319992	-0.00085955	-0.00072792	-0.000473888	-0.000551962	-0.000715915	-0.000658135	-0.000254267	-0.000432346	-0.000421893	-3.31397e-05	-0.000458329	0.000335543	-0.000960962	-0.000142066
747.272	-0.000824991	-0.00030959	-0.000726374	-0.00053881	-0.000648156	-0.00103	-0.000798464	0.000144956	-1.82097e-05	0.000102271	0.000832708	0.000203708	0.000653411	0.000593075	0.000367876	0.000351898	-0.000625397	-0.000247468	-0.000251635	-2.16225e-05	-0.000107912	0.000370291	0.000363156	-8.71662e-06	0.000406294	0.00046619	0.000479447	-0.000445247	0.000586954
747.582	-0.000977592	-0.000217114	-0.000521176	-0.000776149	-0.000849774	-0.000843289	-0.00109	-4.33543e-05	-0.000265155	0.000381036	0.000383699	0.000125295	0.000997178	0.000421575	-5.1871e-05	0.000379914	-0.000136971	-0.000328497	-0.000260532	0.0011	5.68326e-05	0.000316752	0.000821227	-1.97328e-05	0.000672575	0.0008789	0.000954181	-1.63725e-05	0.000861119
747.892	-0.0007456	-0.000506852	-0.000273585	-0.000861477	-0.00128	-0.000628518	-0.000621446	-0.00028624	-0.000535355	0.000375921	8.24085e-05	1.48088e-05	0.000541852	-0.000233261	-8.51232e-05	0.000721822	-5.64553e-06	-0.00074825	-0.000153196	0.00089129	0.000370411	0.000850327	0.000519259	0.000220234	0.000384867	0.00063618	0.00073443	0.000405032	0.000751657
748.201	-0.00191	-0.00139	-0.000918876	-0.00158	-0.00174	-0.00149	-0.0017	-0.00112	-0.00155	-0.000584425	-0.00102	-0.00113	-0.000794509	-0.000962684	-0.00113	-0.000468493	-0.00115	-0.00179	-0.000866001	-0.000307004	-0.000777991	-0.000150984	-0.00108	-0.000434512	-0.000748265	-0.000355654	-0.000326321	-0.00017007	-0.000840122
748.511	-0.00176	-0.00106	-0.0012	-0.00166	-0.00149	-0.00144	-0.00199	-0.00134	-0.00141	-0.00096723	-0.000972645	-0.00113	-0.00101	-0.00137	-0.000711911	-0.00102	-0.00149	-0.00183	-0.00128	-0.00104	-0.000996781	-0.000616517	-0.0014	-0.000695478	-0.00102	-0.000630412	-0.000761954	-0.000289878	-0.00111
748.821	-0.00159	-0.00158	-0.00195	-0.00158	-0.000921035	-0.002	-0.00219	-0.00138	-0.00141	-0.00119	-0.00119	-0.00135	-0.000947923	-0.00103	-0.000732982	-0.00173	-0.00162	-0.00147	-0.00144	-0.0012	-0.00159	-0.0014	-0.000966212	-0.000950953	-0.000916545	-0.000548584	-0.00146	-0.00141	-0.0013
749.13	-0.00132	-0.00152	-0.00185	-0.000741886	-0.000851295	-0.0018	-0.00138	-0.00153	-0.000908968	-0.000984614	-0.00118	-0.00121	-0.000308927	-0.00105	-0.000404793	-0.00141	-0.000894918	-0.000886612	-0.00111	-0.00101	-0.00108	-0.00148	-0.000221657	-0.00046828	-0.000546139	-0.000435068	-0.00133	-0.00149	-0.000854727
749.44	-0.00114	-0.00169	-0.00132	-0.000667284	-0.00147	-0.00145	-0.000928248	-0.00101	-0.00117	-0.00058317	-0.000908606	-0.000747126	-0.000368287	-0.000939152	-0.000203903	-0.000604458	-0.000440921	-0.000647173	-0.000575651	-0.00028052	-0.000599889	-0.000976756	0.000630903	-0.000244281	5.44786e-05	6.13503e-06	-0.0009558	-0.00112	-0.000748211
749.749	-0.000273579	-0.00041264	0.00046544	0.000410263	-0.000295058	0.000179838	0.000168144	3.87228e-05	-0.000491644	0.000619215	-7.03973e-05	9.04757e-05	0.000432103	0.000313743	0.000857688	0.000628498	0.001	0.000265856	0.000346747	0.000858245	0.000611896	8.35901e-05	0.00139	0.000573254	0.000570658	0.000517376	0.000407078	0.000466935	0.000416334
750.059	0.000724845	6.82452e-05	0.00124	0.00050759	0.000216145	0.000829799	0.000315895	0.00070824	-0.000778237	0.000804341	0.000316644	0.000988652	0.00101	0.00106	0.000999119	0.000837806	0.00182	0.000595811	0.000879733	0.00154	0.000976669	0.000805358	0.00131	0.000322973	0.00115	0.00123	0.00116	0.00117	0.000954233
750.368	0.000931078	0.000335553	0.00104	0.000924161	0.00146	0.00114	0.000823707	0.000623827	3.12407e-05	0.000262033	0.000603511	0.00122	0.0013	0.0016	0.00117	0.000841405	0.00111	0.00107	0.00103	0.0011	0.000922738	0.000782108	0.00106	0.000676226	0.000344769	0.00104	0.00118	0.00127	0.0011
750.677	0.000587017	-0.000463946	0.000357177	0.000312013	0.000368338	0.000358499	3.65972e-05	-0.000232666	0.000158594	-0.000514459	0.000105782	0.000857308	0.000314022	0.001	0.000141567	0.000104358	-4.7254e-05	0.000567096	0.000765923	0.000362581	0.000238477	9.6161e-05	0.00056872	8.65609e-06	-7.09637e-05	0.000565022	0.000333	0.000407109	7.09873e-05
[truncated: 162 more rows]

## Sheet: Fig1d_Em
lambda [nm]/time [s]	0	5.30095	10.6351	15.9692	21.2701	26.5869	31.9151	37.2361	42.5467	47.8516	53.1818	58.4947	63.8126	69.1077	74.3958	79.7178	85.0226	90.3334	95.6525	100.963	106.29	111.584	116.925	122.258	127.578	132.899	138.197	143.516	148.803
[truncated: 810 more rows]

[truncated: 4 more sheets: Fig1e, Fig1f, Fig1g, Fig1h]
