# Supplementary material for: A general design of caging-group-free photoactivatable fluorophores for live-cell nanoscopy
Source: Nat Chem. 2022 Jul 21;14(9):1013–20. doi: 10.1038/s41557-022-00995-0 (PMC9417988; doi:10.1038/s41557-022-00995-0)
Supplement: Source Data Fig. 3 — Statistical source data [file 41557_2022_995_MOESM7_ESM.xls]

## Sheet: Sheet1
laser P (2PA)	k 2PA	laser p (1PA)	k 1PA	Xfit 2PA	Yfit 2PA	Xfit 1PA	Yfit 1PA
20	1.24234	5	3.02691	0	--	0	0
30	1.80989	10	5.49149	0.10511	5.9165e-05	0.1041	0.05387
40	2.79799	15	8.64977	0.21021	0.000212221	0.20821	0.10773
50	5.65195	20	11.7661	0.31532	0.000448004	0.31231	0.1616
60	8.00384	25	13.7817	0.42042	0.000761225	0.41642	0.21546
70	8.92379	30	15.006	0.52553	0.00115	0.52052	0.26933
80	11.7952	35	18.6881	0.63063	0.00161	0.62462	0.3232
90	14.3225	40	20.1288	0.73574	0.00213	0.72873	0.37706
100	18.8288	45	22.168	0.84084	0.00273	0.83283	0.43093
120	25.0313			0.94595	0.00339	0.93694	0.48479
				1.05105	0.00412	1.04104	0.53866
				1.15616	0.00491	1.14515	0.59252
				1.26126	0.00576	1.24925	0.64639
				1.36637	0.00668	1.35335	0.70026
				1.47147	0.00766	1.45746	0.75412
				1.57658	0.0087	1.56156	0.80799
				1.68168	0.00979	1.66567	0.86185
				1.78679	0.01095	1.76977	0.91572
				1.89189	0.01217	1.87387	0.96959
				1.997	0.01344	1.97798	1.02345
				2.1021	0.01478	2.08208	1.07732
				2.20721	0.01617	2.18619	1.13118
				2.31231	0.01761	2.29029	1.18505
				2.41742	0.01912	2.39439	1.23891
				2.52252	0.02068	2.4985	1.29278
				2.62763	0.02229	2.6026	1.34665
				2.73273	0.02396	2.70671	1.40051
				2.83784	0.02569	2.81081	1.45438
				2.94294	0.02747	2.91491	1.50824
				3.04805	0.0293	3.01902	1.56211
				3.15315	0.03119	3.12312	1.61598
				3.25826	0.03313	3.22723	1.66984
				3.36336	0.03513	3.33133	1.72371
				3.46847	0.03718	3.43544	1.77757
				3.57357	0.03928	3.53954	1.83144
				3.67868	0.04144	3.64364	1.8853
				3.78378	0.04365	3.74775	1.93917
				3.88889	0.04591	3.85185	1.99304
				3.99399	0.04822	3.95596	2.0469
				4.0991	0.05058	4.06006	2.10077
				4.2042	0.053	4.16416	2.15463
				4.30931	0.05547	4.26827	2.2085
				4.41441	0.05798	4.37237	2.26237
				4.51952	0.06055	4.47648	2.31623
				4.62462	0.06317	4.58058	2.3701
				4.72973	0.06585	4.68468	2.42396
				4.83483	0.06857	4.78879	2.47783
				4.93994	0.07134	4.89289	2.53169
				5.04505	0.07416	4.997	2.58556
				5.15015	0.07703	5.1011	2.63943
				5.25526	0.07996	5.20521	2.69329
				5.36036	0.08293	5.30931	2.74716
				5.46547	0.08595	5.41341	2.80102
				5.57057	0.08902	5.51752	2.85489
				5.67568	0.09214	5.62162	2.90876
				5.78078	0.09531	5.72573	2.96262
				5.88589	0.09852	5.82983	3.01649
				5.99099	0.10179	5.93393	3.07035
				6.0961	0.10511	6.03804	3.12422
				6.2012	0.10847	6.14214	3.17808
				6.30631	0.11188	6.24625	3.23195
				6.41141	0.11534	6.35035	3.28582
				6.51652	0.11885	6.45445	3.33968
				6.62162	0.12241	6.55856	3.39355
				6.72673	0.12601	6.66266	3.44741
				6.83183	0.12966	6.76677	3.50128
				6.93694	0.13336	6.87087	3.55515
				7.04204	0.13711	6.97497	3.60901
				7.14715	0.14091	7.07908	3.66288
				7.25225	0.14475	7.18318	3.71674
				7.35736	0.14864	7.28729	3.77061
				7.46246	0.15257	7.39139	3.82448
				7.56757	0.15656	7.4955	3.87834
				7.67267	0.16059	7.5996	3.93221
				7.77778	0.16466	7.7037	3.98607
				7.88288	0.16879	7.80781	4.03994
				7.98799	0.17296	7.91191	4.0938
				8.09309	0.17717	8.01602	4.14767
				8.1982	0.18144	8.12012	4.20154
				8.3033	0.18575	8.22422	4.2554
				8.40841	0.1901	8.32833	4.30927
				8.51351	0.19451	8.43243	4.36313
				8.61862	0.19895	8.53654	4.417
				8.72372	0.20345	8.64064	4.47087
				8.82883	0.20799	8.74474	4.52473
				8.93393	0.21257	8.84885	4.5786
				9.03904	0.2172	8.95295	4.63246
				9.14414	0.22188	9.05706	4.68633
				9.24925	0.2266	9.16116	4.74019
				9.35435	0.23137	9.26527	4.79406
				9.45946	0.23618	9.36937	4.84793
				9.56456	0.24104	9.47347	4.90179
				9.66967	0.24595	9.57758	4.95566
				9.77477	0.2509	9.68168	5.00952
				9.87988	0.25589	9.78579	5.06339
				9.98498	0.26093	9.88989	5.11726
				10.0901	0.26601	9.99399	5.17112
				10.1952	0.27114	10.0981	5.22499
				10.3003	0.27631	10.2022	5.27885
				10.4054	0.28153	10.3063	5.33272
				10.5105	0.28679	10.4104	5.38658
				10.6156	0.2921	10.5145	5.44045
				10.7207	0.29745	10.6186	5.49432
				10.8258	0.30285	10.7227	5.54818
				10.9309	0.30829	10.8268	5.60205
				11.036	0.31377	10.9309	5.65591
				11.1411	0.3193	11.035	5.70978
				11.2462	0.32488	11.1391	5.76365
				11.3514	0.33049	11.2432	5.81751
				11.4565	0.33615	11.3474	5.87138
				11.5616	0.34186	11.4514	5.92524
				11.6667	0.34761	11.5556	5.97911
				11.7718	0.3534	11.6597	6.03297
				11.8769	0.35924	11.7638	6.08684
				11.982	0.36512	11.8679	6.14071
				12.0871	0.37104	11.972	6.19457
				12.1922	0.37701	12.0761	6.24844
				12.2973	0.38302	12.1802	6.3023
				12.4024	0.38907	12.2843	6.35617
				12.5075	0.39517	12.3884	6.41004
				12.6126	0.40131	12.4925	6.4639
				12.7177	0.4075	12.5966	6.51777
				12.8228	0.41372	12.7007	6.57163
				12.9279	0.42	12.8048	6.6255
				13.033	0.42631	12.9089	6.67937
				13.1381	0.43267	13.013	6.73323
				13.2432	0.43907	13.1171	6.7871
				13.3483	0.44551	13.2212	6.84096
				13.4535	0.45199	13.3253	6.89483
				13.5586	0.45852	13.4294	6.94869
				13.6637	0.46509	13.5335	7.00256
				13.7688	0.47171	13.6376	7.05643
				13.8739	0.47837	13.7417	7.11029
				13.979	0.48506	13.8459	7.16416
				14.0841	0.49181	13.9499	7.21802
				14.1892	0.49859	14.0541	7.27189
				14.2943	0.50542	14.1582	7.32576
				14.3994	0.51229	14.2623	7.37962
				14.5045	0.5192	14.3664	7.43349
				14.6096	0.52615	14.4705	7.48735
				14.7147	0.53315	14.5746	7.54122
				14.8198	0.54019	14.6787	7.59508
				14.9249	0.54727	14.7828	7.64895
				15.03	0.55439	14.8869	7.70282
				15.1351	0.56156	14.991	7.75668
				15.2402	0.56877	15.0951	7.81055
				15.3453	0.57601	15.1992	7.86441
				15.4505	0.58331	15.3033	7.91828
				15.5556	0.59064	15.4074	7.97215
				15.6607	0.59801	15.5115	8.02601
				15.7658	0.60543	15.6156	8.07988
				15.8709	0.61289	15.7197	8.13374
				15.976	0.62039	15.8238	8.18761
				16.0811	0.62793	15.9279	8.24147
				16.1862	0.63552	16.032	8.29534
				16.2913	0.64314	16.1361	8.34921
				16.3964	0.65081	16.2402	8.40307
				16.5015	0.65852	16.3443	8.45694
				16.6066	0.66627	16.4485	8.5108
				16.7117	0.67406	16.5526	8.56467
				16.8168	0.68189	16.6567	8.61854
				16.9219	0.68976	16.7608	8.6724
				17.027	0.69768	16.8649	8.72627
				17.1321	0.70564	16.969	8.78013
				17.2372	0.71363	17.0731	8.834
				17.3423	0.72167	17.1772	8.88786
				17.4474	0.72975	17.2813	8.94173
				17.5526	0.73788	17.3854	8.9956
				17.6577	0.74604	17.4895	9.04946
				17.7628	0.75424	17.5936	9.10333
				17.8679	0.76249	17.6977	9.15719
				17.973	0.77077	17.8018	9.21106
				18.0781	0.7791	17.9059	9.26493
				18.1832	0.78747	18.01	9.31879
				18.2883	0.79587	18.1141	9.37266
				18.3934	0.80432	18.2182	9.42652
				18.4985	0.81281	18.3223	9.48039
				18.6036	0.82134	18.4264	9.53425
				18.7087	0.82992	18.5305	9.58812
				18.8138	0.83853	18.6346	9.64199
				18.9189	0.84718	18.7387	9.69585
				19.024	0.85587	18.8428	9.74972
				19.1291	0.86461	18.947	9.80358
				19.2342	0.87338	19.0511	9.85745
				19.3393	0.8822	19.1552	9.91132
				19.4444	0.89105	19.2593	9.96518
				19.5495	0.89995	19.3634	10.0191
				19.6547	0.90888	19.4675	10.0729
				19.7598	0.91786	19.5716	10.1268
				19.8649	0.92688	19.6757	10.1806
				19.97	0.93593	19.7798	10.2345
				20	0.93853	19.8839	10.2884
				20.0751	0.94503	19.988	10.3422
				20.1802	0.95417	20.0921	10.3961
				20.2853	0.96335	20.1962	10.45
				20.3904	0.97257	20.3003	10.5038
				20.4955	0.98182	20.4044	10.5577
				20.6006	0.99112	20.5085	10.6116
				20.7057	1.00046	20.6126	10.6654
				20.8108	1.00984	20.7167	10.7193
				20.9159	1.01926	20.8208	10.7732
				21.021	1.02872	20.9249	10.827
				21.1261	1.03821	21.029	10.8809
				21.2312	1.04775	21.1331	10.9348
				21.3363	1.05733	21.2372	10.9886
				21.4414	1.06695	21.3413	11.0425
				21.5465	1.07661	21.4455	11.0964
				21.6517	1.0863	21.5495	11.1502
				21.7568	1.09604	21.6536	11.2041
				21.8619	1.10582	21.7578	11.258
				21.967	1.11563	21.8619	11.3118
				22.0721	1.12549	21.966	11.3657
				22.1772	1.13539	22.0701	11.4196
				22.2823	1.14532	22.1742	11.4734
				22.3874	1.1553	22.2783	11.5273
				22.4925	1.16531	22.3824	11.5812
				22.5976	1.17537	22.4865	11.635
				22.7027	1.18546	22.5906	11.6889
				22.8078	1.19559	22.6947	11.7427
				22.9129	1.20577	22.7988	11.7966
				23.018	1.21598	22.9029	11.8505
				23.1231	1.22623	23.007	11.9044
				23.2282	1.23652	23.1111	11.9582
				23.3333	1.24685	23.2152	12.0121
				23.4384	1.25722	23.3193	12.066
				23.5435	1.26763	23.4234	12.1198
				23.6486	1.27808	23.5275	12.1737
				23.7538	1.28856	23.6316	12.2276
				23.8589	1.29909	23.7357	12.2814
				23.964	1.30966	23.8398	12.3353
				24.0691	1.32026	23.9439	12.3891
				24.1742	1.3309	24.048	12.443
				24.2793	1.34159	24.1521	12.4969
				24.3844	1.35231	24.2563	12.5507
				24.4895	1.36307	24.3604	12.6046
				24.5946	1.37387	24.4645	12.6585
				24.6997	1.38471	24.5686	12.7123
				24.8048	1.39559	24.6727	12.7662
				24.9099	1.4065	24.7768	12.8201
				25.015	1.41746	24.8809	12.8739
				25.1201	1.42845	24.985	12.9278
				25.2252	1.43948	25.0891	12.9817
				25.3303	1.45056	25.1932	13.0355
				25.4354	1.46167	25.2973	13.0894
				25.5405	1.47282	25.4014	13.1433
				25.6456	1.48401	25.5055	13.1971
				25.7508	1.49523	25.6096	13.251
				25.8559	1.5065	25.7137	13.3049
				25.961	1.5178	25.8178	13.3587
				26.0661	1.52914	25.9219	13.4126
				26.1712	1.54053	26.026	13.4665
				26.2763	1.55195	26.1301	13.5203
				26.3814	1.56341	26.2342	13.5742
				26.4865	1.5749	26.3383	13.6281
				26.5916	1.58644	26.4424	13.6819
				26.6967	1.59801	26.5465	13.7358
				26.8018	1.60963	26.6506	13.7897
				26.9069	1.62128	26.7548	13.8435
				27.012	1.63297	26.8589	13.8974
				27.1171	1.64469	26.963	13.9512
				27.2222	1.65646	27.0671	14.0051
				27.3273	1.66826	27.1712	14.059
				27.4324	1.68011	27.2753	14.1128
				27.5375	1.69199	27.3794	14.1667
				27.6426	1.70391	27.4835	14.2206
				27.7477	1.71587	27.5876	14.2744
				27.8529	1.72786	27.6917	14.3283
				27.958	1.7399	27.7958	14.3822
				28.0631	1.75197	27.8999	14.436
				28.1682	1.76408	28.004	14.4899
				28.2733	1.77623	28.1081	14.5438
				28.3784	1.78842	28.2122	14.5976
				28.4835	1.80064	28.3163	14.6515
				28.5886	1.8129	28.4204	14.7054
				28.6937	1.8252	28.5245	14.7592
				28.7988	1.83754	28.6286	14.8131
				28.9039	1.84992	28.7327	14.867
				29.009	1.86234	28.8368	14.9208
				29.1141	1.87479	28.9409	14.9747
				29.2192	1.88728	29.045	15.0286
				29.3243	1.89981	29.1491	15.0824
				29.4294	1.91238	29.2533	15.1363
				29.5345	1.92498	29.3574	15.1902
				29.6396	1.93762	29.4615	15.244
				29.7447	1.9503	29.5656	15.2979
				29.8498	1.96302	29.6697	15.3518
				29.955	1.97578	29.7738	15.4056
				30	1.98126	29.8779	15.4595
				30.0601	1.98857	29.982	15.5134
				30.1652	2.0014	30.0861	15.5672
				30.2703	2.01427	30.1902	15.6211
				30.3754	2.02718	30.2943	15.675
				30.4805	2.04013	30.3984	15.7288
				30.5856	2.05311	30.5025	15.7827
				30.6907	2.06613	30.6066	15.8366
				30.7958	2.07919	30.7107	15.8904
				30.9009	2.09228	30.8148	15.9443
				31.006	2.10541	30.9189	15.9982
				31.1111	2.11858	31.023	16.052
				31.2162	2.13179	31.1271	16.1059
				31.3213	2.14504	31.2312	16.1597
				31.4264	2.15832	31.3353	16.2136
				31.5315	2.17164	31.4394	16.2675
				31.6366	2.185	31.5435	16.3213
				31.7417	2.1984	31.6476	16.3752
				31.8468	2.21183	31.7518	16.4291
				31.952	2.2253	31.8559	16.4829
				32.0571	2.23881	31.96	16.5368
				32.1622	2.25235	32.0641	16.5907
				32.2673	2.26593	32.1682	16.6445
				32.3724	2.27955	32.2723	16.6984
				32.4775	2.29321	32.3764	16.7523
				32.5826	2.30691	32.4805	16.8061
				32.6877	2.32064	32.5846	16.86
				32.7928	2.33441	32.6887	16.9139
				32.8979	2.34821	32.7928	16.9677
				33.003	2.36206	32.8969	17.0216
				33.1081	2.37594	33.001	17.0755
				33.2132	2.38985	33.1051	17.1293
				33.3183	2.40381	33.2092	17.1832
				33.4234	2.4178	33.3133	17.2371
				33.5285	2.43183	33.4174	17.2909
				33.6336	2.4459	33.5215	17.3448
				33.7387	2.46	33.6256	17.3987
				33.8438	2.47414	33.7297	17.4525
				33.949	2.48832	33.8338	17.5064
				34.054	2.50253	33.9379	17.5603
				34.1592	2.51679	34.042	17.6141
				34.2643	2.53107	34.1461	17.668
				34.3694	2.5454	34.2503	17.7219
				34.4745	2.55976	34.3543	17.7757
				34.5796	2.57416	34.4585	17.8296
				34.6847	2.5886	34.5626	17.8835
				34.7898	2.60307	34.6667	17.9373
				34.8949	2.61758	34.7708	17.9912
				35	2.63213	34.8749	18.0451
				35.1051	2.64671	34.979	18.0989
				35.2102	2.66133	35.0831	18.1528
				35.3153	2.67599	35.1872	18.2067
				35.4204	2.69069	35.2913	18.2605
				35.5255	2.70542	35.3954	18.3144
				35.6306	2.72019	35.4995	18.3682
				35.7357	2.73499	35.6036	18.4221
				35.8408	2.74983	35.7077	18.476
				35.946	2.76471	35.8118	18.5298
				36.051	2.77963	35.9159	18.5837
				36.1562	2.79458	36.02	18.6376
				36.2613	2.80957	36.1241	18.6914
				36.3664	2.82459	36.2282	18.7453
				36.4715	2.83965	36.3323	18.7992
				36.5766	2.85475	36.4364	18.853
				36.6817	2.86989	36.5405	18.9069
				36.7868	2.88506	36.6446	18.9608
				36.8919	2.90027	36.7488	19.0146
				36.997	2.91551	36.8528	19.0685
				37.1021	2.93079	36.957	19.1224
				37.2072	2.94611	37.0611	19.1762
				37.3123	2.96146	37.1652	19.2301
				37.4174	2.97686	37.2693	19.284
				37.5225	2.99228	37.3734	19.3378
				37.6276	3.00775	37.4775	19.3917
				37.7327	3.02325	37.5816	19.4456
				37.8378	3.03878	37.6857	19.4994
				37.9429	3.05436	37.7898	19.5533
				38.0481	3.06997	37.8939	19.6072
				38.1531	3.08561	37.998	19.661
				38.2583	3.10129	38.1021	19.7149
				38.3634	3.11701	38.2062	19.7688
				38.4685	3.13277	38.3103	19.8226
				38.5736	3.14856	38.4144	19.8765
				38.6787	3.16439	38.5185	19.9304
				38.7838	3.18025	38.6226	19.9842
				38.8889	3.19615	38.7267	20.0381
				38.994	3.21209	38.8308	20.092
				39.0991	3.22806	38.9349	20.1458
				39.2042	3.24407	39.039	20.1997
				39.3093	3.26011	39.1431	20.2536
				39.4144	3.27619	39.2473	20.3074
				39.5195	3.29231	39.3513	20.3613
				39.6246	3.30846	39.4555	20.4152
				39.7297	3.32465	39.5596	20.469
				39.8348	3.34088	39.6637	20.5229
				39.9399	3.35714	39.7678	20.5768
				40	3.36645	39.8719	20.6306
				40.0451	3.37344	39.976	20.6845
				40.1501	3.38977	40.0801	20.7384
				40.2553	3.40614	40.1842	20.7922
				40.3604	3.42255	40.2883	20.8461
				40.4655	3.43899	40.3924	20.9
				40.5706	3.45547	40.4965	20.9538
				40.6757	3.47198	40.6006	21.0077
				40.7808	3.48853	40.7047	21.0616
				40.8859	3.50512	40.8088	21.1154
				40.991	3.52174	40.9129	21.1693
				41.0961	3.5384	41.017	21.2231
				41.2012	3.5551	41.1211	21.277
				41.3063	3.57183	41.2252	21.3309
				41.4114	3.58859	41.3293	21.3847
				41.5165	3.60539	41.4334	21.4386
				41.6216	3.62223	41.5375	21.4925
				41.7267	3.63911	41.6416	21.5463
				41.8318	3.65602	41.7458	21.6002
				41.9369	3.67296	41.8499	21.6541
				42.042	3.68994	41.9539	21.7079
				42.1472	3.70696	42.0581	21.7618
				42.2522	3.72401	42.1622	21.8157
				42.3574	3.7411	42.2663	21.8695
				42.4625	3.75822	42.3704	21.9234
				42.5676	3.77538	42.4745	21.9773
				42.6727	3.79258	42.5786	22.0311
				42.7778	3.80981	42.6827	22.085
				42.8829	3.82708	42.7868	22.1389
				42.988	3.84438	42.8909	22.1927
				43.0931	3.86172	42.995	22.2466
				43.1982	3.8791	43.0991	22.3005
				43.3033	3.89651	43.2032	22.3543
				43.4084	3.91395	43.3073	22.4082
				43.5135	3.93143	43.4114	22.4621
				43.6186	3.94895	43.5155	22.5159
				43.7237	3.9665	43.6196	22.5698
				43.8288	3.98409	43.7237	22.6237
				43.9339	4.00171	43.8278	22.6775
				44.039	4.01937	43.9319	22.7314
				44.1441	4.03707	44.036	22.7853
				44.2493	4.0548	44.1401	22.8391
				44.3543	4.07257	44.2442	22.893
				44.4595	4.09037	44.3484	22.9469
				44.5646	4.1082	44.4524	23.0007
				44.6697	4.12608	44.5566	23.0546
				44.7748	4.14398	44.6607	23.1085
				44.8799	4.16193	44.7648	23.1623
				44.985	4.17991	44.8689	23.2162
				45.0901	4.19792	44.973	23.2701
				45.1952	4.21597	45.0771	23.3239
				45.3003	4.23406	45.1812	23.3778
				45.4054	4.25218	45.2853	23.4316
				45.5105	4.27033	45.3894	23.4855
				45.6156	4.28852	45.4935	23.5394
				45.7207	4.30675	45.5976	23.5932
				45.8258	4.32501	45.7017	23.6471
				45.9309	4.34331	45.8058	23.701
				46.036	4.36164	45.9099	23.7548
				46.1411	4.38001	46.014	23.8087
				46.2463	4.39841	46.1181	23.8626
				46.3513	4.41685	46.2222	23.9164
				46.4565	4.43533	46.3263	23.9703
				46.5616	4.45383	46.4304	24.0242
				46.6667	4.47238	46.5345	24.078
				46.7718	4.49096	46.6386	24.1319
				46.8769	4.50957	46.7427	24.1858
				46.982	4.52822	46.8469	24.2396
				47.0871	4.54691	46.9509	24.2935
				47.1922	4.56563	47.0551	24.3474
				47.2973	4.58438	47.1592	24.4012
				47.4024	4.60317	47.2633	24.4551
				47.5075	4.622	47.3674	24.509
				47.6126	4.64086	47.4715	24.5628
				47.7177	4.65976	47.5756	24.6167
				47.8228	4.67869	47.6797	24.6706
				47.9279	4.69765	47.7838	24.7244
				48.033	4.71666	47.8879	24.7783
				48.1381	4.73569	47.992	24.8322
				48.2432	4.75476	48.0961	24.886
				48.3484	4.77387	48.2002	24.9399
				48.4534	4.79301	48.3043	24.9937
				48.5586	4.81219	48.4084	25.0476
				48.6637	4.8314	48.5125	25.1015
				48.7688	4.85065	48.6166	25.1553
				48.8739	4.86993	48.7207	25.2092
				48.979	4.88925	48.8248	25.2631
				49.0841	4.9086	48.9289	25.3169
				49.1892	4.92798	49.033	25.3708
				49.2943	4.9474	49.1371	25.4247
				49.3994	4.96686	49.2412	25.4785
				49.5045	4.98635	49.3454	25.5324
				49.6096	5.00588	49.4494	25.5863
				49.7147	5.02544	49.5536	25.6401
				49.8198	5.04504	49.6577	25.694
				49.9249	5.06467	49.7618	25.7479
				50	5.07871	49.8659	25.8017
				50.03	5.08433	49.97	25.8556
				50.1351	5.10403	50.0741	25.9095
				50.2402	5.12377	50.1782	25.9633
				50.3454	5.14354	50.2823	26.0172
				50.4504	5.16334	50.3864	26.0711
				50.5556	5.18318	50.4905	26.1249
				50.6607	5.20306	50.5946	26.1788
				50.7658	5.22297	50.6987	26.2327
				50.8709	5.24291	50.8028	26.2865
				50.976	5.26289	50.9069	26.3404
				51.0811	5.2829	51.011	26.3943
				51.1862	5.30295	51.1151	26.4481
				51.2913	5.32304	51.2192	26.502
				51.3964	5.34315	51.3233	26.5559
				51.5015	5.36331	51.4274	26.6097
				51.6066	5.38349	51.5315	26.6636
				51.7117	5.40371	51.6356	26.7175
				51.8168	5.42397	51.7397	26.7713
				51.9219	5.44426	51.8438	26.8252
				52.027	5.46459	51.9479	26.8791
				52.1321	5.48495	52.0521	26.9329
				52.2372	5.50534	52.1562	26.9868
				52.3423	5.52577	52.2603	27.0407
				52.4475	5.54624	52.3644	27.0945
				52.5525	5.56674	52.4685	27.1484
				52.6577	5.58727	52.5726	27.2022
				52.7628	5.60784	52.6767	27.2561
				52.8679	5.62844	52.7808	27.31
				52.973	5.64908	52.8849	27.3638
				53.0781	5.66975	52.989	27.4177
				53.1832	5.69046	53.0931	27.4716
				53.2883	5.7112	53.1972	27.5254
				53.3934	5.73197	53.3013	27.5793
				53.4985	5.75278	53.4054	27.6332
				53.6036	5.77363	53.5095	27.687
				53.7087	5.79451	53.6136	27.7409
				53.8138	5.81542	53.7177	27.7948
				53.9189	5.83637	53.8218	27.8486
				54.024	5.85735	53.9259	27.9025
				54.1291	5.87837	54.03	27.9564
				54.2342	5.89942	54.1341	28.0102
				54.3393	5.9205	54.2382	28.0641
				54.4444	5.94162	54.3423	28.118
				54.5496	5.96278	54.4464	28.1718
				54.6546	5.98396	54.5506	28.2257
				54.7598	6.00519	54.6546	28.2796
				54.8649	6.02644	54.7588	28.3334
				54.97	6.04774	54.8629	28.3873
				55.0751	6.06906	54.967	28.4412
				55.1802	6.09042	55.0711	28.495
				55.2853	6.11182	55.1752	28.5489
				55.3904	6.13325	55.2793	28.6028
				55.4955	6.15471	55.3834	28.6566
				55.6006	6.17621	55.4875	28.7105
				55.7057	6.19774	55.5916	28.7644
				55.8108	6.2193	55.6957	28.8182
				55.9159	6.2409	55.7998	28.8721
				56.021	6.26254	55.9039	28.926
				56.1261	6.28421	56.008	28.9798
				56.2312	6.30591	56.1121	29.0337
				56.3363	6.32765	56.2162	29.0876
				56.4414	6.34942	56.3203	29.1414
				56.5466	6.37122	56.4244	29.1953
				56.6516	6.39306	56.5285	29.2492
				56.7568	6.41494	56.6326	29.303
				56.8619	6.43685	56.7367	29.3569
				56.967	6.45879	56.8408	29.4108
				57.0721	6.48076	56.9449	29.4646
				57.1772	6.50278	57.0491	29.5185
				57.2823	6.52482	57.1531	29.5724
				57.3874	6.5469	57.2573	29.6262
				57.4925	6.56901	57.3614	29.6801
				57.5976	6.59116	57.4655	29.734
				57.7027	6.61334	57.5696	29.7878
				57.8078	6.63555	57.6737	29.8417
				57.9129	6.6578	57.7778	29.8956
				58.018	6.68009	57.8819	29.9494
				58.1231	6.7024	57.986	30.0033
				58.2282	6.72476	58.0901	30.0571
				58.3333	6.74714	58.1942	30.111
				58.4384	6.76956	58.2983	30.1649
				58.5435	6.79201	58.4024	30.2187
				58.6487	6.8145	58.5065	30.2726
				58.7537	6.83702	58.6106	30.3265
				58.8589	6.85958	58.7147	30.3803
				58.964	6.88217	58.8188	30.4342
				59.0691	6.90479	58.9229	30.4881
				59.1742	6.92745	59.027	30.5419
				59.2793	6.95014	59.1311	30.5958
				59.3844	6.97286	59.2352	30.6497
				59.4895	6.99562	59.3393	30.7035
				59.5946	7.01842	59.4434	30.7574
				59.6997	7.04124	59.5476	30.8113
				59.8048	7.0641	59.6516	30.8651
				59.9099	7.087	59.7558	30.919
				60	7.10665	59.8599	30.9729
				60.015	7.10993	59.964	31.0267
				60.1201	7.13289	60.0681	31.0806
				60.2252	7.15589	60.1722	31.1345
				60.3303	7.17892	60.2763	31.1883
				60.4354	7.20198	60.3804	31.2422
				60.5405	7.22508	60.4845	31.2961
				60.6457	7.24821	60.5886	31.3499
				60.7507	7.27137	60.6927	31.4038
				60.8559	7.29457	60.7968	31.4577
				60.961	7.31781	60.9009	31.5115
				61.0661	7.34107	61.005	31.5654
				61.1712	7.36437	61.1091	31.6193
				61.2763	7.38771	61.2132	31.6731
				61.3814	7.41108	61.3173	31.727
				61.4865	7.43448	61.4214	31.7809
				61.5916	7.45791	61.5255	31.8347
				61.6967	7.48138	61.6296	31.8886
				61.8018	7.50489	61.7337	31.9425
				61.9069	7.52842	61.8378	31.9963
				62.012	7.55199	61.9419	32.0502
				62.1171	7.5756	62.0461	32.1041
				62.2222	7.59923	62.1501	32.1579
				62.3273	7.62291	62.2542	32.2118
				62.4324	7.64661	62.3584	32.2656
				62.5375	7.67035	62.4625	32.3195
				62.6426	7.69412	62.5666	32.3734
				62.7478	7.71793	62.6707	32.4272
				62.8528	7.74177	62.7748	32.4811
				62.958	7.76564	62.8789	32.535
				63.0631	7.78955	62.983	32.5888
				63.1682	7.81349	63.0871	32.6427
				63.2733	7.83746	63.1912	32.6966
				63.3784	7.86147	63.2953	32.7504
				63.4835	7.88551	63.3994	32.8043
				63.5886	7.90959	63.5035	32.8582
				63.6937	7.93369	63.6076	32.912
				63.7988	7.95784	63.7117	32.9659
				63.9039	7.98201	63.8158	33.0198
				64.009	8.00622	63.9199	33.0736
				64.1141	8.03046	64.024	33.1275
				64.2192	8.05474	64.1281	33.1814
				64.3243	8.07905	64.2322	33.2352
				64.4294	8.10339	64.3363	33.2891
				64.5345	8.12777	64.4404	33.343
				64.6396	8.15218	64.5445	33.3968
				64.7447	8.17662	64.6487	33.4507
				64.8499	8.2011	64.7528	33.5046
				64.9549	8.22561	64.8569	33.5584
				65.0601	8.25015	64.961	33.6123
				65.1652	8.27473	65.0651	33.6662
				65.2703	8.29934	65.1692	33.72
				65.3754	8.32399	65.2733	33.7739
				65.4805	8.34866	65.3774	33.8278
				65.5856	8.37337	65.4815	33.8816
				65.6907	8.39812	65.5856	33.9355
				65.7958	8.4229	65.6897	33.9894
				65.9009	8.44771	65.7938	34.0432
				66.006	8.47255	65.8979	34.0971
				66.1111	8.49743	66.002	34.151
				66.2162	8.52234	66.1061	34.2048
				66.3213	8.54728	66.2102	34.2587
				66.4264	8.57226	66.3143	34.3125
				66.5315	8.59727	66.4184	34.3664
				66.6366	8.62232	66.5225	34.4203
				66.7417	8.6474	66.6266	34.4741
				66.8469	8.67251	66.7307	34.528
				66.9519	8.69765	66.8348	34.5819
				67.0571	8.72283	66.9389	34.6357
				67.1622	8.74804	67.043	34.6896
				67.2673	8.77329	67.1471	34.7435
				67.3724	8.79856	67.2512	34.7973
				67.4775	8.82387	67.3554	34.8512
				67.5826	8.84922	67.4595	34.9051
				67.6877	8.87459	67.5636	34.9589
				67.7928	8.90001	67.6677	35.0128
				67.8979	8.92545	67.7718	35.0667
				68.003	8.95093	67.8759	35.1205
				68.1081	8.97644	67.98	35.1744
				68.2132	9.00198	68.0841	35.2283
				68.3183	9.02756	68.1882	35.2821
				68.4234	9.05317	68.2923	35.336
				68.5285	9.07881	68.3964	35.3899
				68.6336	9.10449	68.5005	35.4437
				68.7387	9.13019	68.6046	35.4976
				68.8438	9.15594	68.7087	35.5515
				68.9489	9.18171	68.8128	35.6053
				69.0541	9.20752	68.9169	35.6592
				69.1592	9.23336	69.021	35.7131
				69.2643	9.25924	69.1251	35.7669
				69.3694	9.28515	69.2292	35.8208
				69.4745	9.31109	69.3333	35.8747
				69.5796	9.33706	69.4374	35.9285
				69.6847	9.36307	69.5415	35.9824
				69.7898	9.38911	69.6457	36.0363
				69.8949	9.41518	69.7498	36.0901
				70	9.44129	69.8538	36.144
				70.1051	9.46743	69.958	36.1979
				70.2102	9.4936	70.0621	36.2517
				70.3153	9.51981	70.1662	36.3056
				70.4204	9.54605	70.2703	36.3595
				70.5255	9.57232	70.3744	36.4133
				70.6306	9.59862	70.4785	36.4672
				70.7357	9.62496	70.5826	36.521
				70.8408	9.65133	70.6867	36.5749
				70.9459	9.67773	70.7908	36.6288
				71.0511	9.70417	70.8949	36.6826
				71.1562	9.73064	70.999	36.7365
				71.2613	9.75714	71.1031	36.7904
				71.3664	9.78368	71.2072	36.8442
				71.4715	9.81025	71.3113	36.8981
				71.5766	9.83685	71.4154	36.952
				71.6817	9.86348	71.5195	37.0058
				71.7868	9.89015	71.6236	37.0597
				71.8919	9.91685	71.7277	37.1136
				71.997	9.94359	71.8318	37.1674
				72.1021	9.97035	71.9359	37.2213
				72.2072	9.99715	72.04	37.2752
				72.3123	10.024	72.1441	37.329
				72.4174	10.0509	72.2482	37.3829
				72.5225	10.0777	72.3524	37.4368
				72.6276	10.1047	72.4565	37.4906
				72.7327	10.1316	72.5606	37.5445
				72.8378	10.1586	72.6647	37.5984
				72.9429	10.1857	72.7688	37.6522
				73.0481	10.2127	72.8729	37.7061
				73.1531	10.2398	72.977	37.76
				73.2583	10.2669	73.0811	37.8138
				73.3634	10.2941	73.1852	37.8677
				73.4685	10.3213	73.2893	37.9216
				73.5736	10.3485	73.3934	37.9754
				73.6787	10.3758	73.4975	38.0293
				73.7838	10.4031	73.6016	38.0832
				73.8889	10.4304	73.7057	38.137
				73.994	10.4578	73.8098	38.1909
				74.0991	10.4852	73.9139	38.2448
				74.2042	10.5126	74.018	38.2986
				74.3093	10.54	74.1221	38.3525
				74.4144	10.5675	74.2262	38.4064
				74.5195	10.595	74.3303	38.4602
				74.6246	10.6226	74.4344	38.5141
				74.7297	10.6502	74.5385	38.568
				74.8348	10.6778	74.6426	38.6218
				74.9399	10.7055	74.7468	38.6757
				75.0451	10.7331	74.8508	38.7295
				75.1501	10.7608	74.9549	38.7834
				75.2553	10.7886	75.0591	38.8373
				75.3604	10.8164	75.1632	38.8911
				75.4655	10.8442	75.2673	38.945
				75.5706	10.872	75.3714	38.9989
				75.6757	10.8999	75.4755	39.0527
				75.7808	10.9278	75.5796	39.1066
				75.8859	10.9558	75.6837	39.1605
				75.991	10.9838	75.7878	39.2143
				76.0961	11.0118	75.8919	39.2682
				76.2012	11.0398	75.996	39.3221
				76.3063	11.0679	76.1001	39.3759
				76.4114	11.096	76.2042	39.4298
				76.5165	11.1242	76.3083	39.4837
				76.6216	11.1523	76.4124	39.5375
				76.7267	11.1805	76.5165	39.5914
				76.8318	11.2088	76.6206	39.6453
				76.9369	11.237	76.7247	39.6991
				77.042	11.2653	76.8288	39.753
				77.1471	11.2937	76.9329	39.8069
				77.2523	11.3221	77.037	39.8607
				77.3574	11.3505	77.1411	39.9146
				77.4625	11.3789	77.2452	39.9685
				77.5676	11.4074	77.3494	40.0223
				77.6727	11.4359	77.4535	40.0762
				77.7778	11.4644	77.5576	40.1301
				77.8829	11.493	77.6617	40.1839
				77.988	11.5216	77.7658	40.2378
				78.0931	11.5502	77.8699	40.2916
				78.1982	11.5788	77.974	40.3455
				78.3033	11.6075	78.0781	40.3994
				78.4084	11.6363	78.1822	40.4532
				78.5135	11.665	78.2863	40.5071
				78.6186	11.6938	78.3904	40.561
				78.7237	11.7226	78.4945	40.6148
				78.8288	11.7515	78.5986	40.6687
				78.9339	11.7804	78.7027	40.7226
				79.039	11.8093	78.8068	40.7764
				79.1441	11.8383	78.9109	40.8303
				79.2493	11.8673	79.015	40.8842
				79.3543	11.8963	79.1191	40.938
				79.4595	11.9253	79.2232	40.9919
				79.5646	11.9544	79.3273	41.0458
				79.6697	11.9835	79.4314	41.0996
				79.7748	12.0127	79.5355	41.1535
				79.8799	12.0419	79.6396	41.2074
				79.985	12.0711	79.7437	41.2612
				80	12.0753	79.8478	41.3151
				80.0901	12.1003	79.9519	41.369
				80.1952	12.1296	80.0561	41.4228
				80.3003	12.1589	80.1602	41.4767
				80.4054	12.1883	80.2643	41.5306
				80.5105	12.2176	80.3684	41.5844
				80.6156	12.247	80.4725	41.6383
				80.7207	12.2765	80.5766	41.6922
				80.8258	12.3059	80.6807	41.746
				80.9309	12.3354	80.7848	41.7999
				81.036	12.365	80.8889	41.8538
				81.1411	12.3946	80.993	41.9076
				81.2463	12.4242	81.0971	41.9615
				81.3513	12.4538	81.2012	42.0154
				81.4565	12.4835	81.3053	42.0692
				81.5616	12.5132	81.4094	42.1231
				81.6667	12.5429	81.5135	42.177
				81.7718	12.5727	81.6176	42.2308
				81.8769	12.6024	81.7217	42.2847
				81.982	12.6323	81.8258	42.3386
				82.0871	12.6621	81.9299	42.3924
				82.1922	12.692	82.034	42.4463
				82.2973	12.722	82.1381	42.5001
				82.4024	12.7519	82.2422	42.554
				82.5075	12.7819	82.3464	42.6079
				82.6126	12.8119	82.4505	42.6617
				82.7177	12.842	82.5546	42.7156
				82.8228	12.8721	82.6587	42.7695
				82.9279	12.9022	82.7628	42.8233
				83.033	12.9323	82.8669	42.8772
				83.1381	12.9625	82.971	42.9311
				83.2432	12.9927	83.0751	42.9849
				83.3483	13.023	83.1792	43.0388
				83.4535	13.0533	83.2833	43.0927
				83.5586	13.0836	83.3874	43.1465
				83.6637	13.1139	83.4915	43.2004
				83.7688	13.1443	83.5956	43.2543
				83.8739	13.1747	83.6997	43.3081
				83.979	13.2051	83.8038	43.362
				84.0841	13.2356	83.9079	43.4159
				84.1892	13.2661	84.012	43.4697
				84.2943	13.2966	84.1161	43.5236
				84.3994	13.3272	84.2202	43.5775
				84.5045	13.3578	84.3243	43.6313
				84.6096	13.3884	84.4284	43.6852
				84.7147	13.4191	84.5325	43.7391
				84.8198	13.4498	84.6366	43.7929
				84.9249	13.4805	84.7407	43.8468
				85.03	13.5113	84.8448	43.9007
				85.1351	13.5421	84.9489	43.9545
				85.2402	13.5729	85.053	44.0084
				85.3453	13.6038	85.1572	44.0623
				85.4505	13.6346	85.2613	44.1161
				85.5556	13.6656	85.3654	44.17
				85.6607	13.6965	85.4695	44.2239
				85.7658	13.7275	85.5736	44.2777
				85.8709	13.7585	85.6777	44.3316
				85.976	13.7896	85.7818	44.3855
				86.0811	13.8207	85.8859	44.4393
				86.1862	13.8518	85.99	44.4932
				86.2913	13.8829	86.0941	44.5471
				86.3964	13.9141	86.1982	44.6009
				86.5015	13.9453	86.3023	44.6548
				86.6066	13.9765	86.4064	44.7086
				86.7117	14.0078	86.5105	44.7625
				86.8168	14.0391	86.6146	44.8164
				86.9219	14.0704	86.7187	44.8702
				87.027	14.1018	86.8228	44.9241
				87.1321	14.1332	86.9269	44.978
				87.2372	14.1646	87.031	45.0318
				87.3423	14.1961	87.1351	45.0857
				87.4475	14.2276	87.2392	45.1396
				87.5525	14.2591	87.3433	45.1934
				87.6577	14.2907	87.4475	45.2473
				87.7628	14.3223	87.5516	45.3012
				87.8679	14.3539	87.6557	45.355
				87.973	14.3856	87.7598	45.4089
				88.0781	14.4172	87.8639	45.4628
				88.1832	14.449	87.968	45.5166
				88.2883	14.4807	88.0721	45.5705
				88.3934	14.5125	88.1762	45.6244
				88.4985	14.5443	88.2803	45.6782
				88.6036	14.5762	88.3844	45.7321
				88.7087	14.608	88.4885	45.786
				88.8138	14.64	88.5926	45.8398
				88.9189	14.6719	88.6967	45.8937
				89.024	14.7039	88.8008	45.9476
				89.1291	14.7359	88.9049	46.0014
				89.2342	14.7679	89.009	46.0553
				89.3393	14.8	89.1131	46.1092
				89.4444	14.8321	89.2172	46.163
				89.5495	14.8642	89.3213	46.2169
				89.6547	14.8964	89.4254	46.2708
				89.7598	14.9286	89.5295	46.3246
				89.8649	14.9608	89.6336	46.3785
				89.97	14.9931	89.7377	46.4324
				90	15.0023	89.8418	46.4862
				90.0751	15.0254	89.9459	46.5401
				90.1802	15.0577	90.05	46.594
				90.2853	15.09	90.1542	46.6478
				90.3904	15.1224	90.2583	46.7017
				90.4955	15.1548	90.3624	46.7556
				90.6006	15.1873	90.4665	46.8094
				90.7057	15.2198	90.5706	46.8633
				90.8108	15.2523	90.6747	46.9171
				90.9159	15.2848	90.7788	46.971
				91.021	15.3174	90.8829	47.0249
				91.1261	15.35	90.987	47.0787
				91.2312	15.3827	91.0911	47.1326
				91.3363	15.4153	91.1952	47.1865
				91.4414	15.4481	91.2993	47.2403
				91.5465	15.4808	91.4034	47.2942
				91.6517	15.5136	91.5075	47.3481
				91.7568	15.5464	91.6116	47.4019
				91.8619	15.5792	91.7157	47.4558
				91.967	15.612	91.8198	47.5097
				92.0721	15.6449	91.9239	47.5635
				92.1772	15.6779	92.028	47.6174
				92.2823	15.7108	92.1321	47.6713
				92.3874	15.7438	92.2362	47.7251
				92.4925	15.7768	92.3403	47.779
				92.5976	15.8099	92.4444	47.8329
				92.7027	15.843	92.5486	47.8867
				92.8078	15.8761	92.6526	47.9406
				92.9129	15.9092	92.7568	47.9945
				93.018	15.9424	92.8609	48.0483
				93.1231	15.9756	92.965	48.1022
				93.2282	16.0089	93.0691	48.1561
				93.3333	16.0421	93.1732	48.2099
				93.4384	16.0755	93.2773	48.2638
				93.5435	16.1088	93.3814	48.3177
				93.6487	16.1422	93.4855	48.3715
				93.7537	16.1756	93.5896	48.4254
				93.8589	16.209	93.6937	48.4793
				93.964	16.2425	93.7978	48.5331
				94.0691	16.276	93.9019	48.587
				94.1742	16.3095	94.006	48.6409
				94.2793	16.343	94.1101	48.6947
				94.3844	16.3766	94.2142	48.7486
				94.4895	16.4103	94.3183	48.8025
				94.5946	16.4439	94.4224	48.8563
				94.6997	16.4776	94.5265	48.9102
				94.8048	16.5113	94.6306	48.9641
				94.9099	16.545	94.7347	49.0179
				95.015	16.5788	94.8388	49.0718
				95.1201	16.6126	94.9429	49.1257
				95.2252	16.6465	95.047	49.1795
				95.3303	16.6804	95.1512	49.2334
				95.4354	16.7143	95.2553	49.2873
				95.5405	16.7482	95.3594	49.3411
				95.6457	16.7822	95.4635	49.395
				95.7507	16.8162	95.5676	49.4489
				95.8559	16.8502	95.6717	49.5027
				95.961	16.8843	95.7758	49.5566
				96.0661	16.9184	95.8799	49.6105
				96.1712	16.9525	95.984	49.6643
				96.2763	16.9866	96.0881	49.7182
				96.3814	17.0208	96.1922	49.772
				96.4865	17.0551	96.2963	49.8259
				96.5916	17.0893	96.4004	49.8798
				96.6967	17.1236	96.5045	49.9336
				96.8018	17.1579	96.6086	49.9875
				96.9069	17.1922	96.7127	50.0414
				97.012	17.2266	96.8168	50.0952
				97.1171	17.261	96.9209	50.1491
				97.2222	17.2955	97.025	50.203
				97.3273	17.3299	97.1291	50.2568
				97.4324	17.3644	97.2332	50.3107
				97.5375	17.399	97.3373	50.3646
				97.6426	17.4335	97.4414	50.4184
				97.7477	17.4681	97.5456	50.4723
				97.8529	17.5028	97.6496	50.5262
				97.958	17.5374	97.7537	50.58
				98.0631	17.5721	97.8579	50.6339
				98.1682	17.6068	97.962	50.6878
				98.2733	17.6416	98.0661	50.7416
				98.3784	17.6764	98.1702	50.7955
				98.4835	17.7112	98.2743	50.8494
				98.5886	17.746	98.3784	50.9032
				98.6937	17.7809	98.4825	50.9571
				98.7988	17.8158	98.5866	51.011
				98.9039	17.8508	98.6907	51.0648
				99.009	17.8857	98.7948	51.1187
				99.1141	17.9207	98.8989	51.1726
				99.2192	17.9558	99.003	51.2264
				99.3243	17.9908	99.1071	51.2803
				99.4294	18.0259	99.2112	51.3342
				99.5345	18.0611	99.3153	51.388
				99.6396	18.0962	99.4194	51.4419
				99.7447	18.1314	99.5235	51.4958
				99.8499	18.1667	99.6276	51.5496
				99.9549	18.2019	99.7317	51.6035
				100	18.217	99.8358	51.6574
				100.06	18.2372	99.9399	51.7112
				100.165	18.2725	100.044	51.7651
				100.27	18.3078	100.148	51.819
				100.375	18.3432	100.252	51.8728
				100.48	18.3786	100.356	51.9267
				100.586	18.4141	100.46	51.9805
				100.691	18.4496	100.565	52.0344
				100.796	18.4851	100.669	52.0883
				100.901	18.5206	100.773	52.1421
				101.006	18.5562	100.877	52.196
				101.111	18.5918	100.981	52.2499
				101.216	18.6274	101.085	52.3037
				101.321	18.663	101.189	52.3576
				101.426	18.6987	101.293	52.4115
				101.532	18.7345	101.397	52.4653
				101.637	18.7702	101.501	52.5192
				101.742	18.806	101.606	52.5731
				101.847	18.8418	101.71	52.6269
				101.952	18.8777	101.814	52.6808
				102.057	18.9135	101.918	52.7347
				102.162	18.9494	102.022	52.7885
				102.267	18.9854	102.126	52.8424
				102.372	19.0214	102.23	52.8963
				102.477	19.0574	102.334	52.9501
				102.583	19.0934	102.438	53.004
				102.688	19.1295	102.543	53.0579
				102.793	19.1656	102.647	53.1117
				102.898	19.2017	102.751	53.1656
				103.003	19.2379	102.855	53.2195
				103.108	19.274	102.959	53.2733
				103.213	19.3103	103.063	53.3272
				103.318	19.3465	103.167	53.3811
				103.423	19.3828	103.271	53.4349
				103.529	19.4191	103.375	53.4888
				103.634	19.4554	103.479	53.5427
				103.739	19.4918	103.584	53.5965
				103.844	19.5282	103.688	53.6504
				103.949	19.5647	103.792	53.7043
				104.054	19.6012	103.896	53.7581
				105	19.9308	104	53.812
