# Supplementary material for: A general design of caging-group-free photoactivatable fluorophores for live-cell nanoscopy
Source: Nat Chem. 2022 Jul 21;14(9):1013–20. doi: 10.1038/s41557-022-00995-0 (PMC9417988; doi:10.1038/s41557-022-00995-0)
Supplement: Source Data Fig. 4 — Statistical source data [file 41557_2022_995_MOESM8_ESM.xls]

## Sheet: Sheet1
l [nm]	Comp21CF-Abs	l [nm]	Comp21CF-Em	l [nm]	AL560_Abs	l [nm]	AL560_Em
250.263	0.14081	550.166	0.03131	650	0.00018596	535	0.00582
250.637	0.13814	550.506	0.03667	649	0.000166438	536	0.00683
251.012	0.13462	550.846	0.03952	648	0.000177562	537	0.00697
251.386	0.13357	551.186	0.0384	647	0.000406747	538	0.008
251.76	0.13263	551.526	0.03551	646	0.000375427	539	0.00948
252.135	0.13268	551.865	0.04232	645	7.22224e-05	540	0.01042
252.509	0.12943	552.205	0.04639	644	-0.000947462	541	0.01123
252.883	0.12595	552.545	0.04937	643	-0.00116	542	0.01419
253.257	0.12416	552.884	0.04846	642	0.000228005	543	0.01586
253.632	0.12219	553.224	0.04709	641	0.000642108	544	0.01862
254.006	0.1213	553.563	0.04285	640	0.000656381	545	0.02121
254.38	0.12055	553.903	0.04789	639	-0.00183	546	0.02523
254.754	0.11729	554.242	0.04665	638	0.000665001	547	0.02806
255.128	0.11472	554.581	0.05101	637	0.000496267	548	0.03258
255.502	0.112	554.921	0.05802	636	0.000330883	549	0.03926
255.876	0.11153	555.26	0.06191	635	-0.000738255	550	0.04423
256.25	0.11058	555.599	0.05927	634	0.00064698	551	0.05196
256.624	0.10811	555.938	0.06459	633	0.000119721	552	0.06103
256.997	0.10649	556.278	0.0693	632	0.000505502	553	0.07267
257.371	0.10564	556.617	0.07832	631	-0.00124	554	0.08327
257.745	0.10416	556.956	0.08082	630	0.000235238	555	0.09766
258.119	0.10469	557.295	0.0828	629	0.000393037	556	0.112
258.492	0.10224	557.634	0.08336	628	0.000109066	557	0.13213
258.866	0.10285	557.972	0.09056	627	0.000527806	558	0.15073
259.24	0.10214	558.311	0.08959	626	0.000762867	559	0.17381
259.613	0.10196	558.65	0.09888	625	0.000576305	560	0.19259
259.987	0.10164	558.989	0.10062	624	0.000846674	561	0.21914
260.36	0.09845	559.328	0.11185	623	0.0011	562	0.25237
260.734	0.0987	559.666	0.11146	622	0.000820052	563	0.28167
261.107	0.09472	560.005	0.10912	621	0.000997241	564	0.3178
261.481	0.09328	560.343	0.11453	620	0.00127	565	0.35957
261.854	0.09291	560.682	0.13036	619	0.00144	566	0.39941
262.227	0.0904	561.02	0.13946	618	0.00164	567	0.42974
262.6	0.08969	561.359	0.14504	617	0.00179	568	0.47707
262.974	0.08835	561.697	0.14629	616	0.00191	569	0.52647
263.347	0.08676	562.036	0.14523	615	0.00195	570	0.56705
263.72	0.08677	562.374	0.14958	614	0.00268	571	0.61156
264.093	0.08546	562.712	0.15752	613	0.00291	572	0.65693
264.466	0.08872	563.05	0.16113	612	0.00365	573	0.70532
264.839	0.09081	563.388	0.16465	611	0.00405	574	0.74401
265.212	0.09138	563.726	0.16862	610	0.0047	575	0.78118
265.585	0.08985	564.065	0.18219	609	0.005	576	0.82008
265.958	0.08799	564.403	0.19325	608	0.00614	577	0.85623
266.331	0.08597	564.741	0.19907	607	0.00704	578	0.89176
266.704	0.08855	565.078	0.2003	606	0.00842	579	0.91474
267.077	0.08972	565.416	0.20575	605	0.0099	580	0.93677
267.45	0.08975	565.754	0.20679	604	0.01144	581	0.95532
267.823	0.08848	566.092	0.21082	603	0.01279	582	0.97092
268.195	0.08663	566.43	0.21242	602	0.01468	583	0.98606
268.568	0.08812	566.767	0.22306	601	0.01742	584	0.99024
268.941	0.08993	567.105	0.22979	600	0.0204	585	1
269.313	0.09082	567.443	0.24032	599	0.02349	586	0.99655
269.686	0.09293	567.78	0.24475	598	0.02441	587	0.99117
270.058	0.09176	568.118	0.25567	597	0.0318	588	0.99098
270.431	0.09201	568.455	0.26371	596	0.03671	589	0.97822
270.803	0.09096	568.792	0.26944	595	0.03985	590	0.97234
271.176	0.09172	569.13	0.27411	594	0.04975	591	0.95138
271.548	0.09349	569.467	0.28406	593	0.05746	592	0.94422
271.921	0.09531	569.804	0.30089	592	0.06346	593	0.91836
272.293	0.09755	570.142	0.30883	591	0.07696	594	0.90183
272.665	0.09716	570.479	0.3211	590	0.08885	595	0.88158
273.037	0.09641	570.816	0.3317	589	0.09908	596	0.85712
273.41	0.09683	571.153	0.34003	588	0.11661	597	0.83568
273.782	0.09903	571.49	0.35111	587	0.13065	598	0.80389
274.154	0.10058	571.827	0.36488	586	0.15125	599	0.77741
274.526	0.0996	572.164	0.38118	585	0.17205	600	0.76484
274.898	0.10121	572.501	0.39461	584	0.19699	601	0.73509
275.27	0.10011	572.838	0.40408	583	0.22195	602	0.71032
275.642	0.10284	573.174	0.41751	582	0.25114	603	0.68212
276.014	0.1009	573.511	0.42827	581	0.28386	604	0.66381
276.386	0.10386	573.848	0.44136	580	0.31721	605	0.64134
276.758	0.10581	574.184	0.46049	579	0.35423	606	0.61404
277.13	0.1101	574.521	0.47353	578	0.39457	607	0.59328
277.501	0.11157	574.858	0.48844	577	0.43521	608	0.56725
277.873	0.11035	575.194	0.49307	576	0.47911	609	0.54991
278.245	0.11141	575.531	0.50213	575	0.52519	610	0.53064
278.617	0.11438	575.867	0.50731	574	0.57131	611	0.50816
278.988	0.11851	576.203	0.51342	573	0.61919	612	0.48679
279.36	0.11849	576.54	0.52302	572	0.667	613	0.4685
279.732	0.12026	576.876	0.5476	571	0.71334	614	0.45352
280.103	0.12094	577.212	0.56994	570	0.75931	615	0.43963
280.475	0.12452	577.548	0.58118	569	0.80162	616	0.42016
280.846	0.1248	577.885	0.58669	568	0.84245	617	0.40593
281.217	0.12682	578.221	0.59535	567	0.87961	618	0.388
281.589	0.12949	578.557	0.60558	566	0.91272	619	0.38239
281.96	0.13397	578.893	0.62292	565	0.94169	620	0.3735
282.332	0.13854	579.229	0.63662	564	0.96414	621	0.35494
282.703	0.14063	579.565	0.64419	563	0.98166	622	0.34417
283.074	0.14107	579.9	0.65344	562	0.99386	623	0.33433
283.445	0.14114	580.236	0.6641	561	0.99952	624	0.3237
283.816	0.14488	580.572	0.6711	560	1	625	0.31817
284.188	0.14526	580.908	0.68686	559	0.9954	626	0.31026
284.559	0.14827	581.243	0.70707	558	0.98555	627	0.30233
284.93	0.14693	581.579	0.73247	557	0.97046	628	0.29551
285.301	0.15211	581.915	0.74338	556	0.95238	629	0.29011
285.672	0.15306	582.25	0.74909	555	0.93026	630	0.27948
286.043	0.16044	582.586	0.76484	554	0.90491	631	0.2734
286.414	0.16384	582.921	0.77793	553	0.87727	632	0.26813
286.784	0.16736	583.256	0.79405	552	0.8474	633	0.26259
287.155	0.16614	583.592	0.80464	551	0.81675	634	0.25544
287.526	0.1651	583.927	0.81262	550	0.78503	635	0.25125
287.897	0.16681	584.262	0.82275	549	0.75269	636	0.24473
288.268	0.16743	584.597	0.82549	548	0.72075	637	0.23858
288.638	0.1694	584.933	0.82838	547	0.68953	638	0.23569
289.009	0.17231	585.268	0.83814	546	0.65915	639	0.22766
289.379	0.17338	585.603	0.84774	545	0.62951	640	0.22067
289.75	0.17488	585.938	0.86311	544	0.6014	641	0.21774
290.121	0.1736	586.273	0.87672	543	0.57387	642	0.21379
290.491	0.17213	586.608	0.89223	542	0.54911	643	0.20977
290.862	0.1734	586.942	0.89782	541	0.52589	644	0.20241
291.232	0.17383	587.277	0.9033	540	0.50481	645	0.19323
291.602	0.17525	587.612	0.90487	539	0.48539	646	0.187
291.973	0.17571	587.947	0.90788	538	0.46775	647	0.18404
292.343	0.17692	588.281	0.91377	537	0.45227	648	0.17657
292.713	0.17969	588.616	0.92865	536	0.43863	649	0.17607
293.083	0.17964	588.951	0.93344	535	0.42734	650	0.16887
293.454	0.17876	589.285	0.94092	534	0.41669	651	0.16357
293.824	0.17958	589.62	0.94051	533	0.40838	652	0.15701
294.194	0.17847	589.954	0.9502	532	0.40133	653	0.15248
294.564	0.18077	590.288	0.94925	531	0.39544	654	0.14872
294.934	0.17927	590.623	0.95276	530	0.39215	655	0.14227
295.304	0.17935	590.957	0.95283	529	0.38789	656	0.1378
295.674	0.17616	591.291	0.96058	528	0.38601	657	0.13274
296.044	0.17681	591.626	0.96958	527	0.38276	658	0.12684
296.414	0.17589	591.96	0.97319	526	0.38118	659	0.12434
296.784	0.17503	592.294	0.977	525	0.37833	660	0.1182
297.154	0.17248	592.628	0.97315	524	0.37463	661	0.11454
297.523	0.17225	592.962	0.97769	523	0.37028	662	0.11062
297.893	0.1719	593.296	0.98383	522	0.36565	663	0.10702
298.263	0.16896	593.63	0.9851	521	0.36047	664	0.10238
298.632	0.1669	593.964	0.9895	520	0.35407	665	0.09834
299.002	0.16257	594.297	0.99153	519	0.34692	666	0.09381
299.372	0.15867	594.631	1	518	0.33909	667	0.08998
299.741	0.15365	594.965	0.99774	517	0.33058	668	0.08633
300.111	0.15262	595.299	0.98713	516	0.31906	669	0.08354
300.48	0.15327	595.632	0.98142	515	0.30724	670	0.07987
300.85	0.1554	595.966	0.98233	514	0.29565	671	0.07749
301.219	0.15244	596.299	0.9799	513	0.28403	672	0.07409
301.588	0.14873	596.633	0.97471	512	0.27179	673	0.07078
301.958	0.14701	596.966	0.97377	511	0.26102	674	0.06811
302.327	0.1458	597.3	0.97913	510	0.25105	675	0.06383
302.696	0.14487	597.633	0.98123	509	0.2386	676	0.06242
303.065	0.14421	597.966	0.98373	508	0.22718	677	0.05984
303.435	0.14402	598.3	0.9798	507	0.21506	678	0.05731
303.804	0.14244	598.633	0.97401	506	0.20332	679	0.05677
304.173	0.13812	598.966	0.96404	505	0.19231	680	0.05299
304.542	0.13684	599.299	0.96279	504	0.1814	681	0.05178
304.911	0.13656	599.632	0.96334	503	0.17153	682	0.04879
305.28	0.13703	599.965	0.95654	502	0.16192	683	0.04583
305.649	0.13406	600.298	0.95718	501	0.15355	684	0.0444
306.018	0.13346	600.631	0.94776	500	0.14488	685	0.04304
306.387	0.12903	600.964	0.94965	499	0.13776	686	0.04075
306.755	0.12919	601.297	0.94753	498	0.13006	687	0.03973
307.124	0.12586	601.629	0.94994	497	0.1241	688	0.03817
307.493	0.1271	601.962	0.94313	496	0.11753	689	0.03773
307.862	0.12248	602.295	0.94159	495	0.11274	690	0.03633
308.23	0.12302	602.627	0.94174	494	0.10769	691	0.03455
308.599	0.12393	602.96	0.93361	493	0.10279	692	0.03389
308.968	0.12455	603.293	0.92403	492	0.0988	693	0.03257
309.336	0.12552	603.625	0.92091	491	0.09534	694	0.03246
309.705	0.11983	603.957	0.91066	490	0.09145	695	0.03088
310.073	0.12137	604.29	0.90239	489	0.08789	696	0.03088
310.442	0.1215	604.622	0.88991	488	0.0845	697	0.02991
310.81	0.12225	604.954	0.89202	487	0.08099	698	0.02861
311.178	0.12118	605.287	0.89161	486	0.07848	699	0.02869
311.547	0.11591	605.619	0.88175	485	0.07515	700	0.02727
311.915	0.11332	605.951	0.86957	484	0.07209	701	0.02696
312.283	0.11089	606.283	0.86044	483	0.06918	702	0.02627
312.652	0.10611	606.615	0.85334	482	0.06663	703	0.02535
313.02	0.10457	606.947	0.84643	481	0.06349	704	0.02433
313.388	0.10128	607.279	0.84147	480	0.05999	705	0.024
313.756	0.10146	607.611	0.8286	479	0.05746	706	0.02389
314.124	0.09796	607.943	0.82882	478	0.0548	707	0.02297
314.492	0.09677	608.275	0.81795	477	0.05152	708	0.02261
314.86	0.09528	608.606	0.81595	476	0.04898	709	0.02217
315.228	0.09525	608.938	0.80359	475	0.04643	710	0.02155
315.596	0.09049	609.27	0.78795	474	0.04398	711	0.02119
315.964	0.09066	609.601	0.78103	473	0.04127	712	0.02036
316.332	0.08776	609.933	0.77707	472	0.03937	713	0.02019
316.699	0.08968	610.265	0.77019	471	0.03663	714	0.01911
317.067	0.08488	610.596	0.75616	470	0.03454	715	0.01894
317.435	0.08451	610.927	0.74852	469	0.0325	716	0.01842
317.803	0.08038	611.259	0.73969	468	0.02999	717	0.01814
318.17	0.0805	611.59	0.72847	467	0.02871	718	0.01766
318.538	0.0793	611.921	0.71472	466	0.02726	719	0.01718
318.905	0.08041	612.253	0.7005	465	0.02576	720	0.01643
319.273	0.07813	612.584	0.69727	464	0.0243	721	0.01629
319.64	0.077	612.915	0.68769	463	0.02302	722	0.01562
320.008	0.07424	613.246	0.67706	462	0.02224	723	0.01558
320.375	0.07453	613.577	0.67452	461	0.02118	724	0.01461
320.743	0.07085	613.908	0.66636	460	0.02022	725	0.01439
321.11	0.07063	614.239	0.66401	459	0.01904	726	0.01369
321.477	0.06937	614.57	0.65877	458	0.01865	727	0.01338
321.844	0.06966	614.901	0.65753	457	0.01868	728	0.01307
322.212	0.07066	615.232	0.64563	456	0.01744	729	0.01254
322.579	0.07032	615.562	0.62876	455	0.0173	730	0.01287
322.946	0.07	615.893	0.61211	454	0.01728	731	0.01123
323.313	0.06754	616.224	0.60305	453	0.01734	732	0.01143
323.68	0.06704	616.554	0.59758	452	0.01721	733	0.01075
324.047	0.0661	616.885	0.59649	451	0.01747	734	0.01115
324.414	0.06688	617.215	0.59949	450	0.01722	735	0.01056
324.781	0.0666	617.546	0.58954	449	0.01767	736	0.01051
325.148	0.07124	617.876	0.58174	448	0.01773	737	0.00982
325.515	0.07209	618.207	0.5734	447	0.01821	738	0.00937
325.882	0.07272	618.537	0.55995	446	0.01861	739	0.00893
326.249	0.07025	618.867	0.54746	445	0.01893	740	0.00874
326.615	0.0713	619.197	0.5429	444	0.01977	741	0.00876
326.982	0.07347	619.527	0.54457	443	0.02052	742	0.00847
327.349	0.07289	619.858	0.54099	442	0.02107	743	0.00779
327.715	0.07117	620.188	0.53065	441	0.02209	744	0.0079
328.082	0.07049	620.518	0.5254	440	0.02262	745	0.00724
328.449	0.06926	620.848	0.51917	439	0.02409	746	0.00722
328.815	0.06605	621.178	0.50835	438	0.0246	747	0.00715
329.182	0.06298	621.507	0.49263	437	0.02513	748	0.00707
329.548	0.06182	621.837	0.48761	436	0.0248	749	0.00645
329.914	0.06202	622.167	0.48242	435	0.0268	750	0.00646
330.281	0.0605	622.497	0.48494	434	0.02764	751	0.00619
330.647	0.06225	622.826	0.47239	433	0.02864	752	0.00594
331.013	0.06265	623.156	0.47578	432	0.02712	753	0.00603
331.38	0.06187	623.486	0.47383	431	0.02902	754	0.00589
331.746	0.06012	623.815	0.47907	430	0.03001	755	0.00542
332.112	0.06059	624.145	0.46042	429	0.03046	756	0.00546
332.478	0.06186	624.474	0.45175	428	0.03063	757	0.00551
332.844	0.06373	624.804	0.44154	427	0.03109	758	0.00481
333.21	0.06195	625.133	0.44094	426	0.03085	759	0.00453
333.576	0.06091	625.462	0.44256	425	0.03156	760	0.00474
333.942	0.06099	625.791	0.44136	424	0.03204	761	0.00464
334.308	0.06127	626.121	0.43786	423	0.03203	762	0.00425
334.674	0.06181	626.45	0.42153	422	0.03186	763	0.00422
335.04	0.05781	626.779	0.41247	421	0.0311	764	0.00395
335.406	0.05701	627.108	0.40946	420	0.03238	765	0.00338
335.772	0.05951	627.437	0.40702	419	0.03263	766	0.00397
336.137	0.06226	627.766	0.39578	418	0.03273	767	0.0037
336.503	0.0641	628.095	0.39312	417	0.03356	768	0.00342
336.869	0.06477	628.424	0.39525	416	0.0335	769	0.00323
337.234	0.06516	628.752	0.38877	415	0.03391	770	0.00328
337.6	0.0664	629.081	0.37981	414	0.0334	771	0.00322
337.965	0.06392	629.41	0.36877	413	0.0347	772	0.00324
338.331	0.06452	629.739	0.3675	412	0.03061	773	0.00287
338.696	0.0631	630.067	0.36565	411	0.0352	774	0.00255
339.062	0.06516	630.396	0.37133	410	0.03527	775	0.00298
339.427	0.06523	630.724	0.36644	409	0.03194	776	0.0027
339.793	0.06695	631.053	0.35888	408	0.036	777	0.00256
340.158	0.06435	631.381	0.3622	407	0.03515	778	0.0032
340.523	0.06104	631.709	0.35611	406	0.03654	779	0.00245
340.888	0.05775	632.038	0.36056	405	0.03424	780	0.00219
341.254	0.05646	632.366	0.35144	404	0.03616	781	0.00245
341.619	0.05687	632.694	0.34529	403	0.03569	782	0.00233
341.984	0.05792	633.022	0.3445	402	0.03552	783	0.00247
342.349	0.05968	633.351	0.3436	401	0.03098	784	0.00218
342.714	0.06017	633.679	0.34967	400	0.03526	785	0.00225
343.079	0.05725	634.007	0.34142	399	0.03463	786	0.00209
343.444	0.05784	634.335	0.34219	398	0.03347	787	0.00182
343.809	0.05792	634.663	0.34674	397	0.03285	788	0.0018
344.174	0.06074	634.99	0.34215	396	0.02892	789	0.00196
344.539	0.05692	635.318	0.33689	395	0.03184	790	0.00196
344.903	0.0601	635.646	0.32997	394	0.03119	791	0.00168
345.268	0.05651	635.974	0.3254	393	0.02992	792	0.00183
345.633	0.05639	636.301	0.31258	392	0.03001	793	0.00157
345.998	0.05147	636.629	0.31252	391	0.02537	794	0.00159
346.362	0.05156	636.957	0.30449	390	0.02821	795	0.00161
346.727	0.05007	637.284	0.30549	389	0.02891	796	0.00148
347.091	0.04994	637.612	0.311	388	0.02813	797	0.00132
347.456	0.04984	637.939	0.31466	387	0.02718	798	0.00155
347.82	0.05141	638.267	0.3085	386	0.02638	799	0.00142
348.185	0.05096	638.594	0.29964	385	0.02674	800	0.00143
348.549	0.05222	638.921	0.28608	384	0.02596	801	0.00132
348.914	0.05212	639.248	0.28188	383	0.02607
349.278	0.04721	639.576	0.27454	382	0.02658
349.642	0.04553	639.903	0.26805	381	0.02334
350.007	0.04558	640.23	0.25887	380	0.02794
350.371	0.04977	640.557	0.25669	379	0.02784
350.735	0.04921	640.884	0.25489	378	0.02919
351.099	0.04729	641.211	0.25298	377	0.03013
351.463	0.04798	641.538	0.24447	376	0.02754
351.827	0.04894	641.865	0.24927	375	0.03338
352.191	0.04838	642.191	0.2437	374	0.03509
352.555	0.04628	642.518	0.24607	373	0.03793
352.919	0.04678	642.845	0.24405	372	0.04109
353.283	0.04683	643.171	0.24088	371	0.04174
353.647	0.04714	643.498	0.23942	370	0.04703
354.011	0.04712	643.825	0.23761	369	0.0515
354.374	0.04754	644.151	0.23692	368	0.05646
354.738	0.04823	644.477	0.23372	367	0.06125
355.102	0.04794	644.804	0.23097	366	0.06546
355.466	0.05005	645.13	0.23087	365	0.07089
355.829	0.05229	645.457	0.23219	364	0.07552
356.193	0.04894	645.783	0.23226	363	0.07976
356.556	0.0462	646.109	0.22876	362	0.08407
356.92	0.04639	646.435	0.22604	361	0.08789
357.283	0.05067	646.761	0.2293	360	0.08957
357.647	0.05295	647.087	0.22332	359	0.09308
358.01	0.04989	647.413	0.22258	358	0.09447
358.373	0.04843	647.739	0.21472	357	0.09396
358.737	0.05013	648.065	0.21984	356	0.09235
359.1	0.05177	648.391	0.21447	355	0.09242
359.463	0.053	648.717	0.2165	354	0.0893
359.826	0.0502	649.043	0.21146	353	0.08753
360.19	0.05075	649.368	0.20943	352	0.08431
360.553	0.05154	649.694	0.20153	351	0.08208
360.916	0.05154	650.02	0.19634	350	0.07827
361.279	0.04812	650.345	0.20007	349	0.05472
361.642	0.04661	650.671	0.19717	348	0.05627
362.005	0.04829	650.996	0.19498	347	0.05364
362.368	0.0518	651.321	0.18527	346	0.05386
362.73	0.05618	651.647	0.18741	345	0.04929
363.093	0.05307	651.972	0.18927	344	0.04928
363.456	0.05344	652.297	0.18623	343	0.0469
363.819	0.05057	652.623	0.17537	342	0.04933
364.181	0.05388	652.948	0.17222	341	0.04888
364.544	0.05404	653.273	0.16392	340	0.04819
364.907	0.05497	653.598	0.16715	339	0.04827
365.269	0.05826	653.923	0.16902	338	0.04921
365.632	0.05758	654.248	0.166	337	0.04626
365.994	0.06043	654.573	0.17066	336	0.04617
366.357	0.0613	654.898	0.1589	335	0.04454
366.719	0.06554	655.223	0.17101	334	0.04488
367.082	0.0667	655.547	0.15931	333	0.04424
367.444	0.06618	655.872	0.1602	332	0.04508
367.806	0.06546	656.197	0.15524	331	0.04662
368.169	0.06287	656.521	0.15511	330	0.04648
368.531	0.06327	656.846	0.16463	329	0.04588
368.893	0.06366	657.17	0.15785	328	0.0479
369.255	0.06775	657.495	0.14972	327	0.04799
369.617	0.07208	657.819	0.13923	326	0.04959
369.979	0.07319	658.144	0.13478	325	0.05167
370.341	0.07457	658.468	0.13746	324	0.05617
370.703	0.07807	658.792	0.1326	323	0.05705
371.065	0.08335	659.116	0.14016	322	0.06114
371.427	0.0856	659.441	0.14061	321	0.06235
371.789	0.08299	659.765	0.14716	320	0.06783
372.151	0.08343	660.089	0.14103	319	0.07107
372.513	0.08336	660.413	0.139	318	0.07394
372.874	0.08364	660.737	0.13725	317	0.08082
373.236	0.08607	661.061	0.13172	316	0.08313
373.598	0.08837	661.385	0.13345	315	0.08751
373.959	0.09294	661.708	0.13696	314	0.09165
374.321	0.09368	662.032	0.13251	313	0.09606
374.682	0.09722	662.356	0.13778	312	0.10063
375.044	0.09862	662.679	0.13137	311	0.10484
375.405	0.09821	663.003	0.13354	310	0.10926
375.767	0.09715	663.327	0.13524	309	0.1105
376.128	0.09422	663.65	0.12977	308	0.1137
376.489	0.0948	663.974	0.12961	307	0.11701
376.851	0.09475	664.297	0.12334	306	0.11931
377.212	0.09371	664.62	0.12107	305	0.12124
377.573	0.09495	664.944	0.11442	304	0.12145
377.934	0.09376	665.267	0.11265	303	0.12198
378.296	0.09641	665.59	0.10963	302	0.1248
378.657	0.09241	665.913	0.11333	301	0.12472
379.018	0.09295	666.237	0.11142	300	0.12507
379.379	0.0921	666.56	0.11273	299	0.12705
379.74	0.09197	666.883	0.10776	298	0.12791
380.101	0.09	667.206	0.10531	297	0.12755
380.462	0.08766	667.528	0.09898	296	0.128
380.822	0.09	667.851	0.10949	295	0.12912
381.183	0.09017	668.174	0.11279	294	0.13249
381.544	0.09178	668.497	0.10462	293	0.13284
381.905	0.09197	668.82	0.09636	292	0.13438
382.265	0.09019	669.142	0.09249	291	0.13673
382.626	0.08652	669.465	0.10018	290	0.13863
382.987	0.08407	669.787	0.10247	289	0.14164
383.347	0.08509	670.11	0.1013	288	0.14174
383.708	0.08675	670.432	0.10324	287	0.14545
384.068	0.08666	670.755	0.09788	286	0.14704
384.429	0.08794	671.077	0.09258	285	0.15083
384.789	0.08939	671.4	0.08825	284	0.153
385.149	0.0895	671.722	0.09104	283	0.15463
385.51	0.08777	672.044	0.09283	282	0.1554
385.87	0.0862	672.366	0.09279	281	0.1571
386.23	0.08685	672.688	0.08952	280	0.15873
386.591	0.09177	673.01	0.08549	279	0.15961
386.951	0.09607	673.332	0.08273	278	0.16167
387.311	0.10043	673.654	0.08532	277	0.16199
387.671	0.10018	673.976	0.07282	276	0.16396
388.031	0.09961	674.298	0.07632	275	0.16657
388.391	0.09904	674.62	0.0718	274	0.16846
388.751	0.10243	674.942	0.0788	273	0.17165
389.111	0.10675	675.263	0.08313	272	0.1766
389.471	0.10903	675.585	0.07407	271	0.18388
389.831	0.10835	675.907	0.07651	270	0.18967
390.19	0.10964	676.228	0.07085	269	0.19864
390.55	0.11618	676.55	0.07252	268	0.20694
390.91	0.12074	676.871	0.07301	267	0.21758
391.27	0.1228	677.193	0.06973	266	0.22678
391.629	0.12099	677.514	0.067	265	0.2369
391.989	0.12265	677.835	0.06662	264	0.24671
392.348	0.12863	678.156	0.07093	263	0.25762
392.708	0.13682	678.478	0.06382	262	0.2644
393.067	0.14076	678.799	0.06267	261	0.273
393.427	0.14046	679.12	0.05957	260	0.28079
393.786	0.1401	679.441	0.06521	259	0.28634
394.145	0.14156	679.762	0.0672	258	0.29298
394.505	0.14454	680.083	0.07518	257	0.29604
394.864	0.14467	680.404	0.07586	256	0.29971
395.223	0.14571	680.725	0.06556	255	0.30224
395.582	0.14649	681.045	0.04924	254	0.30595
395.942	0.14792	681.366	0.04252	253	0.30485
396.301	0.14714	681.687	0.03721	252	0.30657
396.66	0.14513	682.008	0.04243	251	0.30582
397.019	0.14655	682.328	0.04271	250	0.3054
397.378	0.14248	682.649	0.04657
397.737	0.14176	682.969	0.04643
398.096	0.13607	683.29	0.04503
398.454	0.13742	683.61	0.05446
398.813	0.13244	683.93	0.05122
399.172	0.12698	684.251	0.04913
399.531	0.12211	684.571	0.03925
399.889	0.12103	684.891	0.03157
400.248	0.12244	685.211	0.03254
400.607	0.1177	685.531	0.03609
400.965	0.1083	685.851	0.0445
401.324	0.10017	686.171	0.04029
401.682	0.09176	686.491	0.03973
402.041	0.08899	686.811	0.04441
402.399	0.08015	687.131	0.05217
402.758	0.07797	687.451	0.04981
403.116	0.07573	687.77	0.04507
403.474	0.0766	688.09	0.04487
403.832	0.07243	688.41	0.0411
404.191	0.06683	688.729	0.04143
404.549	0.06033	689.049	0.03934
404.907	0.05598	689.368	0.03928
405.265	0.05349	689.688	0.03797
405.623	0.05396	690.007	0.03979
405.981	0.05181	690.326	0.04259
406.339	0.04987	690.646	0.04378
406.697	0.04608	690.965	0.0445
407.055	0.04642	691.284	0.04327
407.413	0.04302	691.603	0.04802
407.77	0.04133	691.922	0.04792
408.128	0.03434	692.241	0.04243
408.486	0.02967	692.56	0.03369
408.843	0.02782	692.879	0.03314
409.201	0.02624	693.198	0.02835
409.559	0.02846	693.517	0.03495
409.916	0.02574	693.836	0.03427
410.274	0.03008	694.154	0.04243
410.631	0.02937	694.473	0.04765
410.989	0.02989	694.792	0.05491
411.346	0.02597	695.11	0.06066
411.703	0.02381	695.429	0.05752
412.061	0.02324	695.747	0.0419
412.418	0.02017	696.065	0.03092
412.775	0.01892	696.384	0.0259
413.132	0.01389	696.702	0.03274
413.489	0.01574	697.02	0.03343
413.846	0.01884	697.339	0.04553
414.203	0.02087	697.657	0.05092
414.56	0.01806	697.975	0.05552
414.917	0.01119	698.293	0.05077
415.274	0.01275	698.611	0.04781
415.631	0.01553	698.929	0.04941
415.988	0.02072	699.247	0.0471
416.345	0.01746	699.565	0.05114
416.702	0.01316	699.882	0.05447
417.058	0.01044	700.2	0.05694
417.415	0.01559	700.518	0.06049
417.772	0.0183	700.835	0.04913
418.128	0.01732	701.153	0.0467
418.485	0.01244	701.47	0.04017
418.841	0.01136	701.788	0.04331
419.198	0.01183	702.105	0.0338
419.554	0.01308	702.423	0.03088
419.91	0.01556	702.74	0.03916
420.267	0.01624	703.057	0.04559
420.623	0.01744	703.375	0.04885
420.979	0.01922	703.692	0.0455
421.335	0.02028	704.009	0.0335
421.692	0.01746	704.326	0.03477
422.048	0.01512	704.643	0.03419
422.404	0.01314	704.96	0.03903
422.76	0.01582	705.277	0.03171
423.116	0.0178	705.594	0.0355
423.472	0.02192	705.91	0.03136
423.828	0.0203	706.227	0.03575
424.184	0.01917	706.544	0.03012
424.539	0.01414	706.861	0.02715
424.895	0.01605	707.177	0.02764
425.251	0.01291	707.494	0.03313
425.607	0.01234	707.81	0.0354
425.962	0.00914	708.127	0.03377
426.318	0.01033	708.443	0.02938
426.674	0.01293	708.759	0.02639
427.029	0.01718	709.076	0.03013
427.385	0.01762	709.392	0.03023
427.74	0.01706	709.708	0.03686
428.095	0.01409	710.024	0.0361
428.451	0.01357	710.34	0.03368
428.806	0.01323	710.656	0.0319
429.161	0.01127	710.972	0.02829
429.517	0.01326	711.288	0.02998
429.872	0.01473	711.604	0.03108
430.227	0.01773	711.92	0.03289
430.582	0.01764	712.236	0.03087
430.937	0.01804	712.552	0.02628
431.292	0.0169	712.867	0.01781
431.647	0.0182	713.183	0.01593
432.002	0.01887	713.498	0.01308
432.357	0.01869	713.814	0.01844
432.712	0.01714	714.129	0.02736
433.067	0.01394	714.445	0.03649
433.422	0.01734	714.76	0.03526
433.776	0.01659	715.075	0.02638
434.131	0.01903	715.391	0.01867
434.486	0.01679	715.706	0.01594
434.84	0.0177	716.021	0.02033
435.195	0.01554	716.336	0.02257
435.549	0.0194	716.651	0.0292
435.904	0.01988	716.966	0.02529
436.258	0.0233	717.281	0.02525
436.613	0.0142	717.596	0.02379
436.967	0.01483	717.911	0.02621
437.321	0.01146	718.226	0.02898
437.676	0.01998	718.54	0.027
438.03	0.01481	718.855	0.03258
438.384	0.01414	719.17	0.02727
438.738	0.0112	719.484	0.02693
439.092	0.01682	719.799	0.02285
439.446	0.01641	720.113	0.01998
439.8	0.0149	720.428	0.02168
440.154	0.01252	720.742	0.02332
440.508	0.01499	721.056	0.02625
440.862	0.01819	721.371	0.0292
441.216	0.01841	721.685	0.02734
441.57	0.01517	721.999	0.03475
441.924	0.01376	722.313	0.0393
442.277	0.01514	722.627	0.03405
442.631	0.01667	722.941	0.03109
442.985	0.01708	723.255	0.02615
443.338	0.01527	723.569	0.03039
443.692	0.02059	723.883	0.02944
444.045	0.01887	724.197	0.02659
444.399	0.01565	724.51	0.02121
444.752	0.01328	724.824	0.0191
445.106	0.01283	725.138	0.01945
445.459	0.01725	725.451	0.02261
445.812	0.01525	725.765	0.02644
446.165	0.01951	726.078	0.02191
446.519	0.01945	726.392	0.02127
446.872	0.02337	726.705	0.01793
447.225	0.01982	727.019	0.02627
447.578	0.02166	727.332	0.0252
447.931	0.01703	727.645	0.03231
448.284	0.01885	727.958	0.02105
448.637	0.0165	728.271	0.02195
448.99	0.01897	728.584	0.01926
449.343	0.01804	728.897	0.01893
449.696	0.01992	729.21	0.02268
450.048	0.01893	729.523	0.01799
450.401	0.01985	729.836	0.01624
450.754	0.0224	730.149	0.00851
451.107	0.0246	730.462	0.00738
451.459	0.02747	730.774	0.00388
451.812	0.02408	731.087	0.00393
452.164	0.02392	731.4	0.00606
452.517	0.01959	731.712	0.00719
452.869	0.0183	732.025	-0.00224
453.222	0.01925	732.337	-0.00513
453.574	0.02112	732.649	-0.0055
453.926	0.02385	732.962	0.00447
454.279	0.0217	733.274	0.00441
454.631	0.02216	733.586	0.00603
454.983	0.02379	733.898	0.00144
455.335	0.02558	734.211	0.00374
455.687	0.02441	734.523	0.01263
456.039	0.0219	734.835	0.01577
456.391	0.01967	735.147	0.01965
456.743	0.0221	735.459	0.00997
457.095	0.02319	735.77	0.01679
457.447	0.02487	736.082	0.0155
457.799	0.02445	736.394	0.01468
458.151	0.02699	736.706	0.01327
458.502	0.02963	737.017	0.01316
458.854	0.03112	737.329	0.01168
459.206	0.03165	737.64	0.0081
459.557	0.0298	737.952	0.0156
459.909	0.03158	738.263	0.01548
460.261	0.03037	738.575	0.02148
460.612	0.0318	738.886	0.02226
460.964	0.03022	739.197	0.01505
461.315	0.03059	739.509	0.01275
461.666	0.03283	739.82	0.01287
462.018	0.03592	740.131	0.02421
462.369	0.03805	740.442	0.02606
462.72	0.03684	740.753	0.02332
463.071	0.03313	741.064	0.01712
463.423	0.03457	741.375	0.01897
463.774	0.0331	741.686	0.01909
464.125	0.0354	741.996	0.03312
464.476	0.0328	742.307	0.02707
464.827	0.03642	742.618	0.02318
465.178	0.03834	742.928	0.02279
465.529	0.0432	743.239	0.02699
465.879	0.04498	743.55	0.02654
466.23	0.04394	743.86	0.02518
466.581	0.04057	744.171	0.01991
466.932	0.03935	744.481	0.01858
467.282	0.04156	744.791	0.01146
467.633	0.04431	745.101	0.01807
467.984	0.04278	745.412	0.02284
468.334	0.04333	745.722	0.03191
468.685	0.04134	746.032	0.03438
469.035	0.0409	746.342	0.0261
469.386	0.04311	746.652	0.02594
469.736	0.04669	746.962	0.01945
470.086	0.05019	747.272	0.02545
470.437	0.04997	747.582	0.0251
470.787	0.05194	747.892	0.02481
471.137	0.05442	748.201	0.02162
471.487	0.05402	748.511	0.02426
471.837	0.0502	748.821	0.03244
472.187	0.0492	749.13	0.03514
472.537	0.05132	749.44	0.03541
472.887	0.05592	749.749	0.03184
473.237	0.05715	750.059	0.03161
473.587	0.05653	750.368	0.02865
473.937	0.05579	750.677	0.0269
474.287	0.05688	750.987	0.03215
474.637	0.05828	751.296	0.0375
474.986	0.05898	751.605	0.03618
475.336	0.06095	751.914	0.03416
475.686	0.06322	752.223	0.02856
476.035	0.06378	752.532	0.02924
476.385	0.0646	752.841	0.03
476.734	0.06505	753.15	0.02713
477.084	0.06563	753.459	0.02461
477.433	0.06664	753.767	0.01619
477.783	0.06833	754.076	0.01965
478.132	0.07179	754.385	0.01876
478.481	0.0731	754.693	0.02228
478.83	0.07768	755.002	0.01857
479.18	0.07729	755.311	0.02099
479.529	0.07927	755.619	0.01509
479.878	0.07776	755.927	0.01337
480.227	0.08071	756.236	0.01236
480.576	0.08136	756.544	0.00841
480.925	0.08491	756.852	0.01002
481.274	0.08669	757.161	0.00194
481.623	0.09106	757.469	0.01275
481.972	0.09137	757.777	0.01424
482.32	0.09432	758.085	0.01785
482.669	0.09341	758.393	0.00556
483.018	0.09546	758.701	0.00264
483.367	0.09545	759.009	0.00237
483.715	0.09818	759.316	0.01145
484.064	0.09726	759.624	0.0172
484.412	0.09947	759.932	0.02426
484.761	0.09857	760.239	0.03155
485.109	0.10067	760.547	0.02821
485.458	0.10207	760.855	0.03507
485.806	0.10519	761.162	0.03711
486.154	0.10516	761.47	0.03473
486.503	0.1067	761.777	0.03031
486.851	0.10845	762.084	0.0267
487.199	0.11337	762.392	0.03076
487.547	0.11639	762.699	0.02975
487.895	0.11938	763.006	0.03239
488.243	0.11899	763.313	0.02428
488.591	0.11857	763.62	0.02075
488.939	0.12083	763.927	0.0114
489.287	0.12361	764.234	0.01715
489.635	0.12879	764.541	0.01436
489.983	0.13003	764.848	0.02221
490.331	0.13159	765.155	0.0235
490.679	0.13198	765.461	0.02352
491.026	0.13476	765.768	0.01682
491.374	0.13838	766.075	0.01651
491.722	0.13849	766.381	0.01828
492.069	0.13853	766.688	0.02425
492.417	0.14007	766.994	0.0178
492.764	0.14371	767.301	0.01304
493.112	0.14711	767.607	0.00387
493.459	0.14869	767.913	0.01665
493.806	0.15248	768.22	0.02328
494.154	0.1556	768.526	0.03063
494.501	0.15848	768.832	0.02987
494.848	0.1621	769.138	0.02595
495.195	0.16246	769.444	0.02238
495.542	0.16656	769.75	0.016
495.89	0.16518	770.056	0.01348
496.237	0.16938	770.362	0.0143
496.584	0.17022	770.668	0.00962
496.931	0.17389	770.974	0.01494
497.277	0.17748	771.279	0.01595
497.624	0.18073	771.585	0.0274
497.971	0.18586	771.891	0.03102
498.318	0.18545	772.196	0.02404
498.665	0.18887	772.502	0.01693
499.011	0.19178	772.807	0.01594
499.358	0.19727	773.113	0.01126
499.705	0.19799	773.418	0.01287
500.051	0.19921	773.723	0.0075
500.398	0.20204	774.028	0.01653
500.744	0.20691	774.334	0.01462
501.091	0.21065	774.639	0.01665
501.437	0.21386	774.944	0.0175
501.783	0.21496	775.249	0.0194
502.13	0.21776	775.554	0.01222
502.476	0.21961	775.859	0.01157
502.822	0.22304	776.163	0.0101
503.168	0.22489	776.468	0.01324
503.514	0.22917	776.773	0.0098
503.86	0.23567	777.078	0.00493
504.206	0.23954	777.382	0.00031089
504.552	0.24397	777.687	0.00483
504.898	0.24697	777.991	0.01009
505.244	0.25312	778.296	0.01166
505.59	0.25408	778.6	0.00904
505.936	0.25963	778.905	0.0091
506.282	0.26201	779.209	0.00977
506.627	0.26728	779.513	0.00364
506.973	0.26846	779.818	-0.00438
507.319	0.27399	780.122	-0.00748
507.664	0.27991	780.426	-0.00457
508.01	0.28237	780.73	-0.00848
508.355	0.28568	781.034	-0.00465
508.701	0.28698	781.338	-0.00806
509.046	0.28954	781.642	-0.00774
509.391	0.29091	781.945	-0.01355
509.737	0.29538	782.249	-0.01509
510.082	0.30349	782.553	-0.01322
510.427	0.30975	782.857	-0.00984
510.772	0.31648	783.16	-0.000906211
511.118	0.32011	783.464	-0.00208
511.463	0.32412	783.767	0.00863
511.808	0.32822	784.071	0.00999
512.153	0.3303	784.374	0.00415
512.498	0.33402	784.677	-0.00306
512.842	0.33854	784.981	-0.00373
513.187	0.34511	785.284	0.00251
513.532	0.34735	785.587	0.00361
513.877	0.35057	785.89	0.00516
514.222	0.35232	786.193	0.00845
514.566	0.35832	786.496	0.01425
514.911	0.36349	786.799	0.01898
515.256	0.36743	787.102	0.02533
515.6	0.37443	787.405	0.0257
515.945	0.37811	787.708	0.02251
516.289	0.38603	788.01	0.02326
516.634	0.38979	788.313	0.01541
516.978	0.39537	788.616	0.00807
517.322	0.39796	788.918	0.01203
517.666	0.40117	789.221	0.02162
518.011	0.40477	789.523	0.03043
518.355	0.40992	789.826	0.02599
518.699	0.41717	790.128	0.01661
519.043	0.42066	790.43	0.01529
519.387	0.42648	790.732	0.01969
519.731	0.42971	791.035	0.02802
520.075	0.43441	791.337	0.02757
520.419	0.43996	791.639	0.02503
520.763	0.44309	791.941	0.02161
521.107	0.45139	792.243	0.02245
521.451	0.45658	792.545	0.02031
521.794	0.46218	792.847	0.02032
522.138	0.46601	793.148	0.00523
522.482	0.46873	793.45	-0.00349
522.825	0.47451	793.752	-0.0096
523.169	0.47822	794.053	0.00431
523.512	0.48371	794.355	0.01175
523.856	0.48906	794.657	0.01631
524.199	0.4943	794.958	0.01101
524.543	0.50113	795.259	0.00499
524.886	0.5047	795.561	0.00372
525.229	0.50887	795.862	0.00282
525.572	0.51257	796.163	0.00482
525.916	0.51966	796.465	-0.00111
526.259	0.52547	796.766	0.00165
526.602	0.52968	797.067	-0.00339
526.945	0.53286	797.368	-0.003
527.288	0.53657	797.669	-0.0034
527.631	0.54279	797.97	-0.00319
527.974	0.54829	798.271	0.000873137
528.317	0.55534	798.571	-0.00192
528.66	0.56048	798.872	0.000363807
529.002	0.56423	799.173	-0.0053
529.345	0.56892	799.474	-0.00725
529.688	0.57094	799.774	-0.000436569
530.03	0.57798	800.075	0.00521
530.373	0.58385
530.716	0.59404
531.058	0.5982
531.401	0.60017
531.743	0.60216
532.085	0.60819
532.428	0.61788
532.77	0.62466
533.112	0.63018
533.455	0.63354
533.797	0.63763
534.139	0.63979
534.481	0.64438
534.823	0.65163
535.165	0.66012
535.507	0.66594
535.849	0.67064
536.19	0.67556
536.532	0.6815
536.874	0.68716
537.216	0.69332
537.557	0.69925
537.899	0.7042
538.24	0.70952
538.582	0.71574
538.923	0.72222
539.265	0.72816
539.606	0.73308
539.948	0.73995
540.289	0.74594
540.63	0.75418
540.971	0.76145
541.312	0.77037
541.654	0.77457
541.995	0.77752
542.336	0.78274
542.677	0.78949
543.018	0.79851
543.358	0.80349
543.699	0.81307
544.04	0.81981
544.381	0.82687
544.721	0.83043
545.062	0.83518
545.403	0.84123
545.743	0.84743
546.084	0.85181
546.424	0.86001
546.765	0.86578
547.105	0.87621
547.445	0.88065
547.786	0.88949
548.126	0.89378
548.466	0.89973
548.806	0.90433
549.146	0.91163
549.486	0.91891
549.826	0.92527
550.166	0.92905
550.506	0.93223
550.846	0.93681
551.186	0.94343
551.526	0.94953
551.865	0.95202
552.205	0.95624
552.545	0.9608
552.884	0.96968
553.224	0.97383
553.563	0.97936
553.903	0.98136
554.242	0.98191
554.581	0.98211
554.921	0.98453
555.26	0.9879
555.599	0.99174
555.938	0.99207
556.278	0.995
556.617	0.99557
556.956	0.99685
557.295	0.99767
557.634	0.9967
557.972	0.99689
558.311	0.99805
558.65	1
558.989	0.99927
559.328	0.99568
559.666	0.99317
560.005	0.99086
560.343	0.989
560.682	0.98449
561.02	0.98047
561.359	0.97606
561.697	0.9735
562.036	0.97054
562.374	0.96504
562.712	0.95874
563.05	0.95242
563.388	0.94741
563.726	0.94153
564.065	0.93344
564.403	0.92523
564.741	0.91764
565.078	0.91029
565.416	0.90028
565.754	0.88962
566.092	0.88053
566.43	0.87229
566.767	0.86232
567.105	0.85532
567.443	0.84575
567.78	0.83523
568.118	0.82134
568.455	0.81054
568.792	0.79905
569.13	0.78833
569.467	0.77765
569.804	0.76829
570.142	0.75566
570.479	0.74324
570.816	0.73211
571.153	0.72043
571.49	0.70712
571.827	0.69391
572.164	0.68195
572.501	0.66998
572.838	0.6562
573.174	0.64241
573.511	0.62834
573.848	0.61727
574.184	0.60641
574.521	0.59664
574.858	0.58233
575.194	0.56795
575.531	0.55521
575.867	0.54517
576.203	0.53278
576.54	0.51747
576.876	0.50224
577.212	0.48973
577.548	0.47773
577.885	0.46821
578.221	0.45737
578.557	0.44502
578.893	0.43248
579.229	0.42033
579.565	0.41039
579.9	0.39816
580.236	0.38845
580.572	0.37927
580.908	0.36888
581.243	0.3571
581.579	0.34574
581.915	0.33491
582.25	0.32301
582.586	0.31389
582.921	0.30495
583.256	0.29735
583.592	0.28746
583.927	0.27953
584.262	0.27177
584.597	0.2618
584.933	0.25138
585.268	0.243
585.603	0.2369
585.938	0.23078
586.273	0.22399
586.608	0.21492
586.942	0.20671
587.277	0.19844
587.612	0.19236
587.947	0.18613
588.281	0.18156
588.616	0.17595
588.951	0.16969
589.285	0.16049
589.62	0.15546
589.954	0.15093
590.288	0.14703
590.623	0.13918
590.957	0.13147
591.291	0.12747
591.626	0.12488
591.96	0.1223
592.294	0.11566
592.628	0.11039
592.962	0.10661
593.296	0.10346
593.63	0.09997
593.964	0.0944
594.297	0.09006
594.631	0.08605
594.965	0.0834
595.299	0.08011
595.632	0.07767
595.966	0.07322
596.299	0.07053
596.633	0.06603
596.966	0.06428
597.3	0.06066
597.633	0.06014
597.966	0.05921
598.3	0.05733
598.633	0.0528
598.966	0.05003
599.299	0.04806
599.632	0.04815
599.965	0.04603
600.298	0.04446
600.631	0.04101
600.964	0.03947
601.297	0.03704
601.629	0.03787
601.962	0.03484
602.295	0.03403
602.627	0.02931
602.96	0.02855
603.293	0.02816
603.625	0.02721
603.957	0.02632
604.29	0.02494
604.622	0.02492
604.954	0.0236
605.287	0.02212
605.619	0.02016
605.951	0.01853
606.283	0.01736
606.615	0.01756
606.947	0.0167
607.279	0.01598
607.611	0.01295
607.943	0.01257
608.275	0.01074
608.606	0.01275
608.938	0.01134
609.27	0.01226
609.601	0.01155
609.933	0.0129
610.265	0.01125
610.596	0.0111
610.927	0.01027
611.259	0.0119
611.59	0.01127
611.921	0.01019
612.253	0.00725
612.584	0.00575
612.915	0.006
613.246	0.00803
613.577	0.00702
613.908	0.00789
614.239	0.00703
614.57	0.00843
614.901	0.00769
615.232	0.00835
615.562	0.00878
615.893	0.00666
616.224	0.00549
616.554	0.00492
616.885	0.00219
617.215	0.00254
617.546	0.00337
617.876	0.00721
618.207	0.00791
618.537	0.00494
618.867	0.00342
619.197	0.000874906
619.527	0.00321
619.858	0.00385
620.188	0.00477
620.518	0.00408
620.848	0.00503
621.178	0.00574
621.507	0.00559
621.837	0.00409
622.167	0.00344
622.497	0.00329
622.826	0.00488
623.156	0.00484
623.486	0.00403
623.815	0.00333
624.145	0.00215
624.474	0.0031
624.804	0.00241
625.133	0.00311
625.462	0.000882745
625.791	0.000840465
626.121	0.000736741
626.45	0.00199
626.779	0.00207
627.108	0.0014
627.437	0.00267
627.766	0.00245
628.095	0.00269
628.424	0.0014
628.752	0.00044788
629.081	0.000433567
629.41	0.000294694
629.739	-0.000194818
630.067	7.24877e-05
630.396	0.00147
630.724	0.00373
631.053	0.00342
631.381	0.00202
631.709	0.000885598
632.038	-0.000295396
632.366	-0.000680246
632.694	-0.000492611
633.022	0.000881051
633.351	0.00251
633.679	0.00247
634.007	0.00327
634.335	0.00206
634.663	0.00243
634.99	0.000428309
635.318	0.000511097
635.646	-7.7089e-05
635.974	0.000960223
636.301	0.000851068
636.629	0.00112
636.957	0.00213
637.284	0.00269
637.612	0.00347
637.939	0.00252
638.267	0.00245
638.594	0.00139
638.921	0.00119
639.248	0.000155604
639.576	-0.000152569
639.903	0.000116204
640.23	0.00149
640.557	0.00319
640.884	0.00432
641.211	0.00327
641.538	0.00154
641.865	0.00028992
642.191	-0.000631919
642.518	0.00189
642.845	0.00242
643.171	0.00268
643.498	0.000691626
643.825	0.000852557
644.151	0.0014
644.477	0.00154
644.804	0.00192
645.13	0.00273
645.457	0.00317
645.783	0.0022
646.109	0.00129
646.435	0.00201
646.761	0.000563339
647.087	-0.000286596
647.413	-0.00163
647.739	-0.000462114
648.065	-0.000179875
648.391	-0.000644896
648.717	0.00103
649.043	0.00298
649.368	0.00421
649.694	0.0025
650.02	0.00313
650.345	0.00377
650.671	0.00403
650.996	0.00159
651.321	0.0009896
651.647	0.00189
651.972	0.00146
652.297	-0.000844148
652.623	-0.00209
652.948	-0.000754733
653.273	0.0011
653.598	0.000904661
653.923	0.00115
654.248	0.00113
654.573	0.00153
654.898	0.00241
655.223	0.00321
655.547	0.00329
655.872	0.00243
656.197	0.00159
656.521	0.00194
656.846	0.00224
657.17	0.00163
657.495	0.00205
657.819	0.00244
658.144	0.0032
658.468	0.00388
658.792	0.00272
659.116	0.00239
659.441	0.00131
659.765	0.00252
660.089	0.00408
660.413	0.00341
660.737	0.00316
661.061	0.00114
661.385	0.00309
661.708	0.00264
662.032	0.00298
662.356	0.00213
662.679	0.000742359
663.003	0.00189
663.327	0.00245
663.65	0.0043
663.974	0.000454699
664.297	-0.00187
664.62	-0.00199
664.944	0.00194
665.267	0.00276
665.59	0.00222
665.913	0.00193
666.237	0.00395
666.56	0.00231
666.883	0.0018
667.206	0.000117538
667.528	0.0028
667.851	0.0029
668.174	0.00329
668.497	0.000604415
668.82	-0.000516844
669.142	-0.000384116
669.465	0.00202
669.787	0.00346
670.11	0.00184
670.432	0.00126
670.755	-0.000485079
671.077	-3.58949e-05
671.4	-0.000140013
671.722	-0.000854012
672.044	-0.000930291
672.366	-0.00154
672.688	0.000286889
673.01	0.000574934
673.332	0.000906154
673.654	-0.00087887
673.976	-0.00145
674.298	-0.00231
674.62	-0.00145
674.942	-0.00166
675.263	0.000244982
675.585	0.00172
675.907	0.00191
676.228	-0.00141
676.55	-0.00257
676.871	0.00064473
677.193	0.00346
677.514	0.00382
677.835	0.00162
678.156	0.00171
678.478	0.00178
678.799	-0.000112516
679.12	-0.00258
679.441	-0.00326
679.762	-0.00488
680.083	-0.00234
680.404	-0.00055077
680.725	0.00248
681.045	0.0017
681.366	0.00082684
681.687	0.00147
682.008	0.00144
682.328	0.000905633
682.649	-0.000493601
682.969	-0.00055057
683.29	-0.000475254
683.61	0.00172
683.93	0.00151
684.251	0.00147
684.571	0.00189
684.891	0.00195
685.211	0.0035
685.531	0.00246
685.851	0.00213
686.171	0.00133
686.491	0.00203
686.811	0.00312
687.131	0.00259
687.451	0.00197
687.77	0.00232
688.09	0.000802421
688.41	-0.000986464
688.729	-0.00126
689.049	-3.95709e-05
689.368	0.000512927
689.688	0.00112
690.007	-0.000105502
690.326	-0.000485302
690.646	-0.00124
690.965	7.92174e-05
691.284	0.000739919
691.603	-0.000301773
691.922	-0.00108
692.241	-0.00127
692.56	-0.00075741
692.879	-0.000243186
693.198	4.62231e-05
693.517	0.00193
693.836	0.00103
694.154	0.0022
694.473	0.00123
694.792	0.00364
695.11	0.00214
695.429	0.00179
695.747	0.000418592
696.065	0.000908795
696.384	0.000552394
696.702	0.000942641
697.02	0.000668589
697.339	0.000579856
697.657	0.0022
697.975	0.00128
698.293	-8.62571e-06
698.611	-0.000324267
698.929	0.000165292
699.247	0.0019
699.565	-0.000145663
699.882	0.000974321
700.2	0.00111
700.518	0.00078563
700.835	0.00156
701.153	-0.000390187
701.47	-0.000318723
701.788	-0.000660801
702.105	0.000274031
702.423	0.00198
702.74	0.000684846
703.057	0.00215
703.375	3.32483e-05
703.692	0.000545867
704.009	-0.000228065
704.326	0.000641238
704.643	0.000857391
704.96	0.00205
705.277	0.0028
705.594	0.000787327
705.91	-0.000895399
706.227	-0.00248
706.544	-0.000989124
706.861	-0.00171
707.177	0.0004761
707.494	0.000862755
707.81	0.00197
708.127	0.000887446
708.443	0.00252
708.759	0.0011
709.076	0.0012
709.392	0.000382235
709.708	0.00119
710.024	0.000285094
710.34	-0.00143
710.656	-0.00243
710.972	-0.00189
711.288	-0.00040647
711.604	0.00177
711.92	0.00227
712.236	0.00132
712.552	0.00131
712.867	0.00241
713.183	0.00214
713.498	0.0019
713.814	0.000701802
714.129	0.00153
714.445	0.00082937
714.76	0.00208
715.075	0.00103
715.391	0.00119
715.706	0.000941611
716.021	0.000528271
716.336	0.00107
716.651	0.000686069
716.966	0.000776622
717.281	-0.000107425
717.596	-0.00263
717.911	-0.00187
718.226	-0.00145
718.54	-0.00078082
718.855	0.000511272
719.17	0.000476917
719.484	0.00145
719.799	-0.000548623
720.113	-0.00254
720.428	-0.00308
720.742	-0.000210454
721.056	0.00361
721.371	0.00555
721.685	0.0045
721.999	0.000849426
722.313	-0.00136
722.627	-0.00319
722.941	-0.000570699
723.255	0.00103
723.569	0.000615233
723.883	0.000159595
724.197	-0.00143
724.51	-0.00247
724.824	-0.00506
725.138	-0.00348
725.451	-0.000405616
725.765	0.00198
726.078	0.00111
726.392	-0.000797516
726.705	-0.000926328
727.019	-5.7591e-05
727.332	0.000603748
727.645	0.000380405
727.958	-0.00153
728.271	-0.000148712
728.584	-0.00192
728.897	-8.12088e-05
729.21	-0.00198
729.523	-0.00145
729.836	-0.00197
730.149	-0.00158
730.462	0.000772887
730.774	0.0028
731.087	0.00351
731.4	0.00294
731.712	0.00161
732.025	0.00297
732.337	0.00356
732.649	0.00152
732.962	-0.000324721
733.274	-0.003
733.586	-0.00207
733.898	-0.0017
734.211	0.000135873
734.523	-0.000468134
734.835	0.00158
735.147	-6.77392e-05
735.459	0.00147
735.77	-0.000263662
736.082	0.000520412
736.394	-0.000585426
736.706	-0.00117
737.017	-0.000554579
737.329	0.00197
737.64	0.00046613
737.952	1.79848e-05
738.263	-0.00309
738.575	-0.00179
738.886	-0.000748966
739.197	0.000493214
739.509	0.000243065
739.82	-0.00214
740.131	-0.00359
740.442	-0.00355
740.753	-0.00113
741.064	0.00201
741.375	0.00415
741.686	0.00407
741.996	0.00309
742.307	0.00204
742.618	0.000422496
742.928	-0.00232
743.239	-0.00358
743.55	-0.00269
743.86	-0.00102
744.171	-0.00062295
744.481	0.000208437
744.791	0.00015345
745.101	0.00317
745.412	0.00337
745.722	0.00176
746.032	-0.00145
746.342	-0.000776502
746.652	0.00115
746.962	0.00232
747.272	-0.000631109
747.582	-0.00217
747.892	-0.00267
748.201	0.00028806
748.511	0.00203
748.821	0.000229503
749.13	-0.00215
749.44	-0.00285
749.749	0.000249549
750.059	0.000994494
750.368	0.00272
750.677	0.000818733
750.987	0.00164
751.296	0.00419
751.605	0.00249
751.914	0.00148
752.223	-0.0025
752.532	-0.0012
752.841	-0.000378327
753.15	0.00119
753.459	0.00071355
753.767	-0.00040076
754.076	-0.00399
754.385	-0.00183
754.693	0.000873449
755.002	0.00521
755.311	0.00475
755.619	0.000958177
755.927	-0.00104
756.236	-0.00102
756.544	-0.000573918
756.852	-0.000851671
757.161	-0.00242
757.469	-0.000717565
757.777	-0.00241
758.085	-0.00283
758.393	-0.00283
758.701	0.0015
759.009	0.00193
759.316	0.000617943
759.624	-0.00372
759.932	-0.00289
760.239	-0.00284
760.547	-0.00262
760.855	-0.00347
761.162	-0.00291
761.47	-0.00285
761.777	-0.0031
762.084	-0.00251
762.392	-0.00153
762.699	-0.00058379
763.006	-0.000561677
763.313	7.55367e-05
763.62	0.00218
763.927	0.00372
764.234	0.00384
764.541	0.00212
764.848	-0.00105
765.155	-0.00222
765.461	-0.00142
765.768	0.00314
766.075	0.00364
766.381	0.00271
766.688	0.00132
766.994	0.00387
767.301	0.00342
767.607	0.000784705
767.913	0.000477056
768.22	0.000739389
768.526	0.00254
768.832	0.000177611
769.138	0.000211185
769.444	-0.000929614
769.75	-0.000393734
770.056	-0.00191
770.362	-0.002
770.668	-0.00361
770.974	-0.000178721
771.279	-0.000655765
771.585	0.000295607
771.891	-0.00242
772.196	-0.00248
772.502	-0.000384109
772.807	0.000947131
773.113	0.00162
773.418	0.00177
773.723	0.00184
774.028	0.00324
774.334	0.00206
774.639	0.00134
774.944	-0.000972422
775.249	0.000452215
775.554	0.00298
775.859	0.00452
776.163	0.00157
776.468	0.000837033
776.773	0.000695557
777.078	0.00121
777.382	-4.91989e-05
777.687	-0.000938265
777.991	-2.74972e-05
778.296	0.00204
778.6	0.00105
778.905	0.000282563
779.209	-0.00207
779.513	0.00203
779.818	0.00278
780.122	0.00372
780.426	0.0012
780.73	0.00216
781.034	0.000178951
781.338	0.000260889
781.642	-0.00386
781.945	-0.00348
782.249	-0.00321
782.553	-0.00232
782.857	-0.00209
783.16	-0.00241
783.464	0.000369532
783.767	0.000860197
784.071	0.00224
784.374	0.00146
784.677	0.0012
784.981	-0.00268
785.284	-0.00196
785.587	-0.000401834
785.89	0.00144
786.193	0.00266
786.496	0.000908405
786.799	0.00206
787.102	-0.00185
787.405	-0.000277617
787.708	-0.00132
788.01	0.000569995
788.313	-0.00148
788.616	-0.00185
788.918	-0.00272
789.221	-0.00339
789.523	-0.00182
789.826	0.000419965
790.128	0.000962968
790.43	0.00253
790.732	0.00239
791.035	0.00439
791.337	0.00324
791.639	-0.000332489
791.941	-0.00361
792.243	-0.00662
792.545	-0.00404
792.847	-0.0015
793.148	-4.87233e-05
793.45	0.000550853
793.752	0.000618437
794.053	0.000784264
794.355	-0.000701424
794.657	-0.000878817
794.958	-0.00109
795.259	0.00070278
795.561	0.000325981
795.862	0.000699539
796.163	-0.000282457
796.465	-0.00211
796.766	-0.00269
797.067	-0.00431
797.368	-0.00312
797.669	-0.000714399
797.97	-0.00146
798.271	-0.00297
798.571	-0.00589
798.872	-0.00569
799.173	-0.00287
799.474	-0.000209533
799.774	0.00101
800.075	0.0017
